# Supplementary material for: Direct Proteomic Detection and Prioritization of 19 Onchocerciasis Biomarker Candidates in Humans
Source: Mol Cell Proteomics. 2022 Nov 23;22(1):100454. doi: 10.1016/j.mcpro.2022.100454 (PMC9792368; doi:10.1016/j.mcpro.2022.100454)
Supplement: Table S1 [file mmc1.xlsx]

## Sheet: S1 sample metadata accession
Supplemental Table S1: Proteomics sample metadata and accessions.
	Sample description				iProX Accession (IPX0004317000, PXD033659)	Additional sample metadata						Sample processing data
	Sample Group	Sample type	Sample treatment	Sample name		Pooled / Individual	Country	Original sample ID	Number of plasma/urine samples	Collection year	Average Mf/mg	Plasma treatment*	LC-MS instrument**	Lysis buffer	Red/Alk	SPE	Digestion	bRP fractiontion	PNGaseF
	O. volvulus-infected individuals	Plasma	Dep	OVinf_Plasma_Dep_UGA_P_2	IPX0004317012	P	Uganda	61	10	1992	58.34	Dep	QE2,QE4	depl plasma, FT	50mM/50mM	C4/PGC tip	FASP,TRY only	N	N
				OVinf_Plasma_Dep_UGA_P_3	IPX0004317004	P	Uganda	70	10	1992	58.34	Dep	timsTOF	8M urea	6.25mM/ 25mM	SepPak	in sol , Try only	Y	N
				OVinf_Plasma_Dep_UGA_P_4	IPX0004317009	P	Uganda	84	9	1992	57.6111	Dep	timsTOF	8M urea	6.25mM/ 25mM	SepPak	in sol , LysC+Try	Y	N
			IP	OVinf_Plasma_IP_UGA_I_1	IPX0004317013	P	Uganda	53	12	1992/1991	31.98	IP / Dep	QE3	SDT buffer	100mM / 50mM	C4/PGC tip	FASP, Try only	N	N
			IC	OVinf_Plasma_IC_UGA_I_1	IPX0004317007	I	Uganda	78	1	1992	64.9	IC	timsTOF, QE4	SDT buffer	100mM/50mM	SepPak	FASP	Y	N
				OVinf_Plasma_IC_UGA_P_1	IPX0004317005	P	Uganda	75	10	1992	58.34	IC	timsTOF	SDT buffer	100mM/50mM	SepPak	FASP	Y	N
				OVinf_Plasma_IC_UGA_P_2	IPX0004317014	P	Uganda	63	10	1992	58.34	IC/Dep	QE2	SDT buffer	100mM/ 10mM (BROAD)	C4/PGC tip	PNGaseF, FASP	N	Y
				OVinf_Plasma_IC_CMR_I_1	IPX0004317006	I	Cameroon	77	1	1997	95/snip	IC	timsTOF	SDT buffer	100mM/50mM	SepPak	FASP	Y	N
		Urine		OVinf_Urine_CMR_I_1	IPX0004317003	I	Cameroon	90	1	1997	10/snip	bRP fractionation	QE2, timsTOF	acetone ppt , SDT buffer	100mM/50mM	SepPak	FASP	Y	N
				OVinf_Urine_CMR_I_2	IPX0004317010	I	Cameroon	94	1	1997	52/snip	bRP fractionation	timsTOF	acetone ppt , SDT buffer	100mM/50mM	SepPak	FASP	Y	N
	Uninfected individuals	Plasma	Dep	Uninf_Plasma_Dep_IND_P_1	IPX0004317015	P	India	61	10	1992	0	Dep	QE2,QE4	depl plasma, FT	50mM/50mM	C4/PGC tip	FASP,TRY only	N	N
				Uninf_Plasma_IP_USA_P_1	IPX0004317017	P	Uganda	53	15	1992	0	Dep	QE3	SDT buffer	100mM / 50mM	C4/PGC tip	FASP, Try only	N	N
			IC	Uninf_Plasma_IC_IND_P_1	IPX0004317018	P	India	63	10	1992	0	IC/Dep	QE2	SDT buffer	100mM/ 10mM (BROAD)	C4/PGC tip	PNGaseF, FASP	N	Y
				Uninf_Plasma_IC_IND_I_1	IPX0004317019	I	India	68-1	1	1984	0	IC	timsTOF	SDT buffer	100mM/ 10mM (BROAD)	C4/PGC tip	FASP	N	N
				Uninf_Plasma_IC_IND_I_2	IPX0004317020	I	India	68-2	1	1984	0	IC	timsTOF	SDT buffer	100mM/ 10mM (BROAD)	C4/PGC tip	FASP	N	N
				Uninf_Plasma_IC_IND_I_3	IPX0004317021	I	India	68-3	1	1984	0	IC	timsTOF	SDT buffer	100mM/ 10mM (BROAD)	C4/PGC tip	FASP	N	N
				Uninf_Plasma_IC_IDN_P_1	IPX0004317008	P	Indonesia	80	8	2002	0	IC	timsTOF	SDT buffer	100mM/50mM	SepPak	FASP	Y	N
		Urine		Uninf_Urine_CMR_I_1	IPX0004317011	I	Cameroon	95	1	2018	0	bRP fractionation	timsTOF	acetone ppt , SDT buffer	100mM/50mM	SepPak	FASP	Y	N
	Worm lysate			OV_lysate	IPX0004317001	-	Liberia and Cameroon	85	-	1997	-	-	timsTOF	8M urea	5mM / 10mM	SepPak	in sol, BROAD	N	N
	*Dep, depleted plasma; IP, immune precipitated plasma; IC, purified immune complexes
	**QE2, OrbiTrap 2; QE3, OrbiTrap 3; QE4, OrbiTrap 4; timsTOF, Bruker timsTOF
							Weil_093
							Weil_100
							Weil_101
							Weil_101
							Weil_103
							Weil_104
							Weil_105
							Weil_106
							Weil_107
							Weil_108
							Weil_109
							Weil_110
							Weil_111
							Weil_112
							Weil_113
