# Supplementary material for: Direct Proteomic Detection and Prioritization of 19 Onchocerciasis Biomarker Candidates in Humans
Source: Mol Cell Proteomics. 2022 Nov 23;22(1):100454. doi: 10.1016/j.mcpro.2022.100454 (PMC9792368; doi:10.1016/j.mcpro.2022.100454)
Supplement: Table S2 [file mmc2.xlsx]

## Sheet: S2 MS and Maxquant parameters
	Supplemental Table S2: Machine setting parameters for proteomics runs including (A) QE, (B) EASYnLC, (C) timsTOF and (D) Nanoelute, and MaxQuant configuration parameters (E).
	A. QE parameter settings			B. EASYnLC parameters						C. timsTOF parameters			D. Nanoelute parameters				E. MaxQuant configuration (XML file)
	Parameter	Setting*		LC gradients						Parameter	Setting		Time (min)	%B	Flow rate (uL/min)		<?xml version="1.0" encoding="utf-8"?>
	Polarity	Positive		OVinf_Plasma_IP_UGA_I_1 and Uninf_Plasma_IP_USA_P_1			All other samples			Scan range	100-1700 m/z						<MaxQuantParams xmlns:xsd="http://www.w3.org/2001/XMLSchema" xmlns:xsi="http://www.w3.org/2001/XMLSchema-instance">
	Full MS microscans	1								Ion Polarity	Positive		0	2	0.4		<fastaFiles>
	Orbitrap Resolution	70000								Capillary voltage	1700V		60	15	0.4		<FastaFileInfo>
	AGC Target	1 x 106 ion counts		time	%B		time	%B		Dry Gas	3.0L/min		30	25	0.4		<fastaFilePath>/path/OVOLproteins.fasta</fastaFilePath>
	Maximum Ion Time	60ms		0	2		0	2		Dry temperature	200 °C		10	35	0.4		<identifierParseRule>>([^\s]*)</identifierParseRule>
	Scan Range	375-1500		1	4		5	2		Scan mode	PASEF		10	80	0.4		<descriptionParseRule>>(.*)</descriptionParseRule>
	Number of Dependent Scans	2022-12-10		125	12		105	20		Number of PASEF ramps	10		10	80	0.4		<taxonomyParseRule></taxonomyParseRule>
	Isolation Window	2.0 m/z		240	22		125	32		Total cycle time	1.15 sec						<variationParseRule></variationParseRule>
	Fixed First Mass	110.0 m/z		280	30		126	95		Charge state	0-5						<modificationParseRule></modificationParseRule>
	Activation type	HCD		286	70		145	95		Precursor Repetitions	linear						<taxonomyId></taxonomyId>
	Collision Energy (%)	27		292	70					Target Intensity	20000						</FastaFileInfo>
	dd-MS2 Settings			294	95					Intensity Threshold	500						</fastaFiles>
	Microscans	1		300	95					Active Exclusion after	0.40 min						<fastaFilesProteogenomics>
	Detector type	Orbitrap								TIMS settings							</fastaFilesProteogenomics>
	Orbitrap Resolution	17500		EASYnLC AS parameters						1/K0 range	0.60-1.60 V-s/cm2						<fastaFilesFirstSearch>
	AGC	1 x 105								Collision Energy	20.0-63.0 eV						</fastaFilesFirstSearch>
	Maximum Ion time	60		sample pickup (uL)	2.5					Ramp time	100 ms						<fixedSearchFolder></fixedSearchFolder>
	Isolation width	2.0 m/z		load volume (uL)	7					Accumulation time	100 ms						<andromedaCacheSize>350000</andromedaCacheSize>
	Fixed first mass	100		pressure (bar)	700					Duty Cycle	1						<advancedRatios>True</advancedRatios>
	Activation type	HCD								Ramp Rate	9.52 Hz						<pvalThres>0.005</pvalThres>
	HCD collision Energy (%)	27		col equil						MS averaging	1x						<rtShift>False</rtShift>
	Charge Exclusion	Include 2-6 / 2-7 charge states		Parameter	Setting					Quad isolation	2 Th for m/z < 700 and 3 Th for m/z > 700						<separateLfq>False</separateLfq>
	Exlude Isotopes	on		vol (uL)	20												<lfqStabilizeLargeRatios>True</lfqStabilizeLargeRatios>
	Dynamic Exclusion	30.0s / 20.0s		pressure (bar)	700												<lfqRequireMsms>True</lfqRequireMsms>
	*Where two settings are indicated, the first was performed for OVinf_Plasma_IP_UGA_I_1 and Uninf_Plasma_IP_USA_P_1, and the second setting was used for all other samples.																<decoyMode>revert</decoyMode>
																	<boxCarMode>all</boxCarMode>
																	<includeContaminants>True</includeContaminants>
																	<maxPeptideMass>4600</maxPeptideMass>
																	<epsilonMutationScore>True</epsilonMutationScore>
																	<mutatedPeptidesSeparately>True</mutatedPeptidesSeparately>
																	<proteogenomicPeptidesSeparately>True</proteogenomicPeptidesSeparately>
																	<minDeltaScoreUnmodifiedPeptides>0</minDeltaScoreUnmodifiedPeptides>
																	<minDeltaScoreModifiedPeptides>6</minDeltaScoreModifiedPeptides>
																	<minScoreUnmodifiedPeptides>0</minScoreUnmodifiedPeptides>
																	<minScoreModifiedPeptides>40</minScoreModifiedPeptides>
																	<secondPeptide>True</secondPeptide>
																	<matchBetweenRuns>False</matchBetweenRuns>
																	<matchUnidentifiedFeatures>False</matchUnidentifiedFeatures>
																	<matchBetweenRunsFdr>False</matchBetweenRunsFdr>
																	<dependentPeptides>False</dependentPeptides>
																	<dependentPeptideFdr>0</dependentPeptideFdr>
																	<dependentPeptideMassBin>0</dependentPeptideMassBin>
																	<dependentPeptidesBetweenRuns>False</dependentPeptidesBetweenRuns>
																	<dependentPeptidesWithinExperiment>False</dependentPeptidesWithinExperiment>
																	<dependentPeptidesWithinParameterGroup>False</dependentPeptidesWithinParameterGroup>
																	<dependentPeptidesRestrictFractions>False</dependentPeptidesRestrictFractions>
																	<dependentPeptidesFractionDifference>0</dependentPeptidesFractionDifference>
																	<ibaq>False</ibaq>
																	<top3>False</top3>
																	<independentEnzymes>False</independentEnzymes>
																	<useDeltaScore>False</useDeltaScore>
																	<splitProteinGroupsByTaxonomy>False</splitProteinGroupsByTaxonomy>
																	<taxonomyLevel>Species</taxonomyLevel>
																	<avalon>False</avalon>
																	<nModColumns>3</nModColumns>
																	<ibaqLogFit>False</ibaqLogFit>
																	<razorProteinFdr>True</razorProteinFdr>
																	<deNovoSequencing>False</deNovoSequencing>
																	<deNovoVarMods>True</deNovoVarMods>
																	<massDifferenceSearch>False</massDifferenceSearch>
																	<isotopeCalc>False</isotopeCalc>
																	<writePeptidesForSpectrumFile></writePeptidesForSpectrumFile>
																	<intensityPredictionsFile>
																	</intensityPredictionsFile>
																	<minPepLen>7</minPepLen>
																	<psmFdrCrosslink>0.01</psmFdrCrosslink>
																	<peptideFdr>0.01</peptideFdr>
																	<proteinFdr>0.01</proteinFdr>
																	<siteFdr>0.01</siteFdr>
																	<minPeptideLengthForUnspecificSearch>8</minPeptideLengthForUnspecificSearch>
																	<maxPeptideLengthForUnspecificSearch>25</maxPeptideLengthForUnspecificSearch>
																	<useNormRatiosForOccupancy>True</useNormRatiosForOccupancy>
																	<minPeptides>1</minPeptides>
																	<minRazorPeptides>1</minRazorPeptides>
																	<minUniquePeptides>0</minUniquePeptides>
																	<useCounterparts>False</useCounterparts>
																	<advancedSiteIntensities>True</advancedSiteIntensities>
																	<customProteinQuantification>False</customProteinQuantification>
																	<customProteinQuantificationFile></customProteinQuantificationFile>
																	<minRatioCount>2</minRatioCount>
																	<restrictProteinQuantification>True</restrictProteinQuantification>
																	<restrictMods>
																	<string>Oxidation (M)</string>
																	<string>Acetyl (Protein N-term)</string>
																	</restrictMods>
																	<matchingTimeWindow>0</matchingTimeWindow>
																	<matchingIonMobilityWindow>0</matchingIonMobilityWindow>
																	<alignmentTimeWindow>0</alignmentTimeWindow>
																	<alignmentIonMobilityWindow>0</alignmentIonMobilityWindow>
																	<numberOfCandidatesMsms>15</numberOfCandidatesMsms>
																	<compositionPrediction>0</compositionPrediction>
																	<quantMode>1</quantMode>
																	<massDifferenceMods>
																	</massDifferenceMods>
																	<mainSearchMaxCombinations>200</mainSearchMaxCombinations>
																	<writeMsScansTable>False</writeMsScansTable>
																	<writeMsmsScansTable>True</writeMsmsScansTable>
																	<writePasefMsmsScansTable>True</writePasefMsmsScansTable>
																	<writeAccumulatedPasefMsmsScansTable>False</writeAccumulatedPasefMsmsScansTable>
																	<writeMs3ScansTable>True</writeMs3ScansTable>
																	<writeAllPeptidesTable>True</writeAllPeptidesTable>
																	<writeMzRangeTable>True</writeMzRangeTable>
																	<writeDiaFragmentTable>False</writeDiaFragmentTable>
																	<writeMzTab>False</writeMzTab>
																	<disableMd5>False</disableMd5>
																	<cacheBinInds>True</cacheBinInds>
																	<etdIncludeB>False</etdIncludeB>
																	<ms2PrecursorShift>0</ms2PrecursorShift>
																	<complementaryIonPpm>20</complementaryIonPpm>
																	<variationParseRule></variationParseRule>
																	<variationMode>none</variationMode>
																	<useSeriesReporters>False</useSeriesReporters>
																	<name>session1</name>
																	<maxQuantVersion>1.6.17.0</maxQuantVersion>
																	<pluginFolder></pluginFolder>
																	<numThreads>64</numThreads>
																	<batchSize>1</batchSize>
																	<emailAddress></emailAddress>
																	<smtpHost></smtpHost>
																	<emailFromAddress></emailFromAddress>
																	<fixedCombinedFolder></fixedCombinedFolder>
																	<fullMinMz>-1.79589544172745E+308</fullMinMz>
																	<fullMaxMz>1.79589544172745E+308</fullMaxMz>
																	<sendEmail>False</sendEmail>
																	<ionCountIntensities>False</ionCountIntensities>
																	<verboseColumnHeaders>False</verboseColumnHeaders>
																	<calcPeakProperties>False</calcPeakProperties>
																	<showCentroidMassDifferences>False</showCentroidMassDifferences>
																	<showIsotopeMassDifferences>False</showIsotopeMassDifferences>
																	<useDotNetCore>True</useDotNetCore>
																	<profilePerformance>False</profilePerformance>
																	<filePaths>
																	<string>/path/sample1.d</string>
																	<string>/path/sample2.d</string>
																	</filePaths>
																	<experiments>
																	<string>experimentID</string>
																	<string>experimentID</string>
																	</experiments>
																	<fractions>
																	<short>1</short>
																	<short>1</short>
																	</fractions>
																	<ptms>
																	<boolean>False</boolean>
																	<boolean>False</boolean>
																	</ptms>
																	<paramGroupIndices>
																	<int>0</int>
																	<int>0</int>
																	</paramGroupIndices>
																	<referenceChannel>
																	<string></string>
																	<string></string>
																	</referenceChannel>
																	<intensPred>False</intensPred>
																	<intensPredModelReTrain>False</intensPredModelReTrain>
																	<lfqTopNPeptides>0</lfqTopNPeptides>
																	<parameterGroups>
																	<parameterGroup>
																	<msInstrument>4</msInstrument>
																	<maxCharge>4</maxCharge>
																	<minPeakLen>2</minPeakLen>
																	<diaMinPeakLen>2</diaMinPeakLen>
																	<useMs1Centroids>False</useMs1Centroids>
																	<useMs2Centroids>False</useMs2Centroids>
																	<cutPeaks>True</cutPeaks>
																	<gapScans>1</gapScans>
																	<minTime>NaN</minTime>
																	<maxTime>NaN</maxTime>
																	<matchType>MatchFromAndTo</matchType>
																	<intensityDetermination>3</intensityDetermination>
																	<centroidMatchTol>10</centroidMatchTol>
																	<centroidMatchTolInPpm>True</centroidMatchTolInPpm>
																	<centroidHalfWidth>35</centroidHalfWidth>
																	<centroidHalfWidthInPpm>True</centroidHalfWidthInPpm>
																	<valleyFactor>1.2</valleyFactor>
																	<isotopeValleyFactor>1.2</isotopeValleyFactor>
																	<advancedPeakSplitting>True</advancedPeakSplitting>
																	<intensityThresholdMs1>100</intensityThresholdMs1>
																	<intensityThresholdMs2>30</intensityThresholdMs2>
																	<labelMods>
																	<string></string>
																	</labelMods>
																	<lcmsRunType>TIMS-DDA</lcmsRunType>
																	<reQuantify>False</reQuantify>
																	<lfqMode>0</lfqMode>
																	<lfqNormClusterSize>80</lfqNormClusterSize>
																	<lfqMinEdgesPerNode>3</lfqMinEdgesPerNode>
																	<lfqAvEdgesPerNode>6</lfqAvEdgesPerNode>
																	<lfqMaxFeatures>100000</lfqMaxFeatures>
																	<neucodeMaxPpm>0</neucodeMaxPpm>
																	<neucodeResolution>0</neucodeResolution>
																	<neucodeResolutionInMda>False</neucodeResolutionInMda>
																	<neucodeInSilicoLowRes>False</neucodeInSilicoLowRes>
																	<fastLfq>True</fastLfq>
																	<lfqRestrictFeatures>False</lfqRestrictFeatures>
																	<lfqMinRatioCount>2</lfqMinRatioCount>
																	<maxLabeledAa>0</maxLabeledAa>
																	<maxNmods>5</maxNmods>
																	<maxMissedCleavages>2</maxMissedCleavages>
																	<multiplicity>1</multiplicity>
																	<enzymeMode>0</enzymeMode>
																	<complementaryReporterType>0</complementaryReporterType>
																	<reporterNormalization>0</reporterNormalization>
																	<neucodeIntensityMode>0</neucodeIntensityMode>
																	<fixedModifications>
																	<string>Carbamidomethyl (C)</string>
																	</fixedModifications>
																	<enzymes>
																	<string>Trypsin/P</string>
																	</enzymes>
																	<enzymesFirstSearch>
																	</enzymesFirstSearch>
																	<enzymeModeFirstSearch>0</enzymeModeFirstSearch>
																	<useEnzymeFirstSearch>False</useEnzymeFirstSearch>
																	<useVariableModificationsFirstSearch>False</useVariableModificationsFirstSearch>
																	<variableModifications>
																	<string>Oxidation (M)</string>
																	<string>Acetyl (Protein N-term)</string>
																	<string>Deamidation (N)</string>
																	<string>Gln->pyro-Glu</string>
																	</variableModifications>
																	<useMultiModification>False</useMultiModification>
																	<multiModifications>
																	</multiModifications>
																	<isobaricLabels>
																	</isobaricLabels>
																	<neucodeLabels>
																	</neucodeLabels>
																	<variableModificationsFirstSearch>
																	</variableModificationsFirstSearch>
																	<hasAdditionalVariableModifications>False</hasAdditionalVariableModifications>
																	<additionalVariableModifications>
																	</additionalVariableModifications>
																	<additionalVariableModificationProteins>
																	</additionalVariableModificationProteins>
																	<doMassFiltering>True</doMassFiltering>
																	<firstSearchTol>20</firstSearchTol>
																	<mainSearchTol>10</mainSearchTol>
																	<searchTolInPpm>True</searchTolInPpm>
																	<isotopeMatchTol>0.005</isotopeMatchTol>
																	<isotopeMatchTolInPpm>False</isotopeMatchTolInPpm>
																	<isotopeTimeCorrelation>0.6</isotopeTimeCorrelation>
																	<theorIsotopeCorrelation>0.6</theorIsotopeCorrelation>
																	<checkMassDeficit>False</checkMassDeficit>
																	<recalibrationInPpm>True</recalibrationInPpm>
																	<intensityDependentCalibration>True</intensityDependentCalibration>
																	<minScoreForCalibration>40</minScoreForCalibration>
																	<matchLibraryFile>False</matchLibraryFile>
																	<libraryFile></libraryFile>
																	<matchLibraryMassTolPpm>0</matchLibraryMassTolPpm>
																	<matchLibraryTimeTolMin>0</matchLibraryTimeTolMin>
																	<matchLabelTimeTolMin>0</matchLabelTimeTolMin>
																	<reporterMassTolerance>NaN</reporterMassTolerance>
																	<reporterPif>NaN</reporterPif>
																	<filterPif>False</filterPif>
																	<reporterFraction>NaN</reporterFraction>
																	<reporterBasePeakRatio>NaN</reporterBasePeakRatio>
																	<timsHalfWidth>6</timsHalfWidth>
																	<timsStep>3</timsStep>
																	<timsResolution>32000</timsResolution>
																	<timsMinMsmsIntensity>1.5</timsMinMsmsIntensity>
																	<timsRemovePrecursor>True</timsRemovePrecursor>
																	<timsIsobaricLabels>False</timsIsobaricLabels>
																	<timsCollapseMsms>True</timsCollapseMsms>
																	<crossLinkingType>0</crossLinkingType>
																	<crossLinker></crossLinker>
																	<minMatchXl>0</minMatchXl>
																	<minPairedPepLenXl>6</minPairedPepLenXl>
																	<crosslinkOnlyIntraProtein>False</crosslinkOnlyIntraProtein>
																	<crosslinkMaxMonoUnsaturated>0</crosslinkMaxMonoUnsaturated>
																	<crosslinkMaxMonoSaturated>0</crosslinkMaxMonoSaturated>
																	<crosslinkMaxDiUnsaturated>0</crosslinkMaxDiUnsaturated>
																	<crosslinkMaxDiSaturated>0</crosslinkMaxDiSaturated>
																	<crosslinkModifications>
																	</crosslinkModifications>
																	<crosslinkFastaFiles>
																	</crosslinkFastaFiles>
																	<crosslinkSites>
																	</crosslinkSites>
																	<crosslinkNetworkFiles>
																	</crosslinkNetworkFiles>
																	<crosslinkMode></crosslinkMode>
																	<peakRefinement>False</peakRefinement>
																	<isobaricSumOverWindow>True</isobaricSumOverWindow>
																	<isobaricWeightExponent>0.75</isobaricWeightExponent>
																	<diaLibraryType>0</diaLibraryType>
																	<diaLibraryPaths>
																	</diaLibraryPaths>
																	<diaPeptidePaths>
																	</diaPeptidePaths>
																	<diaEvidencePaths>
																	</diaEvidencePaths>
																	<diaMsmsPaths>
																	</diaMsmsPaths>
																	<diaInitialPrecMassTolPpm>20</diaInitialPrecMassTolPpm>
																	<diaInitialFragMassTolPpm>20</diaInitialFragMassTolPpm>
																	<diaCorrThresholdFeatureClustering>0.85</diaCorrThresholdFeatureClustering>
																	<diaPrecTolPpmFeatureClustering>2</diaPrecTolPpmFeatureClustering>
																	<diaFragTolPpmFeatureClustering>2</diaFragTolPpmFeatureClustering>
																	<diaScoreN>7</diaScoreN>
																	<diaMinScore>1.99</diaMinScore>
																	<diaXgBoostBaseScore>0.4</diaXgBoostBaseScore>
																	<diaXgBoostSubSample>0.9</diaXgBoostSubSample>
																	<centroidPosition>0</centroidPosition>
																	<diaQuantMethod>7</diaQuantMethod>
																	<diaFeatureQuantMethod>2</diaFeatureQuantMethod>
																	<lfqNormType>1</lfqNormType>
																	<diaTopNForQuant>10</diaTopNForQuant>
																	<diaMinMsmsIntensityForQuant>0</diaMinMsmsIntensityForQuant>
																	<diaTopMsmsIntensityQuantileForQuant>0.5</diaTopMsmsIntensityQuantileForQuant>
																	<diaPrecursorFilterType>0</diaPrecursorFilterType>
																	<diaMinFragmentOverlapScore>1</diaMinFragmentOverlapScore>
																	<diaMinPrecursorScore>0.5</diaMinPrecursorScore>
																	<diaMinProfileCorrelation>0</diaMinProfileCorrelation>
																	<diaXgBoostMinChildWeight>9</diaXgBoostMinChildWeight>
																	<diaXgBoostMaximumTreeDepth>12</diaXgBoostMaximumTreeDepth>
																	<diaXgBoostEstimators>580</diaXgBoostEstimators>
																	<diaXgBoostGamma>0.9</diaXgBoostGamma>
																	<diaXgBoostMaxDeltaStep>3</diaXgBoostMaxDeltaStep>
																	<diaGlobalMl>True</diaGlobalMl>
																	<diaAdaptiveMassAccuracy>False</diaAdaptiveMassAccuracy>
																	<diaMassWindowFactor>3.3</diaMassWindowFactor>
																	<diaRtPrediction>False</diaRtPrediction>
																	<diaRtPredictionSecondRound>False</diaRtPredictionSecondRound>
																	<diaNoMl>False</diaNoMl>
																	<diaPermuteRt>False</diaPermuteRt>
																	<diaPermuteCcs>False</diaPermuteCcs>
																	<diaBackgroundSubtraction>False</diaBackgroundSubtraction>
																	<diaBackgroundSubtractionQuantile>0.5</diaBackgroundSubtractionQuantile>
																	<diaBackgroundSubtractionFactor>4</diaBackgroundSubtractionFactor>
																	<diaLfqWeightedMedian>True</diaLfqWeightedMedian>
																	</parameterGroup>
																	</parameterGroups>
																	<msmsParamsArray>
																	<msmsParams>
																	<Name>FTMS</Name>
																	<MatchTolerance>20</MatchTolerance>
																	<MatchToleranceInPpm>True</MatchToleranceInPpm>
																	<DeisotopeTolerance>7</DeisotopeTolerance>
																	<DeisotopeToleranceInPpm>True</DeisotopeToleranceInPpm>
																	<DeNovoTolerance>10</DeNovoTolerance>
																	<DeNovoToleranceInPpm>True</DeNovoToleranceInPpm>
																	<Deisotope>True</Deisotope>
																	<Topx>12</Topx>
																	<TopxInterval>100</TopxInterval>
																	<HigherCharges>True</HigherCharges>
																	<IncludeWater>True</IncludeWater>
																	<IncludeAmmonia>True</IncludeAmmonia>
																	<DependentLosses>True</DependentLosses>
																	<Recalibration>False</Recalibration>
																	</msmsParams>
																	<msmsParams>
																	<Name>ITMS</Name>
																	<MatchTolerance>0.5</MatchTolerance>
																	<MatchToleranceInPpm>False</MatchToleranceInPpm>
																	<DeisotopeTolerance>0.15</DeisotopeTolerance>
																	<DeisotopeToleranceInPpm>False</DeisotopeToleranceInPpm>
																	<DeNovoTolerance>0.25</DeNovoTolerance>
																	<DeNovoToleranceInPpm>False</DeNovoToleranceInPpm>
																	<Deisotope>False</Deisotope>
																	<Topx>8</Topx>
																	<TopxInterval>100</TopxInterval>
																	<HigherCharges>True</HigherCharges>
																	<IncludeWater>True</IncludeWater>
																	<IncludeAmmonia>True</IncludeAmmonia>
																	<DependentLosses>True</DependentLosses>
																	<Recalibration>False</Recalibration>
																	</msmsParams>
																	<msmsParams>
																	<Name>TOF</Name>
																	<MatchTolerance>40</MatchTolerance>
																	<MatchToleranceInPpm>True</MatchToleranceInPpm>
																	<DeisotopeTolerance>0.01</DeisotopeTolerance>
																	<DeisotopeToleranceInPpm>False</DeisotopeToleranceInPpm>
																	<DeNovoTolerance>0.02</DeNovoTolerance>
																	<DeNovoToleranceInPpm>False</DeNovoToleranceInPpm>
																	<Deisotope>True</Deisotope>
																	<Topx>10</Topx>
																	<TopxInterval>100</TopxInterval>
																	<HigherCharges>True</HigherCharges>
																	<IncludeWater>True</IncludeWater>
																	<IncludeAmmonia>True</IncludeAmmonia>
																	<DependentLosses>True</DependentLosses>
																	<Recalibration>False</Recalibration>
																	</msmsParams>
																	<msmsParams>
																	<Name>Unknown</Name>
																	<MatchTolerance>20</MatchTolerance>
																	<MatchToleranceInPpm>True</MatchToleranceInPpm>
																	<DeisotopeTolerance>7</DeisotopeTolerance>
																	<DeisotopeToleranceInPpm>True</DeisotopeToleranceInPpm>
																	<DeNovoTolerance>10</DeNovoTolerance>
																	<DeNovoToleranceInPpm>True</DeNovoToleranceInPpm>
																	<Deisotope>True</Deisotope>
																	<Topx>12</Topx>
																	<TopxInterval>100</TopxInterval>
																	<HigherCharges>True</HigherCharges>
																	<IncludeWater>True</IncludeWater>
																	<IncludeAmmonia>True</IncludeAmmonia>
																	<DependentLosses>True</DependentLosses>
																	<Recalibration>False</Recalibration>
																	</msmsParams>
																	</msmsParamsArray>
																	<fragmentationParamsArray>
																	<fragmentationParams>
																	<Name>CID</Name>
																	<Connected>False</Connected>
																	<ConnectedScore0>1</ConnectedScore0>
																	<ConnectedScore1>1</ConnectedScore1>
																	<ConnectedScore2>1</ConnectedScore2>
																	<InternalFragments>False</InternalFragments>
																	<InternalFragmentWeight>1</InternalFragmentWeight>
																	<InternalFragmentAas>KRH</InternalFragmentAas>
																	</fragmentationParams>
																	<fragmentationParams>
																	<Name>HCD</Name>
																	<Connected>False</Connected>
																	<ConnectedScore0>1</ConnectedScore0>
																	<ConnectedScore1>1</ConnectedScore1>
																	<ConnectedScore2>1</ConnectedScore2>
																	<InternalFragments>False</InternalFragments>
																	<InternalFragmentWeight>1</InternalFragmentWeight>
																	<InternalFragmentAas>KRH</InternalFragmentAas>
																	</fragmentationParams>
																	<fragmentationParams>
																	<Name>ETD</Name>
																	<Connected>False</Connected>
																	<ConnectedScore0>1</ConnectedScore0>
																	<ConnectedScore1>1</ConnectedScore1>
																	<ConnectedScore2>1</ConnectedScore2>
																	<InternalFragments>False</InternalFragments>
																	<InternalFragmentWeight>1</InternalFragmentWeight>
																	<InternalFragmentAas>KRH</InternalFragmentAas>
																	</fragmentationParams>
																	<fragmentationParams>
																	<Name>PQD</Name>
																	<Connected>False</Connected>
																	<ConnectedScore0>1</ConnectedScore0>
																	<ConnectedScore1>1</ConnectedScore1>
																	<ConnectedScore2>1</ConnectedScore2>
																	<InternalFragments>False</InternalFragments>
																	<InternalFragmentWeight>1</InternalFragmentWeight>
																	<InternalFragmentAas>KRH</InternalFragmentAas>
																	</fragmentationParams>
																	<fragmentationParams>
																	<Name>ETHCD</Name>
																	<Connected>False</Connected>
																	<ConnectedScore0>1</ConnectedScore0>
																	<ConnectedScore1>1</ConnectedScore1>
																	<ConnectedScore2>1</ConnectedScore2>
																	<InternalFragments>False</InternalFragments>
																	<InternalFragmentWeight>1</InternalFragmentWeight>
																	<InternalFragmentAas>KRH</InternalFragmentAas>
																	</fragmentationParams>
																	<fragmentationParams>
																	<Name>ETCID</Name>
																	<Connected>False</Connected>
																	<ConnectedScore0>1</ConnectedScore0>
																	<ConnectedScore1>1</ConnectedScore1>
																	<ConnectedScore2>1</ConnectedScore2>
																	<InternalFragments>False</InternalFragments>
																	<InternalFragmentWeight>1</InternalFragmentWeight>
																	<InternalFragmentAas>KRH</InternalFragmentAas>
																	</fragmentationParams>
																	<fragmentationParams>
																	<Name>UVPD</Name>
																	<Connected>False</Connected>
																	<ConnectedScore0>1</ConnectedScore0>
																	<ConnectedScore1>1</ConnectedScore1>
																	<ConnectedScore2>1</ConnectedScore2>
																	<InternalFragments>False</InternalFragments>
																	<InternalFragmentWeight>1</InternalFragmentWeight>
																	<InternalFragmentAas>KRH</InternalFragmentAas>
																	</fragmentationParams>
																	<fragmentationParams>
																	<Name>Unknown</Name>
																	<Connected>False</Connected>
																	<ConnectedScore0>1</ConnectedScore0>
																	<ConnectedScore1>1</ConnectedScore1>
																	<ConnectedScore2>1</ConnectedScore2>
																	<InternalFragments>False</InternalFragments>
																	<InternalFragmentWeight>1</InternalFragmentWeight>
																	<InternalFragmentAas>KRH</InternalFragmentAas>
																	</fragmentationParams>
																	</fragmentationParamsArray>
																	</MaxQuantParams>
