# Supplementary material for: Direct Proteomic Detection and Prioritization of 19 Onchocerciasis Biomarker Candidates in Humans
Source: Mol Cell Proteomics. 2022 Nov 23;22(1):100454. doi: 10.1016/j.mcpro.2022.100454 (PMC9792368; doi:10.1016/j.mcpro.2022.100454)
Supplement: Table S3 [file mmc3.xlsx]

## Sheet: S3A OVOL Peptide list
Supplemental Table S3: Complete peptide and spectral data. (A) Peptide counts per protein per sample.
				Peptide-spectral match counts
				O. volvulus-infected individuals										Uninfected individuals								Worm lysate
				Serum								Urine		Serum							Urine
	Peptide			Dep			IP	IC						Dep	IP	IC
				P	P	P	I	I	P	P	I	I	I	P	P	P	I	I	I	P	I
	Peptide	Length	Gene	UGA	UGA	UGA	UGA	UGA	UGA	UGA	CMR	CMR	CMR	IND	USA	IND	IND	IND	IND	IDN	CMR
				OVinf_Plasma_Dep_UGA_P_2	OVinf_Plasma_Dep_UGA_P_3	OVinf_Plasma_Dep_UGA_P_4	OVinf_Plasma_IP_UGA_I_1	OVinf_Plasma_IC_UGA_I_1	OVinf_Plasma_IC_UGA_P_1	OVinf_Plasma_IC_UGA_P_2	OVinf_Plasma_IC_CMR_I_1	OVinf_Urine_CMR_I_1	OVinf_Urine_CMR_I_2	Uninf_Plasma_Dep_IND_P_1	Uninf_Plasma_IP_USA_P_1	Uninf_Plasma_IC_IND_P_1	Uninf_Plasma_IC_IND_I_1	Uninf_Plasma_IC_IND_I_2	Uninf_Plasma_IC_IND_I_3	Uninf_Plasma_IC_IDN_P_1	Uninf_Urine_CMR_I_1
	QQLSLALNERNTLQNDLR	18	OVOC11613	1	1	1	0	1	0	0	0	0	0	0	0	0	0	0	0	0	0	0
	NADMKEDNDR	10	OVOC11613	0	0	0	0	1	0	0	0	2	0	0	0	0	0	0	0	0	0	2
	DNALKNLENTR	11	OVOC11613	0	1	0	0	0	0	0	0	0	0	0	0	0	0	0	0	0	0	0
	GDIDSLFGENDMLK	14	OVOC11613	0	0	0	0	1	0	0	0	0	0	0	0	0	0	0	0	0	0	6
	IEMLLEENKR	10	OVOC11613	0	0	0	0	0	0	0	0	1	0	0	0	0	0	0	0	0	0	11
	INQLENQLNIMRDQLNSER	19	OVOC11613	0	1	0	0	0	0	0	0	0	0	0	0	0	0	0	0	0	0	0
	MEEIGDVDFANQLEDER	17	OVOC11613	0	0	0	0	1	0	0	0	0	0	0	0	0	0	0	0	0	0	6
	GMALNLEPDNVGVVVFGNDK	20	OVOC1523	0	3	4	0	3	6	0	0	0	3	0	0	0	0	0	0	0	0	10
	VVDALGNPIDGK	12	OVOC1523	0	0	0	0	0	1	0	0	0	0	0	0	0	0	0	0	0	0	3
	LSQDLGLATNK	11	OVOC247	0	0	0	0	1	1	0	0	0	0	0	0	0	0	0	0	0	0	2
	MLNDTSFVELR	11	OVOC247	0	0	0	0	0	1	0	0	0	0	0	0	0	0	0	0	0	0	0
	LMSLRTLNADLMVINR	16	OVOC247	0	1	0	0	0	0	0	0	0	0	0	0	0	0	0	0	0	0	0
	QEYVEKNER	9	OVOC247	0	0	0	0	0	0	0	0	0	1	0	0	0	0	0	0	0	0	0
	KENNIFQLSK	10	OVOC11626	0	1	4	0	0	0	0	0	1	0	0	0	0	0	0	0	0	0	0
	LLLTMIDR	8	OVOC11626	0	0	0	0	0	0	1	0	0	0	0	0	0	0	0	0	0	0	0
	SISMTLSKQNNEMKK	15	OVOC9912	0	5	1	0	1	0	2	0	0	0	0	0	0	0	0	0	0	0	0
	SISMTLSKQNNEMK	14	OVOC9912	0	0	1	0	1	1	0	0	0	0	0	0	0	0	0	0	0	0	0
	FVLEMENAEGLTVQWFKGSNK	21	OVOC4989	0	2	1	0	0	0	0	0	0	0	0	0	0	0	0	0	0	0	0
	IVTDQQDNSVNLVIQK	16	OVOC4989	1	0	0	0	0	0	0	0	0	0	0	0	0	0	0	0	0	0	3
	NTLFEVQNLIK	11	OVOC4989	1	0	0	0	0	0	0	0	0	0	0	0	0	0	0	0	0	0	3
	PKNMTATDINK	11	OVOC4989	0	0	0	0	1	0	0	0	0	0	0	0	0	0	0	0	0	0	0
	HQMVYEGDPAMFRCWIPSK	19	OVOC10067	0	0	0	0	1	0	0	1	0	0	0	0	0	0	0	0	0	0	0
	ADGTPLPITAYDDGTGTLYYLR	22	OVOC10067	0	0	0	0	1	0	0	0	0	0	0	0	0	0	0	0	0	0	8
	CEAFGEPEPEVEWLHDPGPER	21	OVOC10067	0	0	0	0	1	0	0	0	0	0	0	0	0	0	0	0	0	0	6
	EINLGEILKK	10	OVOC10067	0	1	0	0	0	0	0	0	0	0	0	0	0	0	0	0	0	0	0
	GVQISDINGQVQSSQFDYSK	20	OVOC10067	0	0	0	0	1	0	0	0	0	0	0	0	0	0	0	0	0	0	22
	LTCTVEGGDNNGANFEWALLRGGNIIR	27	OVOC10067	0	1	0	0	0	0	0	0	0	0	0	0	0	0	0	0	0	0	0
	NAQALDQGAYTCEAINVK	18	OVOC10067	0	0	0	0	1	0	0	0	0	0	0	0	0	0	0	0	0	0	12
	QDGELPDDATQNEGILYIPQTR	22	OVOC10067	0	0	0	0	1	0	0	0	0	0	0	0	0	0	0	0	0	0	11
	TTGIVLDSGDGVTHTVPIYEGYALPHAILR	30	OVOC2745	0	4	4	0	0	0	0	0	0	0	0	0	0	0	0	0	0	0	20
	CPEALFQPSFLGMESAGIHETTYNSIMK	28	OVOC2745	0	0	0	0	2	0	0	0	0	0	0	0	0	0	0	0	0	0	17
	DLYANIVLSGGTTMYPGIADR	21	OVOC2745	0	0	1	0	0	0	0	0	0	0	0	0	0	0	0	0	0	0	19
	SYELPDGQVITVGNER	16	OVOC2745	0	0	0	0	2	0	0	0	0	0	0	0	0	0	0	0	0	0	9
	LDQLRFNMHK	10	OVOC7004	1	0	0	1	0	0	0	1	0	0	0	0	0	0	0	0	0	0	0
	LILLTMDFGKNINGECIEGDHMVLGEIR	28	OVOC7004	0	0	0	1	0	0	0	0	0	0	0	0	0	0	0	0	0	0	0
	YVFDFAFVK	9	OVOC7004	0	0	0	2	0	0	0	0	0	0	0	0	0	0	0	0	0	0	0
	AMSIMNSFVNDVFER	15	OVOC7893	0	0	0	0	1	0	0	0	0	0	0	0	0	0	0	0	0	0	17
	ESYSAYIYRVLK	12	OVOC7893	0	1	0	0	0	0	0	0	0	0	0	0	0	0	0	0	0	0	0
	SHKPRSGDK	9	OVOC7893	1	0	0	0	0	0	0	0	0	0	0	0	0	0	0	0	0	0	0
	DLQMVNIGLR	10	OVOC10971	0	0	0	1	0	0	0	0	0	0	0	0	0	0	0	0	0	0	6
	EMLISGNRISK	11	OVOC10971	0	0	1	0	0	0	0	0	0	0	0	0	0	0	0	0	0	0	0
	ESLFSVDAGHR	11	OVOC10971	0	0	0	0	1	0	0	0	0	0	0	0	0	0	0	0	0	0	0
	EYTDAINTYSR	11	OVOC1599	0	4	8	0	0	0	0	0	0	0	0	0	0	0	0	0	0	0	0
	IAQHLEENLHFR	12	OVOC1599	0	0	0	1	0	0	0	0	0	0	0	0	0	0	0	0	0	0	0
	LKNYENDLR	9	OVOC7471	0	4	0	0	0	0	2	0	0	0	0	0	0	0	0	0	0	0	0
	LILNEGK	7	OVOC7471	0	0	0	0	0	3	0	0	0	0	0	0	0	0	0	0	0	0	0
	INSLMRSLGSLHSECELAHDLDDELEMSQLK	31	OVOC216	0	1	5	0	0	0	0	0	0	0	0	0	0	0	0	0	0	0	0
	DSLIRISALFVNKCSK	16	OVOC216	0	0	0	1	0	0	0	0	0	0	0	0	0	0	0	0	0	0	0
	QAAENISNQR	10	OVOC1112	0	5	1	0	0	0	0	0	0	0	0	0	0	0	0	0	0	0	0
	ALLDMIEMLDK	11	OVOC1112	0	0	0	1	0	0	0	0	0	0	0	0	0	0	0	0	0	0	0
	NDEQNMEIFLEELK	14	OVOC3364	0	0	0	1	0	0	3	0	0	0	0	0	0	0	0	0	0	0	0
	QPFTEFNIILK	11	OVOC3364	0	0	1	0	0	0	0	0	0	0	0	0	0	0	0	0	0	0	0
	LNNNSNANNK	10	OVOC874	0	0	0	0	1	0	0	2	0	0	0	0	0	0	0	0	0	0	0
	KLNNNSNANNK	11	OVOC874	0	0	1	0	0	0	0	0	0	0	0	0	0	0	0	0	0	0	0
	QNNFSGNNMTKK	12	OVOC8003	0	0	1	0	1	0	0	0	0	0	0	0	0	0	0	0	0	0	0
	NSNDCSVKNLK	11	OVOC8003	0	0	0	1	0	0	0	0	0	0	0	0	0	0	0	0	0	0	0
	TFTDCFNCLPVAAIIDEK	18	OVOC9445	0	6	3	0	0	3	0	0	0	2	0	0	0	0	0	0	0	1	6
	MAAEAEKLNLDNIIAR	16	OVOC9445	0	1	0	0	0	0	0	0	0	0	0	0	0	0	0	0	0	0	0
	DGLPGNDGANGEQGEAGPDGPK	22	OVOC10216	0	0	0	0	1	0	0	0	0	0	0	0	0	0	0	0	0	0	20
	DWCFNCPEGPPGPR	14	OVOC10216	0	0	0	0	2	0	0	0	0	0	0	0	0	0	0	0	0	0	7
	AGENVLAVIK	10	OVOC10368	0	0	0	0	0	1	0	0	0	0	0	0	0	0	0	0	0	0	2
	MELRLQK	7	OVOC10368	0	0	0	0	2	0	0	0	0	0	0	0	0	0	0	0	0	0	0
	QRNVSRDVNDAR	12	OVOC10368	0	0	0	0	1	0	0	0	0	0	0	0	0	0	0	0	0	0	0
	QLMILNAELETAVEVLK	17	OVOC10569	0	1	0	0	0	0	0	0	0	0	0	0	0	0	0	0	0	0	0
	QMMNTVNDLK	10	OVOC10569	0	0	0	0	0	0	0	1	0	0	0	0	0	0	0	0	0	0	0
	PDNLHKHTHKYTIDPR	16	OVOC10584	1	0	0	0	0	0	0	0	0	0	0	0	0	0	0	0	0	0	0
	YKSLQLQLK	9	OVOC10584	0	0	0	0	0	0	0	1	0	0	0	0	0	0	0	0	0	0	0
	ELQALLAQAPADTR	14	OVOC10597	0	0	0	0	1	0	0	0	0	0	0	0	0	0	0	0	0	0	7
	EVQSLNNQLNDDQR	14	OVOC10597	0	0	0	0	1	0	0	0	0	0	0	0	0	0	0	0	0	0	31
	HAIDDAQSELEMLR	14	OVOC10597	0	0	0	0	2	0	0	0	0	0	0	0	0	0	0	0	0	0	21
	MVTEMGSASIGGISPALSANAAK	23	OVOC10597	0	0	0	0	1	0	0	0	0	0	0	0	0	0	0	0	0	0	51
	QLLHEIELR	9	OVOC1075	0	0	0	0	0	1	0	0	0	0	0	0	0	0	0	0	0	0	4
	EEEEQERR	8	OVOC1075	0	0	1	0	0	0	0	0	0	0	0	0	0	0	0	0	0	0	0
	QMSLKESIIK	10	OVOC1075	0	0	1	0	0	0	0	0	0	0	0	0	0	0	0	0	0	0	0
	HIFTIFILSDSYIGIDQEYNLHCEITEK	28	OVOC11367	0	2	0	0	0	0	0	0	0	0	0	0	0	0	0	0	0	0	0
	QLNELIR	7	OVOC11367	0	1	0	0	0	0	0	0	0	0	0	0	0	0	0	0	0	0	0
	LVISISESK	9	OVOC11458	0	0	0	2	0	0	0	0	0	0	0	0	0	0	0	0	0	0	0
	LVISISESKR	10	OVOC11458	0	0	0	1	0	0	0	0	0	0	0	0	0	0	0	0	0	0	0
	QVALEILTHFNIPMNNK	17	OVOC11458	0	0	0	0	0	0	1	0	0	0	0	0	0	0	0	0	0	1	0
	FGIIEGLMTTVHATTATQK	19	OVOC11489	0	0	0	0	1	0	0	0	0	0	0	0	0	0	0	0	0	0	112
	VIISAPSADAPMFVMGVNNDK	21	OVOC11489	0	0	0	0	1	0	0	0	0	0	0	0	0	0	0	0	0	0	24
	CPFLDIACLLHNK	13	OVOC11635	0	0	0	0	1	0	0	0	0	0	0	0	0	0	0	0	0	0	11
	DEAIGCANGCQAIADTGTSLIAGPK	25	OVOC11635	0	0	0	0	1	0	0	0	0	0	0	0	0	0	0	0	0	0	21
	LEYFRENMR	9	OVOC11648	0	0	0	0	1	0	0	0	0	0	0	0	0	0	0	0	0	0	0
	QVTEEAIEEMKK	12	OVOC11648	0	0	1	0	0	0	0	0	0	0	0	0	0	0	0	0	0	0	6
	SASSSQVGR	9	OVOC1190	0	0	0	0	0	1	0	0	0	0	0	0	0	0	0	0	0	0	1
	LFDSWSDIFEQK	12	OVOC1190	0	0	0	0	1	0	0	0	0	0	0	0	0	0	0	0	0	0	3
	LHPDDITEIINDPR	14	OVOC1190	0	0	0	0	1	0	0	0	0	0	0	0	0	0	0	0	0	0	6
	DRELVIEGHHEER	13	OVOC12085	0	0	0	0	1	0	0	0	0	0	0	0	0	0	0	0	0	0	10
	DYFYTSPMER	10	OVOC12085	0	0	0	0	1	0	0	0	0	0	0	0	0	0	0	0	0	0	9
	FIVNLLDSTFDDR	13	OVOC12085	0	0	0	0	7	0	0	0	0	0	0	0	0	0	0	0	0	0	23
	MSLFRYNPR	9	OVOC12085	0	0	0	0	0	0	0	0	1	0	0	0	0	0	0	0	0	0	0
	YVLPEEVQPDTIESHLSDK	19	OVOC12085	0	0	0	0	5	0	0	0	0	0	0	0	0	0	0	0	0	0	13
	DNFLNNYMPMYFPK	14	OVOC12238	0	0	0	0	1	0	0	0	0	0	0	0	0	0	0	0	0	0	12
	VIIEYLDDASSANSILPDEPK	21	OVOC12238	0	0	0	0	1	0	0	0	0	0	0	0	0	0	0	0	0	0	7
	IRMASGSSNRMQMIPGLTR	19	OVOC123	1	0	0	0	0	0	0	0	0	0	0	0	0	0	0	0	0	0	0
	ITEQQMQETTEMKAEGFLEEKK	22	OVOC123	0	0	0	0	0	0	0	1	0	0	0	0	0	0	0	0	0	0	0
	IENIWMEQNIYEFHQPEDCNDK	22	OVOC12449	0	0	0	0	1	0	0	0	0	0	0	0	0	0	0	0	0	0	25
	INCNMSTISEGCFMDPR	17	OVOC12449	0	0	0	0	1	0	0	0	0	0	0	0	0	0	0	0	0	0	0
	NLMLSNTNLMPPNK	14	OVOC12863	0	10	1	0	0	0	0	0	0	0	0	0	0	0	0	0	0	0	0
	NLMLSNKNLMPPNKNLMLK	19	OVOC12863	0	1	0	0	0	0	0	0	0	0	0	0	0	0	0	0	0	0	0
	LGANADVNIDNSDNSQFK	18	OVOC181	0	0	0	0	0	0	0	1	0	0	0	0	0	0	0	0	0	0	0
	QITNITLGSNLFR	13	OVOC181	0	1	0	0	0	0	0	0	0	0	0	0	0	0	0	0	0	0	0
	LSNFNNDYILPCMVR	15	OVOC2107	0	0	0	1	0	0	0	0	0	0	0	0	0	0	0	0	0	0	0
	LSNFNNDYILPCMVRK	16	OVOC2107	0	0	0	0	1	0	0	0	0	0	0	0	0	0	0	0	0	0	0
	STSIKDFFCNSTIKDNIIVDNVR	23	OVOC2241	0	1	1	0	0	0	0	0	0	0	0	0	0	0	0	0	0	0	0
	MTTLFSNVDICPWNCNANSGDACDKR	26	OVOC2241	0	0	1	0	0	0	0	0	0	0	0	0	0	0	0	0	0	0	0
	INELNKQINNK	11	OVOC2253	1	0	0	0	0	0	0	0	0	0	0	0	0	0	0	0	0	0	0
	INELNKQINNKLEEK	15	OVOC2253	0	0	1	0	0	0	0	0	0	0	0	0	0	0	0	0	0	0	0
	ENASKGATKEQSVLNNAQR	19	OVOC2347	0	0	0	0	0	0	1	0	0	0	0	0	0	0	0	0	0	0	0
	GGDNSGMKNVLAK	13	OVOC2347	1	0	0	0	0	0	0	0	0	0	0	0	0	0	0	0	0	0	0
	IDQLQEERSAQLNRTK	16	OVOC2347	1	0	0	0	0	0	0	0	0	0	0	0	0	0	0	0	0	0	0
	LLIAVDWENHFEKSISELQK	20	OVOC2394	0	0	0	1	0	0	0	0	0	0	0	0	0	0	0	0	0	0	0
	NIEEILNKKGEEIK	14	OVOC2394	0	0	2	0	0	0	0	0	0	0	0	0	0	0	0	0	0	0	0
	NEEVKKEEIMR	11	OVOC2416	2	0	0	1	0	0	0	0	0	0	0	0	0	0	0	0	0	0	0
	ILEGPRRAMPMK	12	OVOC2416	0	0	0	1	0	0	0	0	0	0	0	0	0	0	0	0	0	0	0
	KNPMENVMIPR	11	OVOC2416	0	0	0	0	0	0	0	0	1	0	0	0	0	0	0	0	0	1	0
	LDSDINERLSNR	12	OVOC2630	0	1	0	0	0	0	0	1	0	0	0	0	0	0	0	0	0	0	0
	MLDSDINERLSNR	13	OVOC2630	0	1	0	0	0	0	0	0	0	0	0	0	0	0	0	0	0	0	0
	DGDDCVVLPTIDDNEAK	17	OVOC2641	0	0	0	0	1	0	0	0	0	0	0	0	0	0	0	0	0	0	3
	SLATELGMMDPDER	14	OVOC2641	0	0	0	0	1	0	0	0	0	0	0	0	0	0	0	0	0	0	13
	CAFLWKLEQTMSEMLYIEAENAITEDDKK	29	OVOC2961	0	0	1	0	0	0	0	0	0	0	0	0	0	0	0	0	0	0	0
	VALIDNEIVVNPSRKNMK	18	OVOC2961	0	0	0	1	0	0	0	0	0	0	0	0	0	0	0	0	0	0	0
	DIVNTAATALNNHLR	15	OVOC3091	0	0	0	1	0	0	0	0	0	0	0	0	0	0	0	0	0	0	0
	KDIVNTAATALNNHLR	16	OVOC3091	0	0	0	0	0	0	1	0	0	0	0	0	0	0	0	0	0	0	0
	ADAIIAK	7	OVOC3421	0	0	0	0	0	3	0	0	0	0	0	0	0	0	0	0	0	0	0
	LNEVNGMWDELVDATAK	17	OVOC3421	0	0	1	0	0	0	0	0	0	0	0	0	0	0	0	0	0	0	6
	PYILTLNDMSTTR	13	OVOC3550	0	0	0	0	0	0	0	1	0	0	0	0	0	0	0	0	0	0	0
	TDSDASISGKENMAVVEKNR	20	OVOC3550	0	1	0	0	0	0	0	0	0	0	0	0	0	0	0	0	0	0	0
	ILNGGNYQVVEGEEAR	16	OVOC3554	0	0	0	1	0	0	0	0	0	0	0	0	0	0	0	0	0	0	0
	LIEGEELR	8	OVOC3554	0	0	1	0	0	0	0	0	0	0	0	0	0	0	0	0	0	0	0
	IDSDVNISIPVIHHSMAVPMIASNK	25	OVOC3591	0	1	0	0	0	0	0	0	0	0	0	0	0	0	0	0	0	0	0
	NTSLSHIEELMGSQSPFGNVSR	22	OVOC3591	0	0	2	0	0	0	0	0	0	0	0	0	0	0	0	0	0	0	0
	ETGLGSIYLFR	11	OVOC3986	0	0	0	0	1	0	0	0	0	0	0	0	0	0	0	0	0	0	3
	LLEESVFFQPSR	12	OVOC3986	0	0	0	0	1	0	0	0	0	0	0	0	0	0	0	0	0	0	3
	AKDGHDIAEAAAR	13	OVOC3994	1	0	0	0	0	0	0	0	0	0	0	0	0	0	0	0	0	0	1
	IDKQLANFETVLPVLNR	17	OVOC3994	2	0	0	0	0	0	0	0	0	0	0	0	0	0	0	0	0	0	0
	FNFNPMNPKPR	11	OVOC5021	0	0	0	1	0	0	0	0	0	0	0	0	0	0	0	0	0	0	0
	MENNLVLTVK	10	OVOC5021	0	0	1	0	0	0	0	0	0	0	0	0	0	0	0	0	0	0	0
	MNDDEKMAMAK	11	OVOC5176	0	4	1	0	0	0	0	0	0	0	0	0	0	0	0	0	0	0	0
	NDDEKMAMAK	10	OVOC5176	0	1	0	0	0	0	0	0	0	0	0	0	0	0	0	0	0	0	0
	KGETRTNMVSWNNPK	15	OVOC5595	0	0	1	0	0	0	0	0	0	0	0	0	0	0	0	0	0	0	0
	LADTEQNLQWMNEIQR	16	OVOC5595	0	0	1	0	0	0	0	0	0	0	0	0	0	0	0	0	0	0	0
	EQVIESAMARFKNDK	15	OVOC6284	0	0	0	0	0	0	1	0	0	0	0	0	0	0	0	0	0	0	0
	LLTIPRRMK	9	OVOC6284	0	0	0	2	0	0	0	0	0	0	0	0	0	0	0	0	0	0	0
	EILSMLNDDENGNPKMGRIEK	21	OVOC6315	0	0	0	0	0	1	0	0	0	0	0	0	0	0	0	0	0	0	0
	EILSMLNDDENGNPKMGR	18	OVOC6315	0	0	0	0	1	0	0	0	0	0	0	0	0	0	0	0	0	0	0
	MVNISNSSLAQR	12	OVOC6754	0	0	1	0	0	0	0	0	0	0	0	0	0	0	0	0	0	0	0
	VNISNSSLAQRESNIVDTSK	20	OVOC6754	0	0	1	0	0	0	0	0	0	0	0	0	0	0	0	0	0	0	0
	CDVITQELEASQR	13	OVOC6906	0	0	0	0	0	0	0	1	0	0	0	0	0	0	0	0	0	0	0
	INSLEKTR	8	OVOC6906	0	0	0	1	0	0	0	0	0	0	0	0	0	0	0	0	0	0	0
	MSNPCVIFVSNKQNSLR	17	OVOC70	0	2	0	0	0	0	0	0	0	0	0	0	0	0	0	0	0	0	0
	SNPCVIFVSNKQNSLR	16	OVOC70	0	0	2	0	0	0	0	0	0	0	0	0	0	0	0	0	0	0	0
	RPKFMTQYNDDLLSNESNVER	21	OVOC709	0	0	0	0	0	0	1	0	0	0	0	0	0	0	0	0	0	0	0
	TYKEPLQEK	9	OVOC709	0	0	0	0	0	0	1	0	0	0	0	0	0	0	0	0	0	0	0
	AGIEGGR	7	OVOC7098	0	0	0	0	0	1	0	0	0	0	0	0	0	0	0	0	0	0	0
	AGILARLEDLR	11	OVOC7098	0	0	0	0	0	1	0	0	0	0	0	0	0	0	0	0	0	0	0
	QQEEINR	7	OVOC7098	0	0	0	0	0	1	0	0	0	0	0	0	0	0	0	0	0	0	1
	QQEEINRK	8	OVOC7098	0	0	0	0	2	0	0	0	0	0	0	0	0	0	0	0	0	0	3
	HANENLMK	8	OVOC7286	1	0	0	0	0	0	0	0	0	0	0	0	0	0	0	0	0	0	0
	QKFLENFIK	9	OVOC7286	0	1	0	0	0	0	0	0	0	0	0	0	0	0	0	0	0	0	0
	FGLLGTNDWEEAK	13	OVOC7321b	0	0	0	0	2	0	0	0	0	0	0	0	0	0	0	0	0	0	7
	NLSESDVMPFLGR	13	OVOC7321b	0	0	0	0	1	0	0	0	0	0	0	0	0	0	0	0	0	0	3
	NISILGIEK	9	OVOC7416	0	0	0	1	0	0	0	0	0	0	0	0	0	0	0	0	0	0	0
	NLAKTIENLK	10	OVOC7416	2	0	0	0	0	0	0	0	0	0	0	0	0	0	0	0	0	0	0
	QTQNNSVR	8	OVOC7434	0	0	0	1	0	0	0	0	0	0	0	0	0	0	0	0	0	0	0
	SINVEDNLVLNK	12	OVOC7434	0	0	0	0	1	0	0	0	0	0	0	0	0	0	0	0	0	0	0
	ALTTIADFR	9	OVOC7443	0	0	1	0	0	0	0	0	0	0	0	0	0	0	0	0	0	0	0
	DLAGIYLTYAVR	12	OVOC7443	0	0	0	0	0	0	0	1	0	0	0	0	0	0	0	0	0	0	0
	MLNYQMENDNAAGMR	15	OVOC7965	0	1	1	0	0	0	0	0	0	0	0	0	0	0	0	0	0	0	0
	KMAVDALEIDDAADPTSALEEILQNPDK	28	OVOC7965	0	0	7	0	0	0	0	0	0	0	0	0	0	0	0	0	0	0	0
	IELGGELR	8	OVOC8042	0	0	0	0	1	0	0	0	0	0	0	0	0	0	0	0	0	0	0
	LQSENDTTQKK	11	OVOC8042	0	1	0	0	0	0	0	0	0	0	0	0	0	0	0	0	0	0	0
	MTKTPAGTINLDDGK	15	OVOC826	0	0	1	0	0	0	0	0	0	0	0	0	0	0	0	0	0	0	0
	NINVKTTENEKNSDIK	16	OVOC826	0	0	0	1	0	0	0	0	0	0	0	0	0	0	0	0	0	0	0
	KMKMENEENK	10	OVOC831	0	0	0	0	1	0	0	0	0	0	0	0	0	0	0	0	0	0	0
	NDFGAYIVPNPTPEHPDMFVGILLPTNLDAK	31	OVOC831	0	1	0	0	0	0	0	0	0	0	0	0	0	0	0	0	0	0	0
	IDYQNQVQTLQEEIDFIR	18	OVOC8446	0	0	0	0	1	0	0	0	0	0	0	0	0	0	0	0	0	0	8
	IDYQNQVQTLQEEIDFIRR	19	OVOC8446	0	0	0	0	1	0	0	0	0	0	0	0	0	0	0	0	0	0	4
	VVTEMSSSSLTSGMSPFGQNAASTIR	26	OVOC8446	0	0	0	0	2	0	0	0	0	0	0	0	0	0	0	0	0	0	49
	LLIQAGENK	9	OVOC8545	0	0	0	0	0	2	0	0	0	0	0	0	0	0	0	0	0	0	0
	WLHANAANFIENNGTFKSK	19	OVOC8545	0	0	1	0	0	0	0	0	0	0	0	0	0	0	0	0	0	0	0
	NTTYEAEAGELPYEDMK	17	OVOC860	0	0	0	0	1	0	0	0	0	0	0	0	0	0	0	0	0	0	8
	SENLAEIPEEVLMR	14	OVOC860	0	0	0	0	1	0	0	0	0	0	0	0	0	0	0	0	0	0	13
	SSLSITTK	8	OVOC8625	0	0	0	0	0	5	0	0	0	0	0	0	0	0	0	0	0	0	0
	SLENATKKMSK	11	OVOC8625	0	0	0	2	0	0	0	0	0	0	0	0	0	0	0	0	0	0	0
	ITVSNKAR	8	OVOC8942	0	0	0	0	0	4	0	0	0	0	0	0	0	0	0	0	0	0	0
	RGLTMNLGGR	10	OVOC8942	0	0	0	0	1	0	0	0	0	0	0	0	0	0	0	0	0	0	0
	MEIDEQKENVNDEK	14	OVOC8963	0	0	2	0	0	0	0	0	0	0	0	0	0	0	0	0	0	0	0
	MVSKMEIDEQKENVNDEK	18	OVOC8963	0	0	0	0	1	0	0	0	0	0	0	0	0	0	0	0	0	0	0
	DLEVMSDPNLK	11	OVOC9112	1	0	0	0	0	0	0	0	0	0	0	0	0	0	0	0	0	0	0
	INENNKFLNTASKEMNR	17	OVOC9112	0	0	1	0	0	0	0	0	0	0	0	0	0	0	0	0	0	0	0
	CSDIAPCQEAALQSILPCADQCQK	24	OVOC9161	0	0	0	0	1	0	0	0	0	0	0	0	0	0	0	0	0	0	8
	FITSIGGNYDQISECFK	17	OVOC9161	0	0	0	0	7	0	0	0	0	0	0	0	0	0	0	0	0	0	30
	MGIANQVTQLLSQGR	15	OVOC9161	0	0	0	0	5	0	0	0	0	0	0	0	0	0	0	0	0	0	41
	NGLETANVQELCFCIEK	17	OVOC9161	0	0	0	0	1	0	0	0	0	0	0	0	0	0	0	0	0	0	100
	NLDIERPSYPNLNR	14	OVOC9253	0	0	0	0	1	0	0	0	0	0	0	0	0	0	0	0	0	0	0
	THTTLEHSDCSFMVDNEAIYDICR	24	OVOC9253	0	0	0	0	1	0	0	0	0	0	0	0	0	0	0	0	0	0	0
	FLIYPFNFVKSR	12	OVOC94	0	0	0	0	0	0	0	1	0	0	0	0	0	0	0	0	0	0	0
	LQLQKQNTVYKGVR	14	OVOC94	0	0	0	1	0	0	0	0	0	0	0	0	0	0	0	0	0	0	0
	AYNLAGIMIYDLACDDYK	18	OVOC9403	0	0	0	0	2	0	0	0	0	0	0	0	0	0	0	0	0	0	31
	QWLGLENPTTMFSK	14	OVOC9403	0	0	0	0	1	0	0	0	0	0	0	0	0	0	0	0	0	0	15
	YLEENLCTHYNLIGSCK	17	OVOC9403	0	0	0	0	1	0	0	0	0	0	0	0	0	0	0	0	0	0	22
	YVFDAETQSAYIYGSDR	17	OVOC9403	0	0	0	0	2	0	0	0	0	0	0	0	0	0	0	0	0	0	76
	PNFKVMDFANK	11	OVOC9427	0	0	0	0	1	0	0	0	0	0	0	0	0	0	0	0	0	0	0
	VSWDAEPGALYTLVMTDPDAPSR	23	OVOC9427	0	0	0	0	2	0	0	0	0	0	0	0	0	0	0	0	0	0	17
	VSWDAEPGALYTLVMTDPDAPSRK	24	OVOC9427	0	0	0	0	1	0	0	0	0	0	0	0	0	0	0	0	0	0	11
	DMPLGEKGLRVTGYSHDNIR	20	OVOC9458	0	0	0	0	1	0	0	0	0	0	0	0	0	0	0	0	0	0	0
	KMEAKFMEFK	10	OVOC9458	0	0	0	0	0	0	0	2	0	0	0	0	0	0	0	0	0	0	0
	LSHADGR	7	OVOC9491	0	0	0	0	0	14	0	0	0	0	0	0	0	0	0	0	0	0	0
	DLSQFNLDTR	10	OVOC9491	0	0	0	0	0	0	1	0	0	0	0	0	0	0	0	0	0	0	0
	LLISNSDNRGIK	12	OVOC9771	0	0	0	0	1	0	0	0	0	0	0	0	0	0	0	0	0	0	0
	LLISNSDNRGIKNHK	15	OVOC9771	0	1	0	0	0	0	0	0	0	0	0	0	0	0	0	0	0	0	0
	EGLDLLNTAIATAGYTGK	18	OVOC9778	0	0	0	0	3	0	0	0	0	0	0	0	0	0	0	0	0	0	27
	EIDLFMLQLDGTENK	15	OVOC9778	0	0	0	0	1	0	0	0	0	0	0	0	0	0	0	0	0	0	14
	TGDQMMEIYQSFIK	14	OVOC9778	0	0	0	0	3	0	0	0	0	0	0	0	0	0	0	0	0	0	19
	YGLDATAVGDEGGFAPNIQDNK	22	OVOC9778	0	0	0	0	1	0	0	0	0	0	0	0	0	0	0	0	0	0	9
	HTGPGVLSMANAGPDTNGSQFFLCTVK	27	OVOC9856	0	0	0	0	1	0	0	0	0	0	0	0	0	0	0	0	0	0	20
	VIPNFMCQGGDFTR	14	OVOC9856	0	0	1	0	0	0	0	0	0	0	0	0	0	0	0	0	0	0	1
	FAGFNVAGIGGNAGCVVVDNK	21	OVOC9984	0	0	0	0	2	0	0	0	0	0	0	0	0	0	0	0	0	0	40
	KPSFCSAGDTTQYYFDGCMVQNDK	24	OVOC9984	0	0	0	0	1	0	0	0	0	0	0	0	0	0	0	0	0	0	32
	ANGPLER	7	OVOC10017	0	0	0	0	0	6	0	0	0	0	0	0	0	0	0	0	0	0	0
	MDQLLINSNPLNHTHSMEQK	20	OVOC10035	0	0	0	0	1	0	0	0	0	0	0	0	0	0	0	0	0	0	0
	KNSYNYNRNTVNDHHR	16	OVOC10064	0	0	0	0	1	0	0	0	0	0	0	0	0	0	0	0	0	0	0
	MSILATR	7	OVOC10075	0	1	0	0	0	0	0	0	0	0	0	0	0	0	0	0	0	0	0
	VLSSVNSFIEK	11	OVOC10080	0	0	0	1	0	0	0	0	0	0	0	0	0	0	0	0	0	0	0
	DPQLYTQNGLLNMLDR	16	OVOC10092	4	0	0	0	0	0	1	0	0	0	0	0	0	0	0	0	0	0	0
	CINLYPKLCSSEMLRLECGIADYPEL	26	OVOC10093	1	0	0	0	0	0	0	0	0	0	0	0	0	0	0	0	0	0	0
	TQTDTKTEQK	10	OVOC10094	0	0	0	2	0	0	0	0	0	0	0	0	0	0	0	0	0	0	0
	MLTVYSSQFPLNASSR	16	OVOC1010	0	1	0	0	0	0	0	0	0	0	0	0	0	0	0	0	0	0	0
	QHINKEINKPNNK	13	OVOC10120	0	0	0	0	0	0	0	2	0	0	0	0	0	0	0	0	0	0	0
	LVQNYDAPEISIPQWVSKENR	21	OVOC10123	0	1	0	0	0	0	0	0	0	0	0	0	0	0	0	0	0	0	0
	RIEDEGQEFMSDYTALR	17	OVOC10136	0	0	1	0	0	0	0	0	0	0	0	0	0	0	0	0	0	0	0
	SVNNLLPGSVWAKK	14	OVOC10144	0	0	0	0	0	0	1	0	0	0	0	0	0	0	0	0	0	0	0
	KLINANDGDFMDEFLR	16	OVOC10148	0	0	0	0	3	0	0	0	0	0	0	0	0	0	0	0	0	0	0
	MTVVMIRNQR	10	OVOC1015	0	1	0	0	0	0	0	0	0	0	0	0	0	0	0	0	0	0	0
	QMYAVPILNENIR	13	OVOC10167	0	7	0	0	0	0	0	0	0	0	0	0	0	0	0	0	0	0	0
	IKYCMEIVAK	10	OVOC10175	0	0	0	0	1	0	0	0	0	0	0	0	0	0	0	0	0	0	0
	QTTVHNVKKGDANSNEETK	19	OVOC10188	4	0	0	0	0	0	0	0	0	0	0	0	0	0	0	0	0	0	0
	ILEWLDNWESDIDSLR	16	OVOC1020	0	0	1	0	0	0	0	0	0	0	0	0	0	0	0	0	0	0	0
	NISIDLNLIESRR	13	OVOC10212	0	0	0	1	0	0	0	0	0	0	0	0	0	0	0	0	0	0	0
	QLRVFDNCFTGREAVNFMMK	20	OVOC10238	1	2	4	0	0	0	0	0	0	0	0	0	0	0	0	0	0	0	0
	SEYKLTMMDPENR	13	OVOC10241	0	0	0	0	0	0	1	0	0	0	0	0	0	0	0	0	0	0	0
	YYPVPYESGLSGEGLVPGK	19	OVOC10264	0	0	0	0	1	0	0	0	0	0	0	0	0	0	0	0	0	0	4
	PYIIDLNSANGTYLNNER	18	OVOC1027	0	0	1	0	0	0	0	0	0	0	0	0	0	0	0	0	0	0	0
	VLNAMLFYRR	10	OVOC10277	1	0	0	0	0	0	0	0	0	0	0	0	0	0	0	0	0	0	0
	EMLLWSPHNDISMKK	15	OVOC10309	0	0	0	0	1	0	0	0	0	0	0	0	0	0	0	0	0	0	0
	LSVNRNIDQNLK	12	OVOC10320	0	0	0	0	1	0	0	0	0	0	0	0	0	0	0	0	0	0	0
	KIEFALPDLAGR	12	OVOC10326	0	0	0	0	1	0	0	0	0	0	0	0	0	0	0	0	0	0	2
	LAMFSLPNDCNK	12	OVOC10329	0	0	0	0	0	0	0	1	0	0	0	0	0	0	0	0	0	0	0
	MAAAKVNGHVEEMSTTSTSK	20	OVOC10343	0	1	0	0	0	0	0	0	0	0	0	0	0	0	0	0	0	0	0
	VCDMCGAQLSLMEHETR	17	OVOC10365	0	0	0	0	0	1	0	0	0	0	0	0	0	0	0	0	0	0	0
	MNILLLLMANFVYIMAVDK	19	OVOC10371	0	0	4	0	0	0	0	0	0	0	0	0	0	0	0	0	0	0	0
	LLTADRNMREAQR	13	OVOC10381	0	0	0	1	0	0	0	0	0	0	0	0	0	0	0	0	0	0	0
	NLELYKLYRQER	12	OVOC10389	1	0	0	1	0	0	1	0	0	0	0	0	0	0	0	0	0	0	0
	MKVETNDNRISIPPK	15	OVOC10407	0	1	0	0	0	0	0	0	0	0	0	0	0	0	0	0	0	0	0
	ITTNAKDNQK	10	OVOC10440	0	0	0	0	0	0	1	0	0	0	0	0	0	0	0	0	0	0	0
	RYWPNSSFNEPMEGNQAR	18	OVOC10443	0	0	2	0	0	0	0	0	0	0	0	0	0	0	0	0	0	0	0
	IFEFSSLQLQMQTK	14	OVOC10458	0	0	0	0	0	0	0	1	0	0	0	0	0	0	0	0	0	0	0
	IYWIQSSCRMFYKNGK	16	OVOC105	0	0	1	0	0	0	0	0	0	0	0	0	0	0	0	0	0	0	0
	LEQISSADHIGTLAENVMEELK	22	OVOC1051	0	0	1	0	0	0	0	0	0	0	0	0	0	0	0	0	0	0	0
	SNFLEYQK	8	OVOC10511	0	0	0	0	3	0	1	1	0	0	0	0	0	0	0	0	0	0	0
	VLTNLLK	7	OVOC10549	0	0	0	1	0	0	0	0	0	0	0	0	0	0	0	0	0	0	0
	NENNEMYSKK	10	OVOC10550	0	0	0	0	1	0	0	0	0	0	0	0	0	0	0	0	0	0	0
	IDLPPYTNFHQMK	13	OVOC1059	0	0	0	0	0	0	1	0	0	0	0	0	0	0	0	0	0	0	0
	TSSSIILR	8	OVOC10609	0	0	0	0	0	3	0	0	0	0	0	0	0	0	0	0	0	0	0
	NEMKLQEMKTYLER	14	OVOC10623	0	0	0	0	0	0	1	0	0	0	0	0	0	0	0	0	0	0	0
	IYAMHWASDSR	11	OVOC10644	0	4	4	0	2	3	0	0	0	0	0	0	0	0	0	0	0	0	6
	ISSLAMRR	8	OVOC10647	0	0	0	0	0	0	2	0	0	0	0	0	0	0	0	0	0	0	0
	ETDEMRLRYTLVLGNSLSHFPHIHGASMMAQK	32	OVOC1065	0	0	1	0	0	0	0	0	0	0	0	0	0	0	0	0	0	0	0
	TPEKNFVDTEKSIQANEK	18	OVOC10654	0	0	0	0	0	0	0	1	0	0	0	0	0	0	0	0	0	0	0
	EMTDAAESLLNSMRHSMK	18	OVOC10701	0	0	0	0	0	1	0	0	0	0	0	0	0	0	0	0	0	0	0
	DEAEMINANIK	11	OVOC10712	0	0	0	0	0	0	0	1	0	0	0	0	0	0	0	0	0	0	0
	MPICDLIENVLLDR	14	OVOC10737	0	0	1	0	1	0	0	0	0	0	0	0	0	0	0	0	0	0	0
	IGAVVNDIR	9	OVOC10742	0	0	0	1	0	0	0	0	0	0	0	0	0	0	0	0	0	0	0
	FRNGQIMGESEMDKIALANNSSR	23	OVOC10746	0	0	0	0	1	0	0	0	0	0	0	0	0	0	0	0	0	0	0
	MAVSRSSPMMIATR	14	OVOC10750	0	0	1	0	0	0	0	1	0	0	0	0	0	0	0	0	0	0	0
	TEHASAMQYFQFYGYLSQQQNMMQDYVRTSTYQR	34	OVOC10781	0	0	0	0	1	0	0	0	0	0	0	0	0	0	0	0	0	0	0
	MTLDSMSVLFQNLNGASNDVK	21	OVOC10805	0	0	1	0	0	0	0	0	0	0	0	0	0	0	0	0	0	0	0
	EARNVLTLLSNEHTLR	16	OVOC10821	0	0	0	0	1	0	0	0	0	0	0	0	0	0	0	0	0	0	0
	MENISIENK	9	OVOC1085	0	0	1	0	0	0	0	0	0	0	0	0	0	0	0	0	0	0	0
	IGHGNLNVSNSNGASPK	17	OVOC10857	3	5	1	0	0	0	0	0	2	0	0	0	0	0	0	0	0	3	0
	LFDDNRIDGR	10	OVOC10883	0	0	0	0	1	0	0	0	0	0	0	0	0	0	0	0	0	0	0
	VPEIMSTMRELSKEMMK	17	OVOC10896	0	0	2	0	0	0	0	0	0	0	0	0	0	0	0	0	0	0	0
	QGDFIIDGSSVAVSAAAPR	19	OVOC10942	0	0	0	1	0	0	0	0	0	0	0	0	0	0	0	0	0	0	3
	LIALNNTDTGK	11	OVOC10945	1	0	0	0	0	0	0	0	0	0	0	0	0	0	0	0	0	0	0
	EISNLAGQSFNPSHYVK	17	OVOC10956	0	0	3	0	0	0	0	0	0	0	0	0	0	0	0	0	0	0	0
	QGTQPTNAITMS	12	OVOC11013	0	0	1	0	1	0	0	0	0	0	0	0	0	0	0	0	0	0	0
	KEDGMNLKNK	10	OVOC11015	0	0	0	0	0	0	1	0	0	0	0	0	0	0	0	0	0	0	0
	NLIDMIMIVMNTANAAGK	18	OVOC11074	0	0	0	1	0	0	0	0	0	0	0	0	0	0	0	0	0	0	0
	LAFGNNRK	8	OVOC11087	0	0	0	1	0	0	0	0	0	0	0	0	0	0	0	0	0	0	0
	VANNSIIVEAQRNR	14	OVOC11096	0	0	0	0	1	0	0	0	0	0	0	0	0	0	0	0	0	0	0
	IILMVRDEAKDK	12	OVOC11117	0	0	0	0	0	0	1	0	0	0	0	0	0	0	0	0	0	0	0
	IAQIWQLNEKINEMMDKLDR	20	OVOC11127	0	0	0	0	0	0	9	0	0	0	0	0	0	0	0	0	0	0	0
	KMAKMNQMDSVK	12	OVOC11129	0	0	0	0	1	0	0	0	0	0	0	0	0	0	0	0	0	0	0
	RNYFTSGINQFSLHAIEK	18	OVOC11131	0	0	0	0	0	0	0	1	0	0	0	0	0	0	0	0	0	0	0
	MENIGAGEESAR	12	OVOC11137	1	0	0	0	0	0	0	0	0	0	0	0	0	0	0	0	0	0	0
	QESQTTAPCQESQTTLPR	18	OVOC11142	0	0	0	0	0	0	1	0	0	0	0	0	0	0	0	0	0	0	0
	YVKSFLKWLNENK	13	OVOC11186	0	0	0	1	0	0	0	0	0	0	0	0	0	0	0	0	0	0	0
	NFEEINDNYTSLLDSCNEGK	20	OVOC11218	0	0	0	0	0	0	0	1	0	0	0	0	0	0	0	0	0	0	0
	VHVMAGIAEQTDK	13	OVOC11227	0	0	2	0	2	0	0	0	0	0	0	0	0	0	0	0	0	0	0
	MSVTNRISLK	10	OVOC11229	0	0	1	0	0	0	0	0	0	0	0	0	0	0	0	0	0	0	0
	SERKQADDSMSENHLNMQGDLR	22	OVOC11233	0	1	0	0	0	0	0	0	0	0	0	0	0	0	0	0	0	0	0
	TNSLPYNAKPK	11	OVOC11239	0	0	0	0	0	0	0	1	0	0	0	0	0	0	0	0	0	0	0
	ISSILCENVQFAR	13	OVOC11266	0	0	0	0	3	0	0	0	0	0	0	0	0	0	0	0	0	0	0
	APNLITQVDKNGEMLLHK	18	OVOC1127	0	1	0	0	0	0	0	0	0	0	0	0	0	0	0	0	0	0	0
	SSVADEESLSAVSLDQNK	18	OVOC11352	0	0	0	0	1	0	0	0	0	0	0	0	0	0	0	0	0	0	0
	AYHSNGNHSMGIDIEK	16	OVOC11368	0	0	0	0	0	0	1	0	0	0	0	0	0	0	0	0	0	0	9
	QEKLEVKNVEQNPLLK	16	OVOC11381	0	1	0	0	1	0	0	0	0	0	0	0	0	0	0	0	0	0	0
	LTSTNDPTALSAEDLGR	17	OVOC11382	0	0	0	1	0	0	0	0	0	0	0	0	0	0	0	0	0	0	0
	LNKNANLKMDEIK	13	OVOC11387	1	0	0	0	0	0	0	0	0	0	0	0	0	0	0	0	0	0	0
	ARASEANELMELMNCIR	17	OVOC11390	0	0	1	0	0	0	0	0	0	0	0	0	0	0	0	0	0	0	0
	ENDASENDRLPSRINK	16	OVOC11391	0	1	0	0	0	0	0	0	0	0	0	0	0	0	0	0	0	0	0
	NKCKQVYMGQEIGTVTSNIMITMQK	25	OVOC11396	0	0	1	0	0	0	0	0	0	0	0	0	0	0	0	0	0	0	0
	LLSIPATMTNELK	13	OVOC11406	0	0	1	0	0	0	0	0	0	0	0	0	0	0	0	0	0	0	0
	TLSLANNRISNMQPR	15	OVOC11436	1	0	0	0	0	0	0	0	0	0	0	0	0	0	0	0	0	0	0
	ATGLSDR	7	OVOC11469	0	0	0	0	0	14	0	0	0	0	0	0	0	0	0	0	0	0	0
	LQQSNINYEKNAFIQELAK	19	OVOC11485	0	0	1	0	0	0	0	0	0	0	0	0	0	0	0	0	0	0	0
	LTLAETR	7	OVOC11497	0	0	0	1	0	0	0	0	0	0	0	0	0	0	0	0	0	0	0
	DIISRMEREK	10	OVOC11503	0	0	0	0	1	0	0	0	0	0	0	0	0	0	0	0	0	0	0
	ITMSDNNRR	9	OVOC11511	0	0	0	0	0	0	1	0	0	0	0	0	0	0	0	0	0	0	0
	EWIMFMYRNFK	11	OVOC11534	0	0	0	0	0	0	0	1	0	0	0	0	0	0	0	0	0	0	0
	VNGRSTKGENIADNGGLK	18	OVOC11603	0	0	2	0	0	0	0	0	1	0	0	0	0	0	0	0	0	0	0
	QKTEALARQQQEETTR	16	OVOC11617	0	0	0	0	0	0	1	0	0	0	0	0	0	0	0	0	0	0	0
	SFDGVCNNLRK	11	OVOC11625	0	0	1	0	0	0	0	0	0	0	0	0	0	0	0	0	0	0	0
	NLSDVHSSSIK	11	OVOC11681	0	0	0	0	1	0	0	0	0	0	0	0	0	0	0	0	0	0	0
	CVATNTAGSATTK	13	OVOC11728	0	0	0	0	0	0	0	0	2	0	0	0	0	0	0	0	0	0	3
	NIQDKLVVEGEELIMDAK	18	OVOC11728	0	0	0	2	0	0	0	0	0	0	0	0	0	0	0	0	0	0	0
	DIQPNAR	7	OVOC11743	0	0	0	1	0	0	0	0	0	0	0	0	0	0	0	0	0	0	0
	QSINVYNSNR	10	OVOC1176	0	1	0	0	1	0	0	0	0	0	0	0	0	0	0	0	0	0	0
	LNERWNLINWKK	12	OVOC11761	0	0	0	0	1	0	0	0	0	0	0	0	0	0	0	0	0	0	0
	NIEIVANPYISDDFIK	16	OVOC1177	0	0	0	0	1	0	0	0	0	0	0	0	0	0	0	0	0	0	0
	QWNVIRHPMVLNFVNEK	17	OVOC11843	0	1	0	0	0	0	0	0	0	0	0	0	0	0	0	0	0	0	0
	SESTNTIKNRSEK	13	OVOC11863	0	0	0	0	0	0	0	1	0	0	0	0	0	0	0	0	0	0	0
	MKITMMQK	8	OVOC11873	0	0	1	0	0	0	0	0	0	0	0	0	0	0	0	0	0	0	0
	LGTLFPEQSVQNMNEIVVK	19	OVOC11881	0	0	0	0	1	0	0	0	0	0	0	0	0	0	0	0	0	0	6
	MSVFHVHEWLTLDLINANVCAVGELVENR	29	OVOC11916	0	2	0	0	0	0	0	0	0	0	0	0	0	0	0	0	0	0	0
	IVELEEELR	9	OVOC1192	0	0	0	2	0	0	0	0	0	0	0	0	0	0	0	0	0	0	4
	SVEMHHEALQEALPGDNVGFNVK	23	OVOC11940	0	0	1	0	0	0	0	0	0	0	0	0	0	0	0	0	0	0	0
	LLLSEGADPKICSNK	15	OVOC11946	0	0	0	0	0	0	0	0	0	1	0	0	0	0	0	0	0	0	0
	NEVSSVENGYIPSK	14	OVOC11946	0	0	1	0	0	0	0	0	0	0	0	0	0	0	0	0	0	0	0
	QDFAVLQNILGESK	14	OVOC11949	0	0	1	0	0	0	0	0	0	0	0	0	0	0	0	0	0	0	0
	INETVDIMVNPGIK	14	OVOC1198	0	0	0	0	0	0	1	0	0	0	0	0	0	0	0	0	0	0	0
	FLDMLFTGGKHCVSNPYFMENLPDK	25	OVOC11986	0	2	0	0	0	0	0	0	0	0	0	0	0	0	0	0	0	0	0
	TGILDEIVTIPLMDNDHK	18	OVOC11998	0	0	1	0	0	0	0	0	0	0	0	0	0	0	0	0	0	0	0
	KNNFQLR	7	OVOC12006	2	0	0	0	0	0	0	0	0	0	0	0	0	0	0	0	0	0	0
	TQIYSRCIMINNDGRWFR	18	OVOC12027	0	0	1	0	0	0	0	0	0	0	0	0	0	0	0	0	0	0	0
	QMRNVVGMNER	11	OVOC12032	0	0	1	0	0	0	0	0	0	0	0	0	0	0	0	0	0	0	0
	EKHCEQIHILNAQLTDSNR	19	OVOC12069	0	0	0	1	0	0	0	0	0	0	0	0	0	0	0	0	0	0	0
	IIIHDNETVLNINEK	15	OVOC12073	0	0	0	1	0	0	0	0	0	0	0	0	0	0	0	0	0	0	0
	NVPASPGYQGGGAYPAAPYQPSR	23	OVOC12077	0	0	0	0	1	0	0	0	0	0	0	0	0	0	0	0	0	0	3
	LENLVQTMLDPENGVPIK	18	OVOC12078	0	0	0	0	0	0	0	2	0	0	0	0	0	0	0	0	0	0	0
	NTEKFDQHNQEMDVK	15	OVOC12088	0	0	0	1	0	0	0	0	0	0	0	0	0	0	0	0	0	0	0
	QLILEMKSDLESIFRR	16	OVOC12105	0	1	0	0	0	0	0	0	0	0	0	0	0	0	0	0	0	0	0
	NYLTVEMER	9	OVOC12110	0	1	0	0	1	0	0	0	0	0	0	0	0	0	0	0	0	0	0
	MKKTQQVDDIATAPK	15	OVOC12114	0	0	4	0	0	0	0	0	0	0	0	0	0	0	0	0	0	0	0
	MRTVIKSNDYMR	12	OVOC12115	0	0	3	0	0	0	0	1	0	0	0	0	0	0	0	0	0	0	0
	TIKMPTDVANQNK	13	OVOC12166	0	0	1	0	0	0	0	0	0	0	0	0	0	0	0	0	0	0	0
	RMFSFLSEK	9	OVOC122	0	0	0	0	0	0	2	0	0	0	0	0	0	0	0	0	0	0	0
	QSVYAPLAMEIEMNK	15	OVOC1224	0	0	0	0	0	0	8	0	0	0	0	0	0	0	0	0	0	0	0
	QFYENVRK	8	OVOC12249	0	2	0	0	0	0	0	0	0	0	0	0	0	0	0	0	0	0	0
	SAAEINQNQKNK	12	OVOC12283	0	0	0	0	0	0	0	1	0	0	0	0	0	0	0	0	0	0	0
	QGTNLWNLLIQEENEKK	17	OVOC12297	0	0	1	0	0	0	0	0	0	0	0	0	0	0	0	0	0	0	0
	INLDLCLDPQFIMIKHLFK	19	OVOC12299	0	0	0	1	0	0	0	0	0	0	0	0	0	0	0	0	0	0	0
	AVCMLANTTSIAEAWAR	17	OVOC12330	0	0	0	0	0	2	0	0	0	0	0	0	0	0	0	0	0	0	0
	FSSIDPDQCDGTFDMEPK	18	OVOC12400	0	0	0	0	1	0	0	0	0	0	0	0	0	0	0	0	0	0	4
	LENGKKNTFNQTQER	15	OVOC12455	0	0	0	0	0	0	0	2	0	0	0	0	0	0	0	0	0	0	0
	GGELWNEIFMRLNNLMK	17	OVOC12466	0	0	1	0	0	0	0	0	0	0	0	0	0	0	0	0	0	0	0
	MIAAIEASVGNNDSVNITEK	20	OVOC12541	0	0	3	0	0	0	0	0	0	0	0	0	0	0	0	0	0	0	0
	QMINKDKCNAINR	13	OVOC12542	0	0	1	0	1	0	0	0	0	0	0	0	0	0	0	0	0	0	0
	NGRLIANQTEEERYINK	17	OVOC12571	0	0	0	0	1	0	0	0	0	0	0	0	0	0	0	0	0	0	0
	MSLIMTCTKAR	11	OVOC12583	0	0	0	0	2	0	0	0	2	0	0	0	0	0	0	0	0	0	0
	MSLIMTCTK	9	OVOC12583	0	0	0	0	0	0	0	0	1	0	0	0	0	0	0	0	0	0	0
	LTADESKMLHK	11	OVOC12658	0	0	0	0	0	0	1	0	0	0	0	0	0	0	0	0	0	0	0
	MHKNIIVNETLK	12	OVOC12689	0	0	1	0	0	0	0	0	0	0	0	0	0	0	0	0	0	0	0
	LDTLVIFGYCSTLLSTLQKNPR	22	OVOC12698	1	0	0	0	0	0	0	0	0	0	0	0	0	0	0	0	0	0	0
	MKEMNEKNLK	10	OVOC12732	0	0	1	0	1	0	0	0	0	0	0	0	0	0	0	0	0	0	0
	MYATKQLR	8	OVOC12748	0	0	1	0	0	0	0	0	0	0	0	0	0	0	0	0	0	0	0
	MLTVLAYPCSR	11	OVOC12800	0	0	0	0	0	0	0	1	0	0	0	0	0	0	0	0	0	0	0
	MNIDAFEQSASGCMEIR	17	OVOC13390	0	0	3	0	0	0	0	0	0	0	0	0	0	0	0	0	0	0	0
	AELSQERR	8	OVOC13401	0	0	0	0	0	0	1	0	0	0	0	0	0	0	0	0	0	0	0
	RIAEEMLAAAEK	12	OVOC1341	0	0	2	0	0	0	0	0	0	0	0	0	0	0	0	0	0	0	0
	QQRLNNLMDSRR	12	OVOC13435	0	0	0	0	0	0	0	1	0	0	0	0	0	0	0	0	0	0	0
	QKEPFFINCIAPNMIK	16	OVOC13442	0	0	0	1	0	0	0	0	0	0	0	0	0	0	0	0	0	0	0
	DLDIDQLFDKAEKELAENALK	21	OVOC13453	0	0	0	0	0	0	2	0	0	0	0	0	0	0	0	0	0	0	0
	NLITGETLPNYLEVMLSTGSDTR	23	OVOC1364	0	0	1	0	0	0	0	0	0	0	0	0	0	0	0	0	0	0	0
	IGLMKSNLPPK	11	OVOC1367	1	0	0	0	0	0	0	0	0	0	0	0	0	0	0	0	0	0	0
	MSNVGNVFGINFLK	14	OVOC1387	0	0	1	0	0	0	0	0	0	0	0	0	0	0	0	0	0	0	0
	QNFFLFDMTTHPLHDGNMK	19	OVOC1420	0	1	0	0	0	0	0	0	0	0	0	0	0	0	0	0	0	0	1
	EVSLDSNVREAINK	14	OVOC1466	0	0	0	1	0	0	0	0	0	0	0	0	0	0	0	0	0	0	0
	NEWLRFCEK	9	OVOC1472	0	1	0	0	0	0	0	0	0	0	0	0	0	0	0	0	0	0	0
	NITINKIKIGDYK	13	OVOC1486	0	0	1	0	0	0	0	0	0	0	0	0	0	0	0	0	0	0	0
	QMVSTLPKSTVEMK	14	OVOC1496	0	0	0	0	0	0	0	1	0	0	0	0	0	0	0	0	0	0	0
	TFTTQETITNATSAKEWFLSKALNPEAVAK	30	OVOC1512	0	1	1	0	0	0	0	0	0	0	0	0	0	0	0	0	0	0	0
	LLDLALSFHRK	11	OVOC153	0	1	0	0	0	0	0	0	0	0	0	0	0	0	0	0	0	0	0
	ACVEKLNEVKK	11	OVOC1549	1	0	0	0	0	0	0	0	0	0	0	0	0	0	0	0	0	0	0
	TIHTNDVR	8	OVOC1569	0	0	0	0	0	0	1	0	0	0	0	0	0	0	0	0	0	0	0
	FFEMHVNNRK	10	OVOC1583	0	0	0	1	0	0	0	0	0	0	0	0	0	0	0	0	0	0	0
	MVSHQRSLR	9	OVOC1606	0	0	1	0	0	0	0	0	0	0	0	0	0	0	0	0	0	0	0
	MANLEIHTERKFK	13	OVOC1628	0	1	0	0	0	0	0	0	0	0	0	0	0	0	0	0	0	0	0
	NLNSTKNRNK	10	OVOC1659	0	0	1	0	0	0	0	0	0	0	0	0	0	0	0	0	0	0	0
	QQYSTTVNGDNVR	13	OVOC1677	0	0	1	0	0	0	0	0	0	0	0	0	0	0	0	0	0	0	0
	NLAELVEDRRMK	12	OVOC171	0	0	0	0	0	0	0	1	0	0	0	0	0	0	0	0	0	0	0
	QDTNSLR	7	OVOC1711	0	1	0	0	0	0	0	0	0	0	0	0	0	0	0	0	0	0	0
	ICISATILLMVECTNLMKTSTNITVWLASR	30	OVOC1714	0	1	0	0	0	0	0	0	0	0	0	0	0	0	0	0	0	0	0
	SLSSVPISLTTEEMQAAR	18	OVOC1729	2	0	0	1	0	0	0	0	0	0	0	0	0	0	0	0	0	0	5
	PKNINEALNNATVVK	15	OVOC1733	0	0	0	1	0	0	0	0	0	0	0	0	0	0	0	0	0	0	0
	STLMDLK	7	OVOC174	0	0	0	0	0	2	0	0	0	0	0	0	0	0	0	0	0	0	0
	KEFYNLMDLFK	11	OVOC1753	0	1	0	0	0	0	0	0	0	0	0	0	0	0	0	0	0	0	0
	ILMHKYGLYLITNTEFILANQAPIDR	26	OVOC1814	0	1	1	0	0	0	0	0	0	0	0	0	0	0	0	0	0	0	0
	INQRRDFNNIAK	12	OVOC1824	0	1	0	0	0	0	0	0	0	0	0	0	0	0	0	0	0	0	0
	IELNTPTNESLSDAKHFIK	19	OVOC1828	0	0	0	0	0	1	0	0	0	0	0	0	0	0	0	0	0	0	0
	VNVIPVIAKADTTCK	15	OVOC1855	1	0	0	0	0	0	0	0	0	0	0	0	0	0	0	0	0	0	0
	MAAESVTNLIPLNAR	15	OVOC1863	0	3	1	0	0	0	0	0	0	0	0	0	0	0	0	0	0	0	0
	AMAAEAEAARAAR	13	OVOC1865	0	0	0	0	0	1	0	0	0	0	0	0	0	0	0	0	0	0	0
	LGNTALMYAAMK	12	OVOC1873	0	0	0	2	0	0	0	0	0	0	0	0	0	0	0	0	0	0	0
	ISTLPTNNRK	10	OVOC1916	0	0	0	0	0	0	1	0	0	0	0	0	0	0	0	0	0	0	0
	QIMENAEVNALLK	13	OVOC1920	0	2	0	0	0	0	0	0	0	0	0	0	0	0	0	0	0	0	0
	LMADVMQNNDGFK	13	OVOC1933	0	0	0	1	0	0	0	0	0	0	0	0	0	0	0	0	0	0	0
	TIPRSETMGPMLSSR	15	OVOC1937	0	0	0	1	0	0	0	0	0	0	0	0	0	0	0	0	0	0	0
	MISLDNAALNR	11	OVOC1956	0	3	0	0	0	0	0	0	0	0	0	0	0	0	0	0	0	0	0
	IDEIVNEIMIRSNVIVVELLNQIR	24	OVOC1960	0	0	0	1	0	0	0	0	0	0	0	0	0	0	0	0	0	0	0
	INEILNLQQTLHLIK	15	OVOC1960	0	0	0	0	0	0	0	0	0	1	0	0	0	0	0	0	0	0	0
	NITEYSDNLR	10	OVOC1961	0	0	0	0	0	0	1	0	0	0	0	0	0	0	0	0	0	0	0
	INFEIMLDR	9	OVOC1963	0	0	0	2	0	0	0	0	0	0	0	0	0	0	0	0	0	0	0
	LNGLNNKVNSWIK	13	OVOC1975	0	0	1	0	0	0	0	0	0	0	0	0	0	0	0	0	0	0	0
	MTGRDLIMYIK	11	OVOC1983	0	0	0	0	0	1	0	0	0	0	0	0	0	0	0	0	0	0	0
	MYSVNIAK	8	OVOC1984	0	0	0	0	0	0	1	0	0	0	0	0	0	0	0	0	0	0	0
	NTTNYNWPEKK	11	OVOC1986	0	0	0	0	0	0	0	2	0	0	0	0	0	0	0	0	0	0	0
	MNVSENDENATQTK	14	OVOC2002	0	0	0	0	0	0	0	1	1	0	0	0	0	0	0	0	0	0	0
	QHKFALFYPDGKNIYK	16	OVOC2005	0	0	1	0	0	0	0	0	0	0	0	0	0	0	0	0	0	0	0
	KSNANMMTTGIEK	13	OVOC2094	1	0	0	0	0	0	0	0	0	0	0	0	0	0	0	0	0	0	0
	MGIESKNTFNIPSENGR	17	OVOC2112	0	1	0	0	0	0	0	0	0	0	0	0	0	0	0	0	0	0	0
	NVSRSIVIPNVHNFTVK	17	OVOC2120	0	1	0	0	0	0	0	0	0	0	0	0	0	0	0	0	0	0	0
	TNSAIGNEIENLAMK	15	OVOC2132	0	0	0	0	0	0	2	0	0	0	0	0	0	0	0	0	0	0	0
	QATEGKNKK	9	OVOC2172	0	0	0	0	0	0	1	0	0	0	0	0	0	0	0	0	0	0	0
	AEMLYIEAKMHR	12	OVOC2219	0	0	0	1	0	0	0	0	0	0	0	0	0	0	0	0	0	0	0
	LEDGKTIDRNDDK	13	OVOC2223	0	0	0	0	1	0	0	0	0	0	0	0	0	0	0	0	0	0	0
	GVTRFDMDRK	10	OVOC2228	0	0	0	2	0	0	0	0	0	0	0	0	0	0	0	0	0	0	0
	MNIRGGLTNK	10	OVOC2276	0	2	6	0	0	0	0	0	0	0	0	0	0	0	0	0	0	0	0
	GYGTYASELFR	11	OVOC2306	0	0	0	11	0	0	0	0	0	0	0	0	0	0	0	0	0	0	0
	IGSFSETMQIKVHTNEEILNELK	23	OVOC2310	0	0	1	0	0	0	0	0	0	0	0	0	0	0	0	0	0	0	0
	FSTMPFLFCDFNNVCNYASR	20	OVOC2327	0	0	0	0	1	0	0	0	0	0	0	0	0	0	0	0	0	0	16
	CHNYIIDAK	9	OVOC233	2	0	0	0	0	0	0	0	0	0	0	0	0	0	0	0	0	0	0
	NAAISKLNEIEQLETNMEEINK	22	OVOC2355	0	0	2	0	0	0	0	0	0	0	0	0	0	0	0	0	0	0	0
	ITITNDHNR	9	OVOC2366	0	0	0	0	0	2	0	0	0	0	0	0	0	0	0	0	0	0	10
	NELESYAYSLKNQINDK	17	OVOC2366	0	0	0	0	0	0	0	0	0	1	0	0	0	0	0	0	0	0	0
	MLNERKLNK	9	OVOC2374	0	0	1	0	0	0	0	0	0	0	0	0	0	0	0	0	0	0	0
	HTNQLEFMLK	10	OVOC2400	0	0	0	0	0	0	1	0	0	0	0	0	0	0	0	0	0	0	0
	MVEDAKVASNENK	13	OVOC2488	0	0	1	0	0	0	0	0	0	0	0	0	0	0	0	0	0	0	0
	ITINELRRSNFLETVR	16	OVOC2494	1	0	0	0	0	0	0	0	0	0	0	0	0	0	0	0	0	0	0
	TSHNNNLAGK	10	OVOC2496	1	0	0	0	0	0	0	0	0	0	0	0	0	0	0	0	0	0	0
	QRYEVGMNAQIEMQNER	17	OVOC2500	0	0	0	0	1	0	0	0	0	0	0	0	0	0	0	0	0	0	0
	MGGNIIRK	8	OVOC2504	0	0	2	0	0	0	0	1	0	0	0	0	0	0	0	0	0	0	0
	WNANLQNRRR	10	OVOC2559	0	0	0	1	0	0	0	0	0	0	0	0	0	0	0	0	0	0	0
	NKLEMLPELKK	11	OVOC2576	1	0	0	0	0	0	0	0	0	0	0	0	0	0	0	0	0	0	0
	DNAIPPLKNNSATTSRTALNSQQQPNYSR	29	OVOC2655	0	3	2	0	0	0	0	0	0	0	0	0	0	0	0	0	0	0	0
	GAGYTFGQDISETFNHGNGLTLISR	25	OVOC2666	0	0	2	0	0	1	0	0	0	1	0	0	0	0	0	0	0	0	3
	SDVAARENDMMKK	13	OVOC2670	0	0	1	0	0	0	0	0	0	0	0	0	0	0	0	0	0	0	0
	LERNINIIR	9	OVOC272	0	0	0	1	0	0	0	0	0	0	0	0	0	0	0	0	0	0	0
	KMNGSTVMFNTK	12	OVOC2737	0	0	1	0	0	0	0	0	0	0	0	0	0	0	0	0	0	0	0
	IEDLEALNASLNR	13	OVOC2739	0	0	0	0	1	0	0	0	0	0	0	0	0	0	0	0	0	0	0
	QLNDLNQIK	9	OVOC2748	0	0	1	0	0	0	0	0	0	0	0	0	0	0	0	0	0	0	0
	MFQATYQLNVNMFNDIK	17	OVOC2754	0	0	1	0	0	0	0	0	0	0	0	0	0	0	0	0	0	0	0
	LNDLPSSSTEFFADTLQK	18	OVOC2757	0	0	0	0	0	0	1	0	0	0	0	0	0	0	0	0	0	0	0
	MQNAMVIDGSNIK	13	OVOC2773	0	0	1	0	0	0	0	0	0	0	0	0	0	0	0	0	0	0	0
	TNIFTAKRINMFTAK	15	OVOC2781	0	1	0	0	0	0	0	0	0	0	0	0	0	0	0	0	0	0	0
	ASAGFVYSEAVASHYMR	17	OVOC2817	0	0	0	0	0	0	1	0	0	0	0	0	0	0	0	0	0	0	0
	QHDMLVSGPIDNHNPFQEK	19	OVOC2825	0	0	0	0	0	0	0	1	0	0	0	0	0	0	0	0	0	0	0
	MKEEETKK	8	OVOC2901	0	0	2	0	0	0	0	0	0	0	0	0	0	0	0	0	0	1	0
	MNSAPLSCCSNIKK	14	OVOC2932	0	0	0	0	1	0	0	1	0	0	0	0	0	0	0	0	0	0	0
	SQKSEFSSKPELNQLPYSR	19	OVOC2970	0	0	0	2	0	0	0	0	0	0	0	0	0	0	0	0	0	0	0
	LSMNKFTMSR	10	OVOC2976	0	0	0	0	0	0	1	0	0	0	0	0	0	0	0	0	0	0	0
	KPMNLLTR	8	OVOC3032	0	2	0	0	0	0	0	0	0	0	0	0	0	0	0	0	0	0	0
	LDQLWLVMEFCGSGSVTDLVK	21	OVOC3059	0	0	0	0	0	0	0	2	0	0	0	0	0	0	0	0	0	0	0
	LSCAKMVNSK	10	OVOC3073	0	0	0	4	0	0	0	0	0	0	0	0	0	0	0	0	0	0	0
	VQEALSKFGLVHICMPDMIRAAIAK	25	OVOC3109	0	0	1	0	0	0	0	0	0	0	0	0	0	0	0	0	0	0	0
	LSWNLSMSELDR	12	OVOC3117	0	0	0	1	0	0	0	0	0	0	0	0	0	0	0	0	0	0	0
	TQITGIPLNK	10	OVOC312	0	0	0	0	1	0	0	0	0	0	0	0	0	0	0	0	0	0	3
	MDGQGFSPNQFMIGGR	16	OVOC3136	0	0	0	0	0	0	0	1	0	0	0	0	0	0	0	0	0	0	0
	VPITGRNPQFYSSLYAIRPHILVMNK	26	OVOC3153	0	0	0	1	0	0	0	0	0	0	0	0	0	0	0	0	0	0	0
	LSFITMPPER	10	OVOC3161	0	2	0	0	0	0	0	0	0	0	0	0	0	0	0	0	0	0	0
	QAPFCQCDVNNR	12	OVOC3168	0	0	0	0	1	0	0	0	0	0	0	0	0	0	0	0	0	0	18
	LDNSLIQPTVSQK	13	OVOC319	0	0	1	0	0	0	0	0	0	0	0	0	0	0	0	0	0	0	0
	VTANPAPGSVILLENLR	17	OVOC3200	0	0	0	0	1	0	0	0	0	0	0	0	0	0	0	0	0	0	6
	WLIQMLASYDNQQQRK	16	OVOC3214	0	0	1	0	0	0	0	0	0	0	0	0	0	0	0	0	0	0	0
	MLIDAMKASAK	11	OVOC3237	0	0	0	0	1	0	0	1	0	0	0	0	0	0	0	0	0	0	0
	IVEQVEYYFGDINLPR	16	OVOC326	2	0	0	1	0	0	0	0	0	0	0	0	0	0	0	0	0	0	7
	ILLAGCPDCFADINNYLK	18	OVOC3322	0	0	0	0	0	0	0	2	0	0	0	0	0	0	0	0	0	0	0
	SHMVASEFNSQFSSSEYASNSESVPHVNSTVATPR	35	OVOC3336	0	0	0	19	0	0	0	0	0	0	0	0	0	0	0	0	0	0	0
	GAITEQR	7	OVOC336	0	0	0	0	0	1	0	0	0	0	0	0	0	0	0	0	0	0	0
	QITWPALVIINDVEMDNR	18	OVOC3375	0	0	0	1	0	0	0	0	0	0	0	0	0	0	0	0	0	0	0
	KLLMEALEQFPETPK	15	OVOC3398	0	1	0	0	0	0	0	1	0	0	0	0	0	0	0	0	0	0	0
	LNHMMKMRSK	10	OVOC3402	0	0	0	0	0	0	2	0	0	0	0	0	0	0	0	0	0	0	0
	RNINPTFSDIKNVMPK	16	OVOC3402	0	0	0	0	0	0	0	0	0	1	0	0	0	0	0	0	0	0	0
	MIGQKVMEVK	10	OVOC3419	2	0	0	0	0	0	0	0	0	0	0	0	0	0	0	0	0	0	0
	QLGIDMVIR	9	OVOC3434	0	0	0	1	0	0	0	0	0	0	0	0	0	0	0	0	0	0	0
	TAMFSFSMLKNEMNK	15	OVOC3456	0	0	0	0	0	0	1	0	0	0	0	0	0	0	0	0	0	0	0
	QILQRNRSVEIK	12	OVOC3531	0	0	0	0	1	0	0	0	0	0	0	0	0	0	0	0	0	0	0
	KGESAPRNLLK	11	OVOC3535	0	0	0	0	0	0	0	1	0	0	0	0	0	0	0	0	0	0	0
	QSTFTAPGNNNITMMRQGK	19	OVOC3546	0	0	0	0	1	0	0	0	0	0	0	0	0	0	0	0	0	0	0
	EDNNHNNNEREQRK	14	OVOC3561	0	0	0	0	0	0	1	0	0	0	0	0	0	0	0	0	0	0	0
	EILIPVYKSMKDAFNK	16	OVOC3585	1	0	0	0	0	0	0	0	0	0	0	0	0	0	0	0	0	0	0
	NEECIIR	7	OVOC3589	0	0	0	0	1	0	0	0	0	0	0	0	0	0	0	0	0	0	0
	QLILDTLFNYMMSK	14	OVOC3594	0	0	1	0	0	0	0	0	0	0	0	0	0	0	0	0	0	0	0
	MKDTVKEIEMMK	12	OVOC3598	0	0	0	0	1	0	0	0	0	0	0	0	0	0	0	0	0	0	0
	RNISAGDSVSDLVTFNEK	18	OVOC3604	0	1	0	0	0	0	0	0	0	0	0	0	0	0	0	0	0	0	0
	TPDVESEPIEQLVTVYHSGR	20	OVOC362	0	0	0	0	1	0	0	0	0	0	0	0	0	0	0	0	0	0	6
	QMRMSNTDKNPK	12	OVOC3667	0	0	0	0	0	0	0	1	0	0	0	0	0	0	0	0	0	0	0
	LESISSMLKRDNNK	14	OVOC3671	0	2	0	0	0	0	0	0	0	0	0	0	0	0	0	0	0	0	0
	SHENSGSYESR	11	OVOC3712	0	0	0	0	0	0	0	1	0	0	0	0	0	0	0	0	0	0	3
	ISDIYAIDNFNAKVYYMGIIPDDIMNR	27	OVOC3729	1	0	0	0	0	0	0	0	0	0	0	0	0	0	0	0	0	0	0
	AIVDCGFEHPSEVQHECIPQAILGMDIVCQAK	32	OVOC3738	0	1	3	0	0	0	0	0	0	0	0	0	0	0	0	0	0	0	2
	LHTEKNKPK	9	OVOC3760	0	0	1	0	0	0	0	0	0	0	0	0	0	0	0	0	0	0	0
	MGMKSLNVISWHYQTPER	18	OVOC3761	0	0	0	0	0	0	0	1	0	0	0	0	0	0	0	0	0	0	0
	DLKLENILLDENGHIK	16	OVOC378	0	0	0	0	1	1	0	0	1	0	0	0	0	0	0	0	0	0	0
	MMTSQTVHYEAMFHSKPNQR	20	OVOC3795	0	0	1	0	0	0	0	0	0	0	0	0	0	0	0	0	0	0	0
	NGQIIDGR	8	OVOC3839	0	0	0	0	0	1	0	0	0	0	0	0	0	0	0	0	0	0	0
	MFSGTLMTK	9	OVOC3846	0	0	0	0	0	0	0	1	0	0	0	0	0	0	0	0	0	0	0
	EVILQEDVSRR	11	OVOC3877	0	1	0	0	0	0	0	0	0	0	0	0	0	0	0	0	0	0	0
	ATMVGTPYWMAPEIVNK	17	OVOC3884	0	1	3	0	0	0	0	0	0	0	0	0	0	0	0	0	0	0	0
	NTPFLLIYADEPMLTDSTK	19	OVOC3890	0	0	0	0	1	0	0	0	0	0	0	0	0	0	0	0	0	0	0
	ELQIMRKLEHQNIVK	15	OVOC3893	0	0	0	1	0	0	0	0	0	0	0	0	0	0	0	0	0	0	0
	GSMLNWEYVAAEFGFSNSK	19	OVOC3895	0	0	0	0	0	0	1	0	0	0	0	0	0	0	0	0	0	0	0
	EKIRDLENLLATK	13	OVOC3898	0	0	0	0	1	0	0	0	0	0	0	0	0	0	0	0	0	0	0
	GTAENEKFMNLEEIYEK	17	OVOC3916	0	0	7	0	0	0	0	0	0	0	0	0	0	0	0	0	0	0	0
	MPLVANNNPNVYKLNDDVK	19	OVOC3936	0	0	1	0	0	0	0	0	0	0	0	0	0	0	0	0	0	0	0
	TSEANLTMTEQLYRSSQIK	19	OVOC3979	0	0	0	0	0	0	0	1	0	0	0	0	0	0	0	0	0	0	0
	KVRMISGKNDDGEANRSMK	19	OVOC4036	0	0	0	0	0	0	0	0	1	0	0	0	0	0	0	0	0	0	0
	TVQFINSCLVK	11	OVOC4036	0	0	0	0	1	0	0	0	0	0	0	0	0	0	0	0	0	0	1
	LILAANNDALTTTNDKK	17	OVOC4048	0	0	0	0	0	0	1	0	0	0	0	0	0	0	0	0	0	0	0
	QICPSAEISPSSINNDSVLNSYK	23	OVOC4068	0	4	0	0	0	0	0	0	0	0	0	0	0	0	0	0	0	0	3
	QNFVDPNAER	10	OVOC4073	0	1	0	0	0	0	0	0	0	0	0	0	0	0	0	0	0	0	0
	MALDFRILSK	10	OVOC4077	0	0	2	0	0	0	0	0	0	0	0	0	0	0	0	0	0	0	0
	YILAILSQK	9	OVOC408	0	0	2	0	0	0	0	0	0	0	0	0	0	0	0	0	0	0	0
	KPETLISSTNIMVVR	15	OVOC4080	0	0	0	2	0	0	0	0	0	0	0	0	0	0	0	0	0	0	0
	NSIVGITK	8	OVOC4084	2	0	0	0	0	0	0	0	0	0	0	0	0	0	0	0	0	0	0
	VDVWAIGCILAEMINR	16	OVOC4099b	0	1	1	0	0	0	0	0	0	0	0	0	0	0	0	0	0	0	0
	MLNVAKMNTEALENCLNHSYSIK	23	OVOC4140	0	0	1	0	0	0	0	0	0	0	0	0	0	0	0	0	0	0	0
	LRQTEMAMEKILEQLNTISAEATSVAK	27	OVOC4149	0	1	0	0	0	0	0	0	0	0	0	0	0	0	0	0	0	0	0
	LYDLAPMNIK	10	OVOC4166	0	0	0	0	0	1	0	0	0	0	0	0	0	0	0	0	0	0	1
	KYVMDVLEK	9	OVOC4202	1	0	0	0	0	0	0	0	0	0	0	0	0	0	0	0	0	0	0
	QTTLDAFFSNEPNR	14	OVOC4211	0	0	0	0	0	0	1	0	0	0	0	0	0	0	0	0	0	0	0
	TNSTNTFITPKR	12	OVOC4238	0	0	0	1	0	0	0	0	0	0	0	0	0	0	0	0	0	0	0
	ECGIINKEEPPYMTRPDYLPDR	22	OVOC4266	0	0	1	0	0	0	0	0	0	0	0	0	0	0	0	0	0	0	0
	MTDEMNEIIR	10	OVOC4296	0	0	0	0	0	4	0	0	0	0	0	0	0	0	0	0	0	0	1
	IEDTMASDYFDRNGAAGISYMGWQASKSTLK	31	OVOC4327	0	1	0	0	0	0	0	0	0	0	0	0	0	0	0	0	0	0	0
	ILLNEVETK	9	OVOC4331	0	0	0	1	0	0	0	0	0	0	0	0	0	0	0	0	0	0	0
	KVLDALLGAINIQVQR	16	OVOC4333	0	0	0	1	0	0	0	0	0	0	0	0	0	0	0	0	0	0	0
	IYPLNVLQTSNKK	13	OVOC4341	0	0	0	0	0	0	3	0	0	0	0	0	0	0	0	0	0	0	0
	YLELAVR	7	OVOC4344	0	0	0	1	0	0	0	0	0	0	0	0	0	0	0	0	0	0	0
	EQIHSESEKMLAMQRK	16	OVOC4365	0	0	0	0	1	0	0	1	0	0	0	0	0	0	0	0	0	0	0
	QHETMEKMLK	10	OVOC4365	0	0	0	0	0	0	0	0	1	0	0	0	0	0	0	0	0	0	0
	VPNICCKKGK	10	OVOC4370	1	0	0	0	0	0	0	0	0	0	0	0	0	0	0	0	0	0	0
	QEAQAEIEKYR	11	OVOC439	0	1	0	0	0	0	0	0	0	0	0	0	0	0	0	0	0	0	0
	QLMNEERR	8	OVOC4406	0	0	0	0	1	0	0	0	0	0	0	0	0	0	0	0	0	0	0
	TENNVPLNNPAMIHLCQIPAR	21	OVOC4418	0	0	0	0	0	0	0	1	0	0	0	0	0	0	0	0	0	0	0
	SADLTTMSK	9	OVOC4423	0	0	0	0	0	0	0	1	0	0	0	0	0	0	0	0	0	0	0
	QENLRQDKTVINGNHK	16	OVOC4431h	0	0	0	1	0	0	0	0	0	0	0	0	0	0	0	0	0	0	0
	QWKNLNEADKMK	12	OVOC4436	0	0	0	0	1	0	0	1	0	0	0	0	0	0	0	0	0	0	0
	MKSIINR	7	OVOC4438	0	1	1	0	0	0	0	0	0	0	0	0	0	0	0	0	0	0	0
	QTSLTNSTRNISV	13	OVOC4439	0	1	1	0	0	0	0	0	0	0	0	0	0	0	0	0	0	0	0
	DLYHKFAKEVNANQK	15	OVOC4444	1	0	0	0	0	0	0	0	0	0	0	0	0	0	0	0	0	0	0
	NGQLVLR	7	OVOC4468	0	0	0	2	0	0	0	0	0	0	0	0	0	0	0	0	0	0	0
	MKSDQLIK	8	OVOC4479	0	0	1	0	0	0	0	0	0	0	0	0	0	0	0	0	0	0	0
	LLPLMPEANR	10	OVOC4492	0	0	0	1	0	0	3	0	0	0	0	0	0	0	0	0	0	0	0
	TLQFHRVSGNGLYNEEGYMEKIIQSHK	27	OVOC4502	0	1	0	0	0	0	0	0	0	0	0	0	0	0	0	0	0	0	0
	EELEAYNVQTQGWFQQLHQK	20	OVOC451	0	0	0	0	1	0	0	0	0	0	0	0	0	0	0	0	0	0	5
	LEQACRQMDLLRNNSYSSIR	20	OVOC4530	0	1	0	0	0	0	0	0	0	0	0	0	0	0	0	0	0	0	0
	NETIIVLDKCPPTYPDGYFWR	21	OVOC4544	0	2	1	0	0	0	0	0	0	0	0	0	0	0	0	0	0	0	0
	MSGAVQITVNEK	12	OVOC458	0	1	0	0	0	0	2	0	1	0	0	0	0	0	0	0	0	0	0
	NLLDRINIK	9	OVOC4588	0	0	0	0	0	0	3	0	0	0	0	0	0	0	0	0	0	0	0
	MPLLNNLWR	9	OVOC46	0	0	1	0	0	0	0	0	0	0	0	0	0	0	0	0	0	0	0
	IILSSDEEADDDNTNKKR	18	OVOC4620	0	1	3	0	0	0	0	1	0	1	0	0	0	0	0	0	0	0	0
	FSPMNANLSIVR	12	OVOC4637	0	1	0	0	0	0	0	0	0	0	0	0	0	0	0	0	0	0	0
	FGNRMNNIR	9	OVOC4639	0	0	0	0	0	0	1	0	0	0	0	0	0	0	0	0	0	0	0
	LCPDKETCNGFGDMTLTSLSLRALQ	25	OVOC4655	0	0	0	1	0	0	0	0	0	0	0	0	0	0	0	0	0	0	0
	NAVLMVLANK	10	OVOC4658	0	0	0	0	0	1	0	0	0	0	0	0	0	0	0	0	0	0	0
	KILDSTIK	8	OVOC4678	1	0	0	0	0	0	0	0	0	0	0	0	0	0	0	0	0	0	0
	VINEMQFKK	9	OVOC4692	0	0	0	1	0	0	0	0	0	0	0	0	0	0	0	0	0	0	0
	IQRIMNGMEINAEIK	15	OVOC470	0	0	2	0	1	0	0	0	0	0	0	0	0	0	0	0	0	0	0
	QQSMLKDLNELICVR	15	OVOC471	0	0	0	0	0	0	1	0	0	0	0	0	0	0	0	0	0	0	0
	LFENSLKEFTSTHDDSAQDTDQK	23	OVOC4730	0	1	0	0	0	0	0	0	0	0	0	0	0	0	0	0	0	0	0
	TVQLFKNDFNR	11	OVOC4737	1	0	0	0	0	0	0	0	0	0	0	0	0	0	0	0	0	0	0
	AVCMLANTTAIAEAWAR	17	OVOC4792	0	0	0	0	1	2	0	0	0	0	0	0	0	0	0	0	0	0	15
	QMIGPYTLFINIVDDK	16	OVOC48	0	0	1	0	0	0	0	0	0	0	0	0	0	0	0	0	0	0	0
	ILLGVMMKK	9	OVOC4821	0	0	0	1	0	0	0	0	0	0	0	0	0	0	0	0	0	0	0
	MLAQNNNTRHRIENEGK	17	OVOC4831	0	1	0	0	0	0	0	0	0	0	0	0	0	0	0	0	0	0	0
	MAQNLATKTAVIISNRNGR	19	OVOC4886	0	1	0	0	0	0	0	0	0	0	0	0	0	0	0	0	0	0	0
	MVNRSIYEDIDR	12	OVOC4894	0	0	0	0	0	0	1	0	0	0	0	0	0	0	0	0	0	0	0
	QDFSGLPDYCHCEPIK	16	OVOC4897	0	0	0	0	3	0	0	0	0	0	0	0	0	0	0	0	0	0	16
	RTTNNSVESIMNDGEINK	18	OVOC4904	0	0	0	0	0	1	0	0	0	0	0	0	0	0	0	0	0	0	0
	ISSHNMKNQR	10	OVOC4914	0	0	0	0	0	0	1	0	0	0	0	0	0	0	0	0	0	0	0
	AAGPLGGR	8	OVOC4921	0	0	0	0	0	4	0	0	0	0	0	0	0	0	0	0	0	0	0
	LDLQENK	7	OVOC4932	0	0	0	1	0	0	0	0	0	0	0	0	0	0	0	0	0	0	0
	MALPSGNDFVEQSSEAK	17	OVOC4957	0	2	3	0	0	0	0	0	0	0	0	0	0	0	0	0	0	0	0
	LVAVANIVR	9	OVOC4968	0	0	0	1	0	0	0	0	0	0	0	0	0	0	0	0	0	0	0
	DLQIFPVQVDFISAHSK	17	OVOC4971	0	0	0	1	0	0	0	0	0	0	0	0	0	0	0	0	0	0	6
	NIGYDSSFSSMTTAKTR	17	OVOC4979	0	0	0	0	0	0	0	1	0	0	0	0	0	0	0	0	0	0	0
	MNLSAIQNR	9	OVOC4988	0	0	1	0	2	2	0	0	0	1	0	0	0	0	0	0	0	0	8
	QLKNNLEK	8	OVOC4992	1	0	0	0	0	0	0	0	0	0	0	0	0	0	0	0	0	0	0
	QEIYNEIVCECAELEKNKASSMSNSAQMK	29	OVOC5011	0	0	1	0	0	0	0	0	0	0	0	0	0	0	0	0	0	0	0
	NLDDNPEKTER	11	OVOC5017	0	0	0	0	0	0	1	0	0	0	0	0	0	0	0	0	0	0	0
	ESSRSMDLFSSNFNAEK	17	OVOC5038	0	0	1	0	0	0	0	0	0	0	0	0	0	0	0	0	0	0	0
	LTIYGSNLDIGSNTSVLIGIYPCK	24	OVOC5047	0	0	0	2	0	0	0	0	0	0	0	0	0	0	0	0	0	0	0
	TVKGCVSGRMMEK	13	OVOC506	7	0	0	0	0	0	0	0	0	0	0	0	0	0	0	0	0	0	0
	EEAYDFLEADTLK	13	OVOC5064	0	0	0	0	1	0	0	0	0	0	0	0	0	0	0	0	0	0	3
	TNYKNVTANK	10	OVOC5070	0	0	0	1	0	0	0	0	0	0	0	0	0	0	0	0	0	0	0
	QTKTMVNVSITSSKNPDR	18	OVOC5078a	0	0	0	0	0	0	0	1	0	0	0	0	0	0	0	0	0	0	0
	RFLMPMMVEEK	11	OVOC5092	0	0	3	0	0	0	0	0	0	0	0	0	0	0	0	0	0	0	0
	KQNLNLDETLK	11	OVOC5148	0	1	3	0	0	0	0	0	0	0	0	0	0	0	0	0	0	0	0
	NAFDDVKYSIQTINLGR	17	OVOC5155	1	0	0	0	0	0	0	0	0	0	0	0	0	0	0	0	0	0	0
	ISGSKNMTDEIALGSR	16	OVOC5166	0	0	0	3	0	0	0	0	0	0	0	0	0	0	0	0	0	0	0
	DLQLYLNHEDDQLK	14	OVOC5168	0	0	2	0	0	0	0	0	0	0	0	0	0	0	0	0	0	0	0
	ITNQITTMFLSLEEINKTDDER	22	OVOC5172	1	0	0	0	0	0	0	0	0	0	0	0	0	0	0	0	0	0	0
	LSNNEWMSK	9	OVOC5194	0	0	0	0	0	0	0	1	0	0	0	0	0	0	0	0	0	0	0
	MLSELFDR	8	OVOC5209	0	0	0	0	1	0	0	0	0	0	0	0	0	0	0	0	0	0	0
	QILQNTR	7	OVOC5220	0	1	0	0	0	0	0	0	0	0	0	0	0	0	0	0	0	0	0
	MLLSVMLFLVR	11	OVOC5257	0	1	0	0	0	0	0	0	0	0	0	0	0	0	0	0	0	0	0
	GHCASRDQK	9	OVOC5271	0	0	0	0	0	0	1	0	0	0	0	0	0	0	0	0	0	0	0
	MNNELLTSR	9	OVOC5294	0	0	0	0	1	0	0	1	1	0	0	0	0	0	0	0	0	0	0
	MDTLFIQEK	9	OVOC5306	0	0	0	0	0	0	1	0	0	0	0	0	0	0	0	0	0	0	0
	RDFTVNK	7	OVOC5309	0	1	0	0	0	0	0	0	0	0	0	0	0	0	0	0	0	0	0
	INELQETLDAANSK	14	OVOC5319	1	0	0	0	0	0	0	0	0	0	0	0	0	0	0	0	0	0	3
	AGRTTMRSGNTGGPNK	16	OVOC533	0	0	1	0	0	0	1	0	0	0	0	0	0	0	0	0	0	0	0
	LLNSNTECLTPSKK	14	OVOC5335	0	0	0	0	1	0	0	0	0	0	0	0	0	0	0	0	0	0	0
	MEIENIKR	8	OVOC5340	0	0	1	0	0	0	0	0	0	0	0	0	0	0	0	0	0	0	0
	QDLLNLIHCRT	11	OVOC5359	0	0	0	0	0	1	0	0	0	0	0	0	0	0	0	0	0	0	0
	EWSIERERLSMDLDDVTR	18	OVOC5395	0	0	0	0	0	0	0	1	0	0	0	0	0	0	0	0	0	0	0
	PGATVLTR	8	OVOC5397	0	0	0	0	0	1	0	0	0	0	0	0	0	0	0	0	0	0	0
	PVSSVENKANIK	12	OVOC5414	0	0	0	1	0	0	0	0	0	0	0	0	0	0	0	0	0	0	0
	MNEDLRLR	8	OVOC5419	0	0	0	0	1	0	0	0	0	0	0	0	0	0	0	0	0	0	0
	MLMGGALIREK	11	OVOC5438	0	1	0	0	0	0	0	0	0	0	0	0	0	0	0	0	0	0	0
	RSQNAIEMLSMTWMQFVK	18	OVOC5445	0	0	1	0	0	0	0	0	0	0	0	0	0	0	0	0	0	0	0
	LYLRLEHYMR	10	OVOC5450	0	0	0	1	0	0	0	0	0	0	0	0	0	0	0	0	0	0	0
	NTSFNMPKKLDINK	14	OVOC5454	0	0	0	1	0	0	0	0	0	0	0	0	0	0	0	0	0	0	0
	VNDLNEELQER	11	OVOC5462	0	0	0	1	0	0	0	0	0	0	0	0	0	0	0	0	0	0	0
	RTQLINQPFDR	11	OVOC5473	0	1	0	0	0	0	0	0	0	0	0	0	0	0	0	0	0	0	0
	ICAENNKNVK	10	OVOC5500	0	0	1	0	0	0	0	0	0	0	0	0	0	0	0	0	0	0	0
	TGTLTQNMMVFR	12	OVOC5508	0	0	1	0	0	1	0	0	0	0	0	0	0	0	0	0	0	0	0
	QMAVYVKAMLNHALDMTFLQTVRQK	25	OVOC5510	0	1	1	0	0	0	0	0	0	0	0	0	0	0	0	0	0	0	0
	MSINKVNNISQLDK	14	OVOC5513	3	0	0	0	0	0	0	0	0	0	0	0	0	0	0	0	0	0	0
	IVHFRNTINNDNRIIQIQPR	20	OVOC5529	0	0	1	0	0	0	0	0	0	0	0	0	0	0	0	0	0	0	0
	INELKNR	7	OVOC5550	0	1	0	0	0	0	0	0	0	0	0	0	0	0	0	0	0	0	0
	QSFSPIYPESVTTSWWCPSIYQK	23	OVOC5574	0	0	0	0	4	0	0	0	0	0	0	0	0	0	0	0	0	0	27
	MPNCPGCNK	9	OVOC5610	0	0	0	0	1	0	0	0	0	0	0	0	0	0	0	0	0	0	0
	QSSPSSGILNER	12	OVOC562	0	0	0	0	0	1	0	0	0	0	0	0	0	0	0	0	0	0	0
	NVDSNDEINTQQRIISLFNSK	21	OVOC5620	0	0	1	0	0	0	0	0	0	0	0	0	0	0	0	0	0	0	0
	EKEALISNLNNDNKTQK	17	OVOC5636	0	0	1	0	0	0	0	0	0	0	0	0	0	0	0	0	0	0	0
	TGIKTNNNKQFNNK	14	OVOC5663	0	1	0	0	0	0	0	0	0	0	0	0	0	0	0	0	0	0	0
	SVTDDFVSGSGEADNAPTVIDGGR	24	OVOC5665	0	0	3	0	0	0	0	0	0	0	0	0	0	0	0	0	0	0	0
	LVNNEPTPFLQQINSINEPK	20	OVOC5675	0	0	2	0	0	0	0	0	0	0	0	0	0	0	0	0	0	0	0
	ALNSISCVLTFEK	13	OVOC5713	0	0	0	0	0	0	0	2	0	0	0	0	0	0	0	0	0	0	0
	NYLNMKK	7	OVOC5724	2	0	2	0	0	0	0	0	0	0	0	0	0	0	0	0	0	0	0
	LPLLLNK	7	OVOC5733	0	0	0	0	0	5	0	0	0	0	0	0	0	0	0	0	0	0	0
	NWYSLTRSSSNR	12	OVOC5738	0	0	0	0	0	0	0	1	0	0	0	0	0	0	0	0	0	0	0
	PILMMLLIK	9	OVOC5751	0	0	0	0	0	0	1	0	0	0	0	0	0	0	0	0	0	0	0
	LILLDGSHLYMQTYR	15	OVOC5784	0	0	0	0	1	0	0	0	0	0	0	0	0	0	0	0	0	0	0
	FLWMDIEYLQVCSR	14	OVOC5793	0	0	0	0	0	1	0	0	0	0	0	0	0	0	0	0	0	0	0
	MLSIGKIHKTIER	13	OVOC5823	0	0	0	0	1	0	0	0	0	0	0	0	0	0	0	0	0	0	0
	LDDMEFMFREDMPLNPRR	18	OVOC5824	0	0	0	0	0	0	0	1	0	0	0	0	0	0	0	0	0	0	0
	WIMVKSMNTR	10	OVOC584	0	1	0	0	0	0	0	1	0	0	0	0	0	0	0	0	0	0	0
	FYKSGVYSNR	10	OVOC5840b	0	0	2	0	0	0	0	1	0	0	0	0	0	0	0	0	0	0	0
	LFVAVSMKK	9	OVOC5851	0	0	0	1	0	0	0	0	0	0	0	0	0	0	0	0	0	0	0
	NTDGRVNSNK	10	OVOC5854	0	0	0	0	0	0	0	1	0	0	0	0	0	0	0	0	0	0	0
	AGLALTIHLDLNTIDMCTVVCR	22	OVOC5862	0	0	0	0	0	0	1	0	0	0	0	0	0	0	0	0	0	0	0
	QNRNVEKDSK	10	OVOC5957	0	0	0	0	0	0	0	1	0	0	0	0	0	0	0	0	0	0	0
	LMNKLQTMQAGGDVDEHILK	20	OVOC5960	0	0	0	0	0	0	0	1	0	0	0	0	0	0	0	0	0	0	0
	NNQCFMMSKK	10	OVOC5976	0	0	0	0	0	0	0	2	0	0	0	0	0	0	0	0	0	0	0
	TLKNLNAAMERMNAAK	16	OVOC5977	0	0	0	0	1	0	0	0	0	0	0	0	0	0	0	0	0	0	0
	KNRNATQLMR	10	OVOC5978	1	0	0	1	0	0	1	0	0	0	0	0	0	0	0	0	0	0	0
	NAQKELNDIK	10	OVOC5982	0	1	0	0	0	0	0	0	0	0	0	0	0	0	0	0	0	0	0
	NIEASVIAIRSEMINLMPQDNLR	23	OVOC5996	0	0	0	1	0	0	0	0	0	0	0	0	0	0	0	0	0	0	0
	TNATITR	7	OVOC600	0	0	0	0	0	2	0	0	0	0	0	0	0	0	0	0	0	0	0
	MNTIINDNDNK	11	OVOC6009	0	0	0	0	0	0	0	1	0	0	0	0	0	0	0	0	0	0	0
	LKCERLGNIGPFLMGHVVNSSAR	23	OVOC6012	0	0	0	1	0	0	1	0	0	0	0	0	0	0	0	0	0	0	0
	QGTFFGDVHQSIR	13	OVOC6017	0	0	0	0	0	0	1	0	0	0	0	0	0	0	0	0	0	0	0
	QKNLDALNHSNNLR	14	OVOC6031	0	0	0	0	1	0	0	0	0	0	0	0	0	0	0	0	0	0	0
	NIMQNPK	7	OVOC6063	1	0	0	0	0	0	0	0	0	0	0	0	0	0	0	0	0	0	0
	TMLPRVSKPTTNYHSSTR	18	OVOC6074	0	0	0	1	0	0	0	0	0	0	0	0	0	0	0	0	0	0	0
	ELMLENISDNSSVSKRAINDR	21	OVOC6171	0	0	0	0	0	0	0	1	0	0	0	0	0	0	0	0	0	0	0
	QMSPRIANFR	10	OVOC6176	0	0	0	0	0	0	0	1	0	0	0	0	0	0	0	0	0	0	0
	NGQRDVISANR	11	OVOC6198	0	1	0	0	0	0	0	0	0	0	0	0	0	0	0	0	0	0	0
	MKQLDHPNIVK	11	OVOC6199g	0	0	0	0	0	0	0	1	0	0	0	0	0	0	0	0	0	0	0
	NSEMMNDAER	10	OVOC6209	0	0	0	0	0	0	1	0	0	0	0	0	0	0	0	0	0	0	0
	KDKNENMENAVCTPK	15	OVOC6263	0	0	0	0	0	0	0	1	0	0	0	0	0	0	0	0	0	0	0
	ESDSANNDVRK	11	OVOC6271	0	1	0	0	0	0	0	0	0	0	0	0	0	0	0	0	0	0	0
	DICEEMHNMPELFISEGFETR	21	OVOC6273	0	0	1	0	0	0	0	0	0	0	0	0	0	0	0	0	0	0	0
	SLSADGSLR	9	OVOC63	0	0	0	0	1	0	0	0	0	0	0	0	0	0	0	0	0	0	0
	RQAYQVYQGDDTSITMDK	18	OVOC6317	0	0	0	0	1	0	0	0	0	0	0	0	0	0	0	0	0	0	0
	NLFPNGPPFIQGALSNPR	18	OVOC6336	0	0	0	1	0	0	0	0	0	0	0	0	0	0	0	0	0	0	0
	NLDILLER	8	OVOC6385	0	1	0	0	0	0	0	0	0	0	0	0	0	0	0	0	0	0	0
	IIDRDEMGYPMNEIIQK	17	OVOC6393	0	0	1	0	0	0	0	0	0	0	0	0	0	0	0	0	0	0	0
	LLEIMNKK	8	OVOC6405	0	0	0	0	1	0	0	0	0	0	0	0	0	0	0	0	0	0	0
	FSMGNSQKLVMFR	13	OVOC6444	0	0	0	1	0	0	0	0	0	0	0	0	0	0	0	0	0	0	0
	AHEVLDAIVEK	11	OVOC645	0	0	0	4	0	0	0	0	0	0	0	0	0	0	0	0	0	0	0
	LEELASIQGEMPEKLPK	17	OVOC655	0	1	0	0	0	0	0	0	0	0	0	0	0	0	0	0	0	0	0
	EVQVIVASRDGGNILER	17	OVOC656	0	0	0	0	0	0	1	0	0	0	0	0	0	0	0	0	0	0	0
	DKLRAAGTAGK	11	OVOC659	0	0	0	0	0	0	2	0	0	0	0	0	0	0	0	0	0	0	0
	SINLETNYLSGDFFAR	16	OVOC6593	1	0	0	0	0	0	0	0	0	0	0	0	0	0	0	0	0	0	0
	ASMNPEYDYLFK	12	OVOC6603	0	0	0	0	1	1	0	0	0	1	0	0	0	0	0	0	0	0	4
	VTDDLNNSNMLSSK	14	OVOC6604	1	1	0	0	0	0	0	0	0	0	0	0	0	0	0	0	0	0	0
	APQETYADVGGLDQQIQEIK	20	OVOC6632	0	0	0	0	0	3	0	0	0	1	0	0	0	0	0	0	0	0	3
	SLLGGDSMYGLLLR	14	OVOC6668	0	2	2	0	0	1	0	0	0	0	0	0	0	0	0	0	0	0	0
	LFASGNILNKR	11	OVOC6672	0	0	0	1	0	0	0	0	0	0	0	0	0	0	0	0	0	0	0
	ISADDDEDDTIR	12	OVOC6699	0	0	0	0	1	0	0	0	0	0	0	0	0	0	0	0	0	0	0
	DAIYIETGGSHSYK	14	OVOC6701	0	0	0	1	0	0	0	0	0	0	0	0	0	0	0	0	0	0	0
	RSNEPTNNKEEVEEAIMQK	19	OVOC6702	0	0	1	0	0	0	0	0	0	0	0	0	0	0	0	0	0	0	0
	SIEAGMKAQAANR	13	OVOC6703	0	0	0	0	0	0	1	0	0	0	0	0	0	0	0	0	0	0	0
	TFLSSFALPNLTASLR	16	OVOC6714	0	0	0	1	0	0	0	0	0	0	0	0	0	0	0	0	0	0	0
	LSNLLMDTFFLNAIKK	16	OVOC6731	0	0	0	1	0	0	0	0	0	0	0	0	0	0	0	0	0	0	9
	MMLRYSNCR	9	OVOC6738	0	0	1	0	0	0	0	0	0	0	0	0	0	0	0	0	0	0	0
	LENYVKIANSWIENNKR	17	OVOC674	0	0	0	0	1	0	0	0	0	0	0	0	0	0	0	0	0	0	0
	QIQFLQER	8	OVOC677	0	0	0	0	1	0	1	0	0	0	0	0	0	0	0	0	0	0	0
	EVQLKKAGFSESR	13	OVOC6808a	0	0	0	0	1	0	0	0	0	0	0	0	0	0	0	0	0	0	0
	AKPDPDQPLPDPLNDFTVK	19	OVOC6808b	0	0	0	0	0	1	0	0	0	0	0	0	0	0	0	0	0	0	0
	AFNSLEDSYGQEWTYANR	18	OVOC6827b	0	0	1	0	0	0	0	0	0	0	0	0	0	0	0	0	0	0	2
	QIEPVAAYVPYMMVVGNHEQAYNFSHYVNR	30	OVOC6850	0	1	0	0	0	0	0	0	0	0	0	0	0	0	0	0	0	0	0
	VINEPTAAALSYGLDKAEDK	20	OVOC6877	0	0	0	0	0	0	2	0	0	0	0	0	0	0	0	0	0	0	0
	NMTITIGR	8	OVOC6883	0	0	0	0	1	0	0	0	0	0	0	0	0	0	0	0	0	0	0
	QVEPICNCDYGDR	13	OVOC6891	0	0	0	0	2	0	0	0	0	0	0	0	0	0	0	0	0	0	2
	TQPKTISANDIANAKR	16	OVOC6904	0	0	0	1	0	0	0	0	0	0	0	0	0	0	0	0	0	0	0
	MLENISFCLNSAHR	14	OVOC6905	0	0	1	0	0	0	0	0	0	0	0	0	0	0	0	0	0	0	0
	YFTWDPNK	8	OVOC6908	0	0	0	0	0	3	0	0	0	0	0	0	0	0	0	0	0	0	3
	NFIQLSK	7	OVOC693	0	0	0	0	0	0	1	0	0	0	0	0	0	0	0	0	0	0	0
	ITIGVHNGLCYVEK	14	OVOC6930	0	0	0	0	0	0	1	0	0	0	0	0	0	0	0	0	0	0	0
	AEALMLLDR	9	OVOC6964	0	0	0	1	0	0	0	0	0	0	0	0	0	0	0	0	0	0	0
	MNTVQIMSGK	10	OVOC6973	0	0	0	0	1	0	0	0	0	0	0	0	0	0	0	0	0	0	0
	LPKEDLNWRILEDK	14	OVOC6981	0	1	0	0	0	0	0	0	0	0	0	0	0	0	0	0	0	0	0
	MLVILLFR	8	OVOC6985	0	0	1	0	0	0	0	0	0	0	0	0	0	0	0	0	0	0	0
	QDIMEFKNAIR	11	OVOC6992	0	0	1	0	0	0	0	0	0	0	0	0	0	0	0	0	0	0	0
	LTDLLRK	7	OVOC6997	0	0	1	0	0	0	0	0	0	0	0	0	0	0	0	0	0	0	0
	HDASNLGNELRK	12	OVOC6998	0	0	0	0	0	0	0	0	1	0	0	0	0	0	0	0	0	0	0
	WLTLEQVDMLNK	12	OVOC6998	0	0	1	0	0	0	0	0	0	0	0	0	0	0	0	0	0	0	0
	LSERMQNISK	10	OVOC6999	0	0	0	0	1	0	0	0	0	1	0	0	0	0	0	0	0	0	0
	DQQDDQLSR	9	OVOC7046	0	0	1	0	0	0	0	0	0	0	0	0	0	0	0	0	0	0	0
	MITVARNCIR	10	OVOC705	0	5	0	0	0	0	0	3	8	2	0	0	0	0	0	0	0	0	0
	STSINGTIKR	10	OVOC7057	0	0	0	2	0	0	0	0	0	0	0	0	0	0	0	0	0	0	0
	SLLEINDGMPK	11	OVOC7071	0	0	0	1	0	0	0	0	0	0	0	0	0	0	0	0	0	0	0
	IMNAVISNFMTMAGR	15	OVOC7081	0	0	0	0	0	0	0	1	0	0	0	0	0	0	0	0	0	0	0
	QDGLNFYKYMFGHHPDLR	18	OVOC7082	0	0	0	0	0	0	0	1	0	0	0	0	0	0	0	0	0	0	0
	IILNYLR	7	OVOC7094	2	0	0	0	0	0	0	0	0	0	0	0	0	0	0	0	0	0	0
	KEANRNSLAMMAVPVPAANR	20	OVOC7106	0	0	0	1	0	0	0	0	0	0	0	0	0	0	0	0	0	0	0
	MNEKDIPIDIHCSK	14	OVOC7136	0	0	0	0	1	0	0	0	0	0	0	0	0	0	0	0	0	0	0
	LQSVMMNLAK	10	OVOC7159	0	0	1	0	0	0	0	0	0	0	0	0	0	0	0	0	0	0	3
	DIHSLRVWSLTMDK	14	OVOC7167	0	0	0	0	0	0	1	0	0	0	0	0	0	0	0	0	0	0	0
	QSNAMLLYTDDGGVR	15	OVOC7176	0	0	0	0	1	0	0	0	0	0	0	0	0	0	0	0	0	0	0
	NGSLLNNYR	9	OVOC7179	0	0	0	0	0	2	0	0	0	0	0	0	0	0	0	0	0	0	0
	LEGHELPAELPK	12	OVOC7213	0	0	0	0	0	1	0	0	0	0	0	0	0	0	0	0	0	0	6
	KWSDAMLIAPLDANSMAK	18	OVOC7232	0	0	2	0	0	0	0	0	0	0	0	0	0	0	0	0	0	0	0
	TFLIEMALLK	10	OVOC7236	0	0	0	0	1	0	0	0	0	0	0	0	0	0	0	0	0	0	0
	MFENRLTLR	9	OVOC7238	0	0	1	0	0	0	0	0	0	0	0	0	0	0	0	0	0	0	0
	MSIGIGIINQTMHHR	15	OVOC7253	0	0	1	0	0	0	0	0	0	0	0	0	0	0	0	0	0	0	0
	PMSSMSPMIIYNTK	14	OVOC7270	0	2	0	0	1	0	0	0	0	0	0	0	0	0	0	0	0	0	0
	IQQVTNEQEKR	11	OVOC7297	0	0	0	0	1	0	0	0	0	0	0	0	0	0	0	0	0	0	0
	MEKQMLLNDTYRDK	14	OVOC7297	0	0	0	0	0	0	0	0	0	1	0	0	0	0	0	0	0	0	0
	IGYEDNTSTFLK	12	OVOC7298	0	0	0	0	1	0	0	0	0	0	0	0	0	0	0	0	0	0	0
	LGEVCLALR	9	OVOC7305	0	0	0	1	0	0	0	0	0	0	0	0	0	0	0	0	0	0	0
	NDTSAQSITNLSAAPDMMK	19	OVOC7312	0	0	0	0	0	0	1	0	0	0	0	0	0	0	0	0	0	0	0
	NMLLNGMEMTLK	12	OVOC7334	0	0	1	0	0	0	0	0	0	0	0	0	0	0	0	0	0	0	0
	MLINVSHITSMEETIR	16	OVOC7367	0	0	0	0	0	0	0	1	0	0	0	0	0	0	0	0	0	0	0
	LLLAEEEMIKNQEIR	15	OVOC7401	0	0	0	0	0	0	1	0	0	0	0	0	0	0	0	0	0	0	0
	ILLMCFREFDTNLR	14	OVOC7403	0	0	0	0	1	0	0	0	0	0	0	0	0	0	0	0	0	0	0
	SMDLPTTKLPNVNSSEPKR	19	OVOC741	0	0	0	0	1	0	0	0	0	0	0	0	0	0	0	0	0	0	0
	MNREVAENESINDAPSYFCYK	21	OVOC7496	0	1	0	0	0	0	0	0	0	0	0	0	0	0	0	0	0	0	0
	ENLPESNNLK	10	OVOC7543	0	1	0	0	0	0	0	0	0	0	0	0	0	0	0	0	0	0	0
	SNKSAKQESEK	11	OVOC7565	0	0	0	1	0	0	0	0	0	0	0	0	0	0	0	0	0	0	0
	KDVLNDLPVK	10	OVOC7574	1	0	0	0	0	0	0	0	0	0	0	0	0	0	0	0	0	0	0
	LLINRHNNK	9	OVOC7578	2	0	0	1	0	0	0	0	0	0	0	0	0	0	0	0	0	0	0
	MITPLLNMINEK	12	OVOC7579	0	1	0	0	0	0	0	0	0	1	0	0	0	0	0	0	0	0	0
	RNMEESLKIPIEK	13	OVOC7586	2	0	0	0	0	0	0	0	0	0	0	0	0	0	0	0	0	0	0
	NTLDSGNIIDR	11	OVOC7602	0	1	0	0	0	0	0	0	0	0	0	0	0	0	0	0	0	0	0
	MRVFSPSPK	9	OVOC7607	0	0	1	0	0	0	0	0	0	0	0	0	0	0	0	0	0	0	0
	TVSNVPR	7	OVOC7610	0	0	0	0	0	2	0	0	0	0	0	0	0	0	0	0	0	0	0
	INQNLTEEMEYGLRRYENELWNR	23	OVOC7631	0	0	0	0	1	0	0	0	0	0	0	0	0	0	0	0	0	0	0
	IHSNTNFPIR	10	OVOC7635	0	0	0	0	0	0	1	0	0	0	0	0	0	0	0	0	0	0	0
	LMIEESKR	8	OVOC7677	0	0	0	1	0	0	0	0	0	0	0	0	0	0	0	0	0	0	0
	ENSYKRYLNNM	11	OVOC7690	0	0	2	0	0	0	0	0	0	0	0	0	0	0	0	0	0	0	0
	SYSNMLIYSK	10	OVOC7708	0	0	0	0	1	0	0	0	0	0	0	0	0	0	0	0	0	0	0
	QNSTQKLSSSDKSDNDSDK	19	OVOC7713	0	0	0	0	0	0	1	0	0	0	0	0	0	0	0	0	0	0	0
	IEAAGGEISVDGRVNGGLNLSR	22	OVOC7720	0	0	0	1	0	0	0	0	0	0	0	0	0	0	0	0	0	0	0
	TGLNRINEALK	11	OVOC7723	0	0	1	0	3	0	0	0	1	0	0	0	0	0	0	0	0	0	0
	KMVCMDDLIVK	11	OVOC7727	0	0	0	0	0	0	0	1	0	0	0	0	0	0	0	0	0	0	0
	EVHAYICVIRR	11	OVOC7738	0	0	0	0	2	0	0	0	0	0	0	0	0	0	0	0	0	0	0
	QIENMNDIQKLSRYTEMIK	19	OVOC7749	0	0	1	0	0	0	0	0	0	0	0	0	0	0	0	0	0	0	0
	LELKDMANGAEVK	13	OVOC7753	0	1	0	0	0	0	0	0	0	0	0	0	0	0	0	0	0	0	0
	KLMQIFEQK	9	OVOC7756	0	0	0	0	0	0	1	0	0	0	0	0	0	0	0	0	0	0	0
	GAELLSLNCETAK	13	OVOC7765	0	0	0	1	0	0	0	0	0	0	0	0	0	0	0	0	0	0	0
	LDQLEISVTDLEPKIGR	17	OVOC7769	2	0	0	3	0	0	0	0	0	0	0	0	0	0	0	0	0	0	0
	LILVSSLCKMMAMIK	15	OVOC7774	0	0	1	0	0	0	0	0	0	0	0	0	0	0	0	0	0	0	0
	QNLGYVLDLKPDLQMANVAK	20	OVOC7776	1	0	0	0	0	0	0	0	0	0	0	0	0	0	0	0	0	0	3
	QPNFFATYYAISSR	14	OVOC7786a	0	0	0	1	0	0	0	0	0	0	0	0	0	0	0	0	0	0	0
	IGATTPSHMALVEIAEVLAR	20	OVOC7786b	0	0	0	0	1	0	0	0	0	0	0	0	0	0	0	0	0	0	15
	KESTITTMEEK	11	OVOC7788	2	0	0	0	0	0	0	0	0	0	0	0	0	0	0	0	0	0	0
	QWNNCIQNPGNEFEQWHK	18	OVOC7810	0	0	0	0	0	0	0	1	0	0	0	0	0	0	0	0	0	0	0
	QKNDGNEMICIEENITQK	18	OVOC7857	0	0	0	0	0	0	0	1	0	0	0	0	0	0	0	0	0	0	0
	KLTDENNLIR	10	OVOC7866	0	0	0	2	0	0	0	0	0	0	0	0	0	0	0	0	0	0	0
	EDSAIQMVENNASRK	15	OVOC787	0	0	0	0	0	0	0	1	0	0	0	0	0	0	0	0	0	0	0
	NETNLQK	7	OVOC7915	1	0	0	0	0	0	0	0	0	0	0	0	0	0	0	0	0	0	0
	RTGNTGNDIAINSGNETIEK	20	OVOC7917	0	0	0	0	0	0	2	0	0	0	0	0	0	0	0	0	0	0	0
	MINVNGLCQK	10	OVOC7929	0	2	0	0	0	0	0	0	0	0	0	0	0	0	0	0	0	0	0
	ILNEEVMSLRERHQK	15	OVOC7930	0	0	0	3	0	0	0	0	0	0	0	0	0	0	0	0	0	0	0
	SSLNEKNFEK	10	OVOC7931	0	1	0	0	0	0	0	0	0	0	0	0	0	0	0	0	0	0	0
	IESPMIMSVGR	11	OVOC7964	0	0	1	0	0	0	0	0	0	0	0	0	0	0	0	0	0	0	0
	SVSNSQVMGKYTAEPKMR	18	OVOC7967	0	0	1	0	0	0	0	0	0	0	0	0	0	0	0	0	0	0	0
	IQELERMQANMK	12	OVOC7971	0	0	0	0	1	0	0	0	0	0	0	0	0	0	0	0	0	0	0
	FIDSMNVILGNNTNVR	16	OVOC7984	0	0	2	0	0	0	0	0	0	0	0	0	0	0	0	0	0	0	0
	QSNEGTILNLEKRMAELEQENIIK	24	OVOC8000	0	0	0	0	1	0	0	0	0	0	0	0	0	0	0	0	0	0	0
	NSAEYTADMALFYWNEQK	18	OVOC8007	0	1	0	0	0	0	0	0	0	0	0	0	0	0	0	0	0	0	0
	QTTSENVAK	9	OVOC8010	0	0	0	1	0	0	0	0	0	0	0	0	0	0	0	0	0	0	0
	MEKLLKCSSFFGGR	14	OVOC8029	0	0	0	0	1	0	0	0	0	0	0	0	0	0	0	0	0	0	0
	FNYMWTINNFSFCR	14	OVOC8060	0	0	0	0	0	0	0	1	0	0	0	0	0	0	0	0	0	0	0
	KIENEMIK	8	OVOC8062	0	0	0	0	1	0	0	0	0	0	0	0	0	0	0	0	0	0	0
	LIDNEQFLMGQAMK	14	OVOC8066	0	0	0	0	0	1	0	0	0	0	0	0	0	0	0	0	0	0	6
	TNTAVTVTMVNMITDQK	17	OVOC807	0	0	0	0	0	0	0	1	0	0	0	0	0	0	0	0	0	0	1
	DRRNTIMNEISKLENDK	17	OVOC8075	0	0	0	0	0	0	0	0	4	0	0	0	0	0	0	0	0	0	0
	ITYAVMTKGK	10	OVOC8075	0	0	0	1	0	0	0	0	0	0	0	0	0	0	0	0	0	0	0
	QQNGTLPSSAGNWR	14	OVOC8094	0	3	0	0	0	0	0	0	0	0	0	0	0	0	0	0	0	0	0
	DLYANTVLSGGTSMFPGIADR	21	OVOC8134	0	6	1	0	0	1	0	0	0	0	0	0	0	0	0	0	0	0	15
	SLSAENRLKQK	11	OVOC814	0	0	0	1	0	0	0	0	0	0	0	0	0	0	0	0	0	0	0
	SNLAIISLGNPMEPNKQLK	19	OVOC8167	0	0	1	0	0	0	0	0	0	0	0	0	0	0	0	0	0	0	0
	AEIIILATR	9	OVOC8168	0	0	1	0	0	0	0	0	0	0	0	0	0	0	0	0	0	0	3
	QAGCEACCLPGK	12	OVOC8182	0	0	0	0	1	0	0	0	0	0	0	0	0	0	0	0	0	0	2
	FNMKENVIANVTYSIASR	18	OVOC819	0	0	1	0	0	0	0	0	0	0	0	0	0	0	0	0	0	0	0
	YLHSANILHR	10	OVOC8197	0	6	5	0	4	0	0	0	0	1	0	0	0	0	0	0	0	0	0
	SIECSTSNISR	11	OVOC8199	0	0	0	1	0	0	0	0	0	0	0	0	0	0	0	0	0	0	0
	MKNQELYCRYR	11	OVOC8206	0	0	2	0	0	0	0	0	0	0	0	0	0	0	0	0	0	0	0
	LIIYWLER	8	OVOC8246	0	0	0	0	2	0	0	0	0	0	0	0	0	0	0	0	0	0	0
	MAMSYFSTDKALHANSDVEANISSSPSK	28	OVOC8259	0	0	1	0	0	0	0	0	0	0	0	0	0	0	0	0	0	0	0
	QNETMMEK	8	OVOC8259	0	0	0	0	0	0	0	0	1	0	0	0	0	0	0	0	0	0	0
	LLDELSGGVSAASGGATQNR	20	OVOC8285	0	0	0	1	0	0	0	0	0	0	0	0	0	0	0	0	0	0	0
	KMSLANDIEGLTK	13	OVOC8297	0	0	0	0	0	0	0	1	0	0	0	0	0	0	0	0	0	0	0
	MNCNSCGTKMK	11	OVOC8313	0	0	1	0	0	0	0	0	0	0	0	0	0	0	0	0	0	0	0
	IDQICTLLARYGIHPK	16	OVOC8332	0	0	0	1	0	0	0	0	0	0	0	0	0	0	0	0	0	0	0
	DNGLPPYNELRQSYNLPVR	19	OVOC8356	1	0	0	0	0	0	0	0	0	0	0	0	0	0	0	0	0	0	0
	VVELTHNWSADQWDWPLQHNDDVVK	25	OVOC8358	0	0	0	0	1	0	0	0	0	0	0	0	0	0	0	0	0	0	13
	MDATARGTAQSKQDDR	16	OVOC8363	0	0	0	0	0	0	0	1	0	0	0	0	0	0	0	0	0	0	0
	AMIVDVK	7	OVOC8376	0	0	0	0	0	19	0	0	0	0	0	0	0	0	0	0	0	0	0
	PLSIADQSR	9	OVOC8391	0	0	0	0	1	0	0	0	0	0	0	0	0	0	0	0	0	0	0
	LQDQLRRIR	9	OVOC8392	0	1	0	0	0	0	0	0	0	0	0	0	0	0	0	0	0	0	0
	TVARNMPESPDMKFAR	16	OVOC8414	0	0	0	4	0	0	0	0	0	0	0	0	0	0	0	0	0	0	0
	LFQEMIMK	8	OVOC8420	0	1	1	0	1	0	0	1	0	0	0	0	0	0	0	0	0	0	0
	LQAVLDK	7	OVOC8425	0	0	0	0	0	5	0	0	0	0	0	0	0	0	0	0	0	0	0
	NSAMDLSIPIMLVGNK	16	OVOC8426	0	0	0	0	1	0	0	0	0	0	0	0	0	0	0	0	0	0	5
	KQMNDAAVSIVNNNIDNMR	19	OVOC8453b	0	0	0	0	1	0	0	0	0	0	0	0	0	0	0	0	0	0	0
	SIADMQKSRNQR	12	OVOC8454	0	0	0	1	0	0	0	0	0	0	0	0	0	0	0	0	0	0	0
	ETNLNDDEKR	10	OVOC8457	0	0	1	0	0	0	0	0	0	0	0	0	0	0	0	0	0	0	0
	FIEMLPNNWSCDNCLNKWR	19	OVOC8459	0	0	0	0	0	0	0	1	0	0	0	0	0	0	0	0	0	0	0
	LLLEENEQFEPVRR	14	OVOC8470	1	0	0	0	0	0	0	0	0	0	0	0	0	0	0	0	0	0	0
	LQIADILSNRISIFR	15	OVOC8487	0	0	0	1	0	0	0	0	0	0	0	0	0	0	0	0	0	0	0
	SSSNELTNGTFDSNNTSSSSVDSLLAPQR	29	OVOC851	0	1	4	0	0	0	0	0	0	0	0	0	0	0	0	0	0	1	0
	LDIQVRNNSIGVRDFR	16	OVOC8522	0	0	0	0	0	0	1	0	0	0	0	0	0	0	0	0	0	0	0
	STDQVIKPVNLDALTK	16	OVOC8549	0	1	0	0	0	0	0	0	0	0	0	0	0	0	0	0	0	0	0
	MQNNEQEMMPRPRK	14	OVOC8569	0	1	4	0	0	0	0	0	0	0	0	0	0	0	0	0	0	0	0
	MQNNEQEMMPR	11	OVOC8569	0	0	0	0	0	0	0	0	1	0	0	0	0	0	0	0	0	0	0
	IGNPLRESINFAILYLHEK	19	OVOC8578	0	1	0	0	0	0	0	0	0	0	0	0	0	0	0	0	0	0	0
	QLNIKDFR	8	OVOC8595	0	0	0	1	0	0	1	0	0	0	0	0	0	0	0	0	0	0	0
	NNSEESKANSINKIDR	16	OVOC8671	0	2	0	0	0	0	0	0	0	0	0	0	0	0	0	0	0	0	0
	INELKKELNVTSLQHR	16	OVOC8673	0	0	0	0	0	0	0	1	0	0	0	0	0	0	0	0	0	0	0
	MHIATTLQFDKGQR	14	OVOC8699	0	0	0	0	1	2	0	3	0	0	0	0	0	0	0	0	0	0	0
	MERDKISANDK	11	OVOC8701	0	0	0	1	0	0	0	0	0	1	0	0	0	0	0	0	0	0	0
	TYDVNVPLVLMNSFNTDEDTK	21	OVOC8721	0	0	0	0	0	3	0	0	0	0	0	0	0	0	0	0	0	0	5
	MCVCVFVYERTMIR	14	OVOC873	0	0	0	0	0	0	1	0	0	0	0	0	0	0	0	0	0	0	0
	QELLEKESYHVSK	13	OVOC8735	0	1	0	0	0	0	0	0	0	0	0	0	0	0	0	0	0	0	0
	IHVQQVK	7	OVOC8744	0	0	0	0	0	0	1	0	0	0	0	0	0	0	0	0	0	0	0
	LENQLTTNLHR	11	OVOC8747	0	0	0	0	0	0	1	0	0	0	0	0	0	0	0	0	0	0	0
	MTKRLEYSPEELQIVGEGR	19	OVOC875	0	1	0	0	0	0	0	0	0	0	0	0	0	0	0	0	0	0	0
	QWHHPVAEVVFPNNTHAR	18	OVOC8751	0	0	0	0	1	0	0	0	0	0	0	0	0	0	0	0	0	0	0
	NALANIFTHMRK	12	OVOC8756	0	0	0	0	0	1	0	0	0	0	0	0	0	0	0	0	0	0	0
	IEKNLAQNSQLCR	13	OVOC8795	0	0	0	0	0	0	0	1	0	0	0	0	0	0	0	0	0	0	0
	MVLSNSTK	8	OVOC8809	1	0	0	0	0	0	0	0	0	0	0	0	0	0	0	0	0	0	0
	VMNFNIHNERTNK	13	OVOC8819	0	0	1	0	0	0	0	0	0	0	0	0	0	0	0	0	0	0	0
	MATGSARSTNIVNGR	15	OVOC8824	0	1	0	0	1	0	0	0	0	0	0	0	0	0	0	0	0	0	0
	NLNLNHMMSK	10	OVOC8839	0	0	0	0	1	0	0	0	0	0	0	0	0	0	0	0	0	0	0
	SDIYGLRCLNK	11	OVOC8846	0	0	0	1	0	0	1	0	0	0	0	0	0	0	0	0	0	0	0
	LENELQEVNQNEEMLKK	17	OVOC8862	0	0	0	0	3	1	0	0	0	0	0	0	0	0	0	0	0	0	0
	LENDMIKMNAVDDKSVLK	18	OVOC8872	0	0	1	0	0	0	0	0	0	0	0	0	0	0	0	0	0	0	0
	NWRREFIK	8	OVOC8878	0	0	0	0	1	0	0	0	0	0	0	0	0	0	0	0	0	0	0
	KLTSNINK	8	OVOC8880	0	0	1	0	0	0	0	0	0	0	0	0	0	0	0	0	0	0	0
	QPTAPSAAPPAQFGMAPPSR	20	OVOC8882	0	0	0	0	0	0	0	1	0	0	0	0	0	0	0	0	0	0	0
	ELESIQKKMEETK	13	OVOC8883	0	0	0	0	0	0	0	0	1	0	0	0	0	0	0	0	0	0	0
	IELEWNFINTRIDRR	15	OVOC8883	0	0	0	0	1	0	0	0	0	0	0	0	0	0	0	0	0	0	0
	QDLPNAMNAAEVTDKLGLHTLR	22	OVOC8900	0	7	1	0	0	0	0	0	0	0	0	0	0	0	0	0	0	0	0
	SYLQGIQPYDIQPLDVQPQFIR	22	OVOC8936	0	0	0	0	1	0	0	0	0	0	0	0	0	0	0	0	0	0	24
	YLIKNYPQAANAMDENK	17	OVOC8945	0	0	0	0	0	0	0	1	0	0	0	0	0	0	0	0	0	0	0
	INIPEVNLKLMSSQR	15	OVOC8958	0	0	0	0	0	0	1	0	0	0	0	0	0	0	0	0	0	0	0
	QRVTANLSK	9	OVOC8974	0	0	9	0	2	0	0	0	0	0	0	0	0	0	0	0	0	0	0
	QLQAVINKKADWSK	14	OVOC8985	0	0	0	1	0	0	0	0	0	0	0	0	0	0	0	0	0	0	0
	PSPITLSK	8	OVOC899	0	0	0	0	0	1	0	0	0	0	0	0	0	0	0	0	0	0	0
	FSGMPTYIDVVLNR	14	OVOC9011	0	0	0	0	1	0	0	0	0	0	0	0	0	0	0	0	0	0	0
	EVMQTVDLDEVTSR	14	OVOC9018	0	0	0	0	0	1	0	0	0	0	0	0	0	0	0	0	0	0	0
	ENVLMAVSCDTFDATR	16	OVOC9034	0	0	0	0	3	0	0	0	0	0	0	0	0	0	0	0	0	0	23
	IVENKNLMGEVLR	13	OVOC9037	0	0	0	0	0	0	0	1	0	0	0	0	0	0	0	0	0	0	0
	PMQFPQFSALNNR	13	OVOC9053	0	0	1	0	0	0	0	0	0	0	0	0	0	0	0	0	0	0	0
	YLRQLSTIANVLLTYMIHASDKK	23	OVOC9056	0	1	0	0	0	0	0	0	0	0	0	0	0	0	0	0	0	0	0
	QITVGMPSK	9	OVOC9057	0	0	1	0	0	0	0	0	0	0	0	0	0	0	0	0	0	0	0
	IGINNGTFSLGITIDDQAR	19	OVOC9062	0	3	4	0	0	0	0	0	0	0	0	0	0	0	0	0	0	0	0
	MRLNESALRQTNR	13	OVOC910	0	0	0	1	0	0	0	0	0	0	0	0	0	0	0	0	0	0	0
	FVIPSSVYDPFLPENK	16	OVOC9143	0	0	0	0	1	0	0	0	0	0	0	0	0	0	0	0	0	0	7
	ELVRCAVMQCIEELR	15	OVOC9159	0	0	1	0	0	0	0	0	0	1	0	0	0	0	0	0	0	0	0
	FSSPLGQLLNSNNPR	15	OVOC9167	0	0	0	5	0	0	0	0	0	0	0	0	0	0	0	0	0	0	0
	VIQAKDNMK	9	OVOC9176	0	0	0	1	0	0	0	0	0	0	0	0	0	0	0	0	0	0	0
	NVMDNLKSDLFSNDSPSK	18	OVOC9189	0	0	0	0	0	0	1	0	0	0	0	0	0	0	0	0	0	0	0
	DMRSESLNNGQTNLAK	16	OVOC919	0	0	1	0	0	0	0	0	0	0	0	0	0	0	0	0	0	0	0
	CEGCCITGPAGPK	13	OVOC9196	0	0	0	0	3	0	0	0	0	0	0	0	0	0	0	0	0	0	13
	VLEKVSDLVK	10	OVOC9209	0	0	0	1	0	0	0	0	0	0	0	0	0	0	0	0	0	0	0
	LQVLQLRNNIIK	12	OVOC9261	0	0	0	0	0	0	0	1	0	0	0	0	0	0	0	0	0	0	0
	QWVIDKFYEADVNR	14	OVOC9265	0	0	2	0	1	0	0	0	0	0	0	0	0	0	0	0	0	0	0
	HTQIEFDCRISTK	13	OVOC927	0	0	0	0	1	0	0	0	0	0	0	0	0	0	0	0	0	0	0
	QCLMFSATFK	10	OVOC9275	0	0	0	0	0	0	0	1	0	0	0	0	0	0	0	0	0	0	0
	KEALLAMAADEHAPR	15	OVOC9337	0	0	0	1	0	0	0	0	0	0	0	0	0	0	0	0	0	0	0
	LNENLPENTQRAIK	14	OVOC9387	0	0	0	2	0	0	0	0	0	0	0	0	0	0	0	0	0	0	0
	MNSYSFFKASRQPAGR	16	OVOC9392	0	0	0	0	1	0	0	0	0	0	0	0	0	0	0	0	0	0	0
	LIESIEKMGMMTTKLK	16	OVOC9416	0	0	0	0	0	1	0	0	0	0	0	0	0	0	0	0	0	0	0
	FTNSNSSSNNSKK	13	OVOC9472	0	0	0	0	0	0	1	0	0	0	0	0	0	0	0	0	0	0	0
	LEKFTNSNSSSNNSK	15	OVOC9472	0	0	0	0	0	0	0	0	1	0	0	0	0	0	0	0	0	0	0
	EIVTELTNKK	10	OVOC9482	0	0	0	0	0	0	1	0	0	0	0	0	0	0	0	0	0	0	0
	LEIDVQNSVLPK	12	OVOC9510	0	0	0	1	0	0	0	0	0	0	0	0	0	0	0	0	0	0	0
	TVDGLNAQHEMLR	13	OVOC9525	0	0	0	0	0	0	1	0	0	0	0	0	0	0	0	0	0	0	2
	TYYLLLAYGETSKYGELGIHSLDER	25	OVOC955	0	0	2	0	0	0	0	0	0	0	0	0	0	0	0	0	0	0	0
	GLDFDDFMGETLSDSR	16	OVOC9592	0	0	0	0	4	0	0	0	0	0	0	0	0	0	0	0	0	0	22
	RINSRQNLK	9	OVOC960	0	1	6	0	0	0	0	0	0	0	0	0	0	0	0	0	0	0	0
	LFSEYQSMTGEPLTTAVER	19	OVOC9601	0	0	0	0	1	0	0	0	0	0	0	0	0	0	0	0	0	0	6
	RSETMGSEFSVIADETTER	19	OVOC9617	0	0	0	0	0	0	0	1	0	0	0	0	0	0	0	0	0	0	0
	VEAVDGNGLISEK	13	OVOC9624	0	0	0	1	0	0	0	0	0	0	0	0	0	0	0	0	0	0	0
	MLMLLLLNEVMEK	13	OVOC9638	0	0	0	0	2	0	0	0	0	0	0	0	0	0	0	0	0	0	0
	EMILFFEVQR	10	OVOC965	0	0	0	0	0	0	0	1	0	0	0	0	0	0	0	0	0	0	0
	DLTNLTKVSAEPK	13	OVOC9650	0	0	0	1	0	0	0	0	0	0	0	0	0	0	0	0	0	0	0
	LSVSINDTRK	10	OVOC9661	0	0	0	0	0	0	0	1	0	0	0	0	0	0	0	0	0	0	0
	MLSVSINDTRK	11	OVOC9661	0	0	0	0	0	0	0	0	1	0	0	0	0	0	0	0	0	0	0
	NAQILSMNLTYKKIER	16	OVOC9695	0	0	0	0	1	0	0	0	0	0	0	0	0	0	0	0	0	0	0
	KRSMDHFQNYSEK	13	OVOC9701	1	0	0	0	0	0	0	0	0	0	0	0	0	0	0	0	0	0	0
	KNLENFLKK	9	OVOC9757	0	1	0	0	0	0	0	0	0	0	0	0	0	0	0	0	0	0	0
	MEEQDGEK	8	OVOC9786	0	0	0	0	1	0	0	0	0	0	0	0	0	0	0	0	0	0	0
	QNIETLKESHERSR	14	OVOC9801	0	1	0	0	0	0	0	0	0	0	0	0	0	0	0	0	0	0	0
	QYFLLLK	7	OVOC9808	2	0	0	0	0	0	0	0	0	0	0	0	0	0	0	0	0	0	0
	LNTPMKQDAIR	11	OVOC9817	0	0	0	1	0	0	0	0	0	0	0	0	0	0	0	0	0	0	0
	KDNDLTLSVIEETLNVLFTTVMNEK	25	OVOC9824	0	0	1	0	0	0	0	0	0	0	0	0	0	0	0	0	0	0	0
	SDTSVRNSDKK	11	OVOC9834	0	0	1	0	0	0	0	0	0	0	0	0	0	0	0	0	0	0	0
	ESHGDWYHIPFGSDDIEK	18	OVOC9847	0	0	0	0	2	0	0	0	0	0	0	0	0	0	0	0	0	0	9
	YYPIPYESGISQGLGVGR	18	OVOC9857	0	0	0	0	1	0	0	0	0	0	0	0	0	0	0	0	0	0	8
	QRDSKMNLIK	10	OVOC9878	0	0	0	0	0	0	0	1	0	0	0	0	0	0	0	0	0	0	0
	MTNMINGYILYRLMVDKNNK	20	OVOC9881	0	0	0	0	1	0	0	0	0	0	0	0	0	0	0	0	0	0	0
	IPNWFLNR	8	OVOC9893	0	0	0	1	0	0	0	0	0	0	0	0	0	0	0	0	0	0	3
	EFAIFPELSLQLKNFDK	17	OVOC9896	2	0	0	0	0	0	0	0	0	0	0	0	0	0	0	0	0	0	0
	FVEFRNPLSTDQTTVQQFNYSFQDV	25	OVOC9902	0	0	1	0	0	0	0	0	0	0	0	0	0	0	0	0	0	0	0
	NIIIPQNLIFADTLK	15	OVOC9927	0	0	1	0	0	0	0	0	0	0	0	0	0	0	0	0	0	0	0
	ILITGYSNGLAR	12	OVOC993	0	0	0	0	1	0	0	0	0	0	0	0	0	0	0	0	0	0	0
	MPAENTTPSTK	11	OVOC9940	0	2	0	0	0	0	0	0	0	0	0	0	0	0	0	0	0	0	0
	YIMVLNHFR	9	OVOC9951	0	0	0	1	0	0	0	0	0	0	0	0	0	0	0	0	0	0	0
	TSTLVVLIR	9	OVOC10102	1	0	0	0	0	0	0	0	0	0	2	0	0	0	0	0	0	0	0
	MSDLQEFVNQQK	12	OVOC10116	0	0	0	0	1	0	0	0	0	0	0	0	0	0	0	0	1	0	0
	KEMKNNSPNNQTNGINK	17	OVOC10133	0	0	0	0	0	0	1	0	0	0	0	0	2	0	0	0	0	0	0
	NYERLQDLVDKLQSK	15	OVOC10147	0	0	0	1	0	0	0	0	0	0	0	1	0	0	0	0	0	0	0
	QRRDLENNMKRK	12	OVOC10147	0	0	0	0	0	0	0	0	1	0	0	0	0	0	0	0	0	0	0
	QKDETLNELRNEK	13	OVOC10244	4	0	0	1	0	0	0	0	0	0	0	0	5	0	0	0	0	0	0
	KTQNVSMAENEMKQIEDR	18	OVOC10244	0	0	0	0	0	1	0	0	0	0	0	0	0	0	0	0	0	0	0
	EIGVMKNK	8	OVOC10244	1	0	0	0	0	0	0	0	0	0	0	0	0	0	0	0	0	0	0
	QPLSETQLVSDDALKTK	17	OVOC10255	1	0	0	0	0	0	0	0	0	0	0	0	1	0	0	0	0	0	0
	IMNVESTSK	9	OVOC103	0	0	0	0	1	0	0	0	0	0	0	0	0	0	0	0	1	0	0
	NALLRDAVNTVEEAR	15	OVOC103	0	0	0	0	1	0	0	0	0	0	0	0	0	0	0	0	0	0	0
	MSTNINLSSMEIMSQIQK	18	OVOC10346	1	17	12	0	3	0	0	1	0	0	0	0	0	1	0	0	0	1	0
	WEQFNLFGLNVQNCRK	16	OVOC10375	0	0	0	0	0	0	0	1	0	0	0	0	0	0	0	0	1	0	0
	ISDNGLQDKINFK	13	OVOC10396	0	0	0	2	0	0	0	0	0	0	0	1	0	0	0	0	0	0	0
	KDGGNLMNDNNTNEILK	17	OVOC10474	0	1	11	0	35	13	74	12	0	0	0	0	2	0	0	0	18	0	0
	ERLNNEEYVRILNDVIHLNK	20	OVOC10594	3	0	0	1	0	0	2	0	0	0	1	4	5	0	0	0	0	0	0
	MPYKHVTVNDVKMMIDK	17	OVOC1082	4	3	1	0	0	0	0	0	0	0	4	0	0	0	0	0	0	0	0
	NIHDPLNLRNVNK	13	OVOC10854	0	0	0	0	4	0	0	1	0	0	0	0	0	0	0	0	1	0	0
	NIHDPLNLRNVNKNR	15	OVOC10854	0	1	0	0	0	0	0	0	0	0	0	0	0	0	0	0	0	0	0
	PEDFKNVIFK	10	OVOC10881	1	0	0	0	0	0	0	0	0	0	1	0	0	0	0	0	0	0	0
	TININWTKER	10	OVOC10904	0	0	0	1	0	0	0	0	0	0	0	1	0	0	0	0	0	0	0
	LDELIFIHR	9	OVOC11008	0	0	0	1	0	0	0	0	0	0	0	3	0	0	0	0	0	0	0
	LNETLLQNWK	10	OVOC11008	0	0	0	0	2	0	0	0	0	0	0	0	0	0	0	0	0	0	0
	ETSARVVAADFLMR	14	OVOC1114	0	0	0	2	0	0	0	0	0	0	0	1	0	0	0	0	0	0	0
	FLTLWFK	7	OVOC1114	0	0	2	0	0	0	0	0	0	0	0	0	0	0	0	0	0	0	0
	RSGLVNSTTPSNSAVLDSPQNTR	23	OVOC11175	0	0	0	0	0	0	0	0	1	0	0	0	0	0	0	0	0	0	0
	TGDVAVVK	8	OVOC11175	0	0	0	1	0	0	0	0	0	0	0	1	0	0	0	0	0	0	0
	VAVTSAPTTMEMEHTKMDPVSK	22	OVOC11175	0	0	0	0	1	0	0	0	0	0	0	0	0	0	0	0	0	0	0
	KMLEKQLQHR	10	OVOC11279	0	2	3	0	0	0	0	0	0	0	0	0	0	0	0	0	1	0	0
	EELVKNINDLR	11	OVOC11308	0	4	0	0	0	0	0	0	0	0	0	0	0	0	0	2	0	0	0
	LTILDNNAINNLK	13	OVOC11459	2	0	0	0	0	0	0	0	0	0	0	1	1	0	0	0	0	0	0
	SLIMSNNRR	9	OVOC11549	2	0	0	0	0	0	0	0	0	0	2	0	0	0	0	0	0	0	0
	EVQLVVLCSQPPTR	14	OVOC11764	0	0	0	2	0	1	0	0	0	0	0	1	0	0	0	0	0	0	0
	NNYSSGNSAASGSGGGNTSNDR	22	OVOC11764	0	0	0	0	0	1	0	0	0	0	0	0	0	0	0	0	0	0	0
	LVSVTEK	7	OVOC11764	1	0	0	0	0	0	0	0	0	0	0	0	0	0	0	0	0	0	0
	VAVWSVR	7	OVOC11982	2	0	0	3	0	0	0	0	0	0	1	2	0	0	0	0	0	0	0
	ECTISDNIEK	10	OVOC12054	0	0	0	0	2	3	0	0	0	0	0	0	0	0	0	0	1	0	0
	IMTTMEELK	9	OVOC12054	0	0	0	0	1	1	0	0	0	0	0	0	0	0	0	0	0	0	0
	IDQIVSWLEMPASKRPK	17	OVOC12054	0	5	0	0	0	0	0	0	0	0	0	0	0	0	0	0	0	0	0
	KNDRINENEGR	11	OVOC12074	0	0	0	1	0	0	0	0	0	0	0	3	0	0	0	0	0	0	0
	FNSLSSLNIK	10	OVOC12093	0	0	0	1	0	0	0	0	0	0	0	0	0	0	0	0	0	0	0
	NLLEEMNNR	9	OVOC12093	0	0	0	0	0	0	19	0	0	0	0	0	0	0	0	0	2	0	0
	IQLQLALNEKENR	13	OVOC12173	0	0	0	0	0	0	0	2	0	0	0	0	0	0	0	0	0	0	0
	IQLQLALNEKENRR	14	OVOC12173	0	0	0	0	0	0	1	0	0	0	0	0	0	0	0	0	1	0	0
	MNTITESPGQYWPVSR	16	OVOC12178	0	0	0	0	1	0	0	1	2	0	0	0	1	0	0	0	0	1	2
	SYEVSTGSKDNNDKSLAMK	19	OVOC1225	0	0	0	1	0	0	0	0	0	0	0	6	0	0	0	0	0	0	0
	LGLNKENESSCLR	13	OVOC12444	0	0	0	2	0	0	7	0	0	0	1	0	1	0	0	0	0	0	0
	DFVVDKAITENVSIIANEER	20	OVOC12482	0	0	0	0	1	0	0	0	0	0	0	0	0	0	0	0	1	0	0
	MSINIDALANAAQLAMNR	18	OVOC12559	3	0	1	0	0	0	0	0	0	0	3	0	0	0	0	0	0	0	0
	ICMALRLTTCTEISSATK	18	OVOC12724	0	0	0	0	0	0	1	0	0	0	0	0	2	0	0	0	0	0	0
	EVVITLKMYKNEIDR	15	OVOC12951	0	2	0	0	0	0	0	0	0	1	0	0	0	0	0	0	0	0	0
	MARRANENLQK	11	OVOC12951	0	0	0	0	1	0	0	0	0	0	0	0	0	1	1	0	0	0	0
	LDEYILNELAMIR	13	OVOC1310	2	0	0	0	0	0	0	0	0	0	0	0	1	0	0	0	0	0	0
	ITIIEAEKR	9	OVOC13496	0	0	0	0	0	0	1	0	0	0	0	0	2	0	0	0	0	0	0
	NIKLDGIKNLR	11	OVOC1455	0	0	0	3	0	0	0	0	0	0	0	1	0	0	0	0	0	0	0
	EKFELCKNLNSN	12	OVOC1604	0	0	0	0	1	0	0	1	0	0	0	0	0	0	0	0	1	0	0
	AMSVMNSFVNDIFER	15	OVOC1639	0	3	11	0	14	21	2	4	4	1	0	0	0	1	2	0	3	8	7
	ADSSLSREMVKHLNK	15	OVOC1765	0	0	0	0	0	0	1	0	0	0	1	0	0	0	0	0	0	0	0
	INVYYNEVQK	10	OVOC1835	0	0	0	0	1	0	0	0	0	0	0	0	0	1	1	1	0	0	3
	HLEQIEK	7	OVOC1839	0	0	0	0	0	0	5	0	0	0	1	0	2	0	0	0	0	0	0
	QKVSIINYQRK	11	OVOC1999	1	0	0	0	0	0	0	0	0	0	0	0	1	0	0	0	0	0	0
	IMFEAQLEKMK	11	OVOC202	0	0	0	1	0	0	0	0	0	0	0	1	0	0	0	0	0	0	0
	ILSSFNLQINNKTNK	15	OVOC2079	0	0	0	0	1	0	0	0	0	0	0	0	0	0	0	0	1	0	0
	ILMCVDIETNCKR	13	OVOC2109	0	0	0	0	1	0	0	2	0	0	0	0	0	0	0	0	1	0	0
	HDLMRKLCDMNLELEK	16	OVOC2164	0	0	1	0	0	0	0	0	0	0	0	0	0	0	0	0	1	0	0
	MLGNNIYR	8	OVOC2165	0	0	0	1	0	0	0	0	0	0	0	1	0	0	0	0	0	0	0
	EVQELQMPVQK	11	OVOC2190	0	3	0	0	2	0	3	0	0	1	1	0	0	0	0	0	4	0	2
	IMTSLNSLSNK	11	OVOC2221	0	0	0	1	0	0	0	0	0	0	0	3	0	0	0	0	0	0	0
	MISESLYIEMMK	12	OVOC2275	0	0	1	0	0	0	0	1	0	0	0	0	0	0	0	0	1	0	0
	ILDKWWSLFER	11	OVOC2283	0	0	0	0	1	0	0	0	0	0	0	0	0	0	1	0	0	0	0
	NLEAELSNIR	10	OVOC2356	0	0	0	0	1	0	0	0	0	0	0	0	0	0	0	0	1	0	2
	NIRNEVK	7	OVOC2616	1	0	0	0	0	0	1	0	0	0	0	0	2	0	0	0	0	0	0
	QMLLAVNYYTGK	12	OVOC2648	0	1	0	0	1	0	0	0	0	0	0	0	0	1	0	0	0	0	0
	TRTLSSGGNEPTILDNNSTIPR	22	OVOC2663	1	0	0	1	0	0	0	0	0	0	1	0	3	0	0	0	0	0	0
	VFSKNTPNRIDDNK	14	OVOC2688	0	0	0	1	0	0	0	0	0	0	0	1	0	0	0	0	0	0	0
	ALVADLSKVVDIATMDK	17	OVOC2756	0	0	0	4	0	0	0	0	0	0	0	2	0	0	0	0	0	0	0
	LVVWNLSCK	9	OVOC2869	2	0	0	0	5	0	0	0	0	0	2	0	0	0	2	1	0	0	0
	MFQVRNFMQWTQSNEK	16	OVOC2884	0	0	0	0	2	0	0	0	0	0	0	0	0	0	1	0	0	0	0
	LLIWNMNFITNIR	13	OVOC2934	0	0	0	8	0	0	0	0	0	0	0	4	0	0	0	0	0	0	0
	EQMRMMQSELTK	12	OVOC297	0	0	0	1	0	0	0	0	0	0	0	1	0	0	0	0	0	0	0
	LQGSEGMVKR	10	OVOC297	0	0	0	0	1	0	0	0	0	0	0	0	0	0	1	0	0	0	0
	DICQDVLNLLDK	12	OVOC3125	0	0	2	0	0	0	0	0	0	0	0	0	0	0	0	0	0	1	3
	VTELGAELSNEER	13	OVOC3125	0	0	0	0	2	0	0	0	0	0	0	0	0	0	0	0	1	0	3
	KILENIQNK	9	OVOC3221	0	0	0	0	1	0	0	0	0	0	0	0	0	0	0	1	0	0	0
	VHAANKSTNFVEINPQSLR	19	OVOC3333	0	0	0	0	0	0	2	0	0	0	2	0	0	0	0	0	0	0	0
	CISENLLNAAVMAASR	16	OVOC3534	4	0	13	0	1	5	0	4	0	0	1	0	1	0	0	0	1	0	0
	FSPVNVLPMNKELR	14	OVOC3568	0	1	0	0	0	0	0	0	0	0	0	0	0	0	0	0	0	0	0
	EMNFDLHQKMNERAK	15	OVOC3615	0	0	0	0	0	0	2	0	0	0	0	0	6	0	0	0	0	0	0
	LENTIEEMENK	11	OVOC3615	0	1	0	0	0	0	0	0	0	0	0	0	0	0	0	0	0	0	0
	VNFEAKYNVLNNTMTKK	17	OVOC3642	0	0	0	0	0	0	1	0	0	0	0	0	1	0	0	0	0	0	0
	ALLDENEIDLSMR	13	OVOC3650	0	0	1	0	1	2	0	2	0	0	0	0	0	0	0	0	1	0	0
	DLKALLDENEIDLSMR	16	OVOC3650	0	0	0	0	2	0	0	0	0	0	0	0	0	0	0	0	2	0	0
	IFITIEDSFPNTRR	14	OVOC3651	0	0	0	2	0	0	0	0	0	0	0	1	0	0	0	0	0	0	0
	VSNLSTRKNDNDQR	14	OVOC3804	0	0	0	1	0	0	0	0	0	0	0	1	0	0	0	0	0	0	0
	LDNVMLDTNGHIK	13	OVOC3828	0	0	2	0	1	2	0	0	0	0	0	0	0	0	0	0	1	0	0
	SQNLIKTLSSLSGLCK	16	OVOC3842	4	1	0	0	0	0	0	0	0	0	3	0	0	0	0	0	0	0	0
	ELIPLNKDK	9	OVOC3842	0	0	0	0	0	33	0	0	0	0	0	0	0	0	0	0	0	0	0
	CIAPNQKR	8	OVOC3842	0	0	0	0	0	7	0	0	0	0	0	0	0	0	0	0	0	0	0
	IDIAIINDLK	10	OVOC4031	0	0	0	1	0	0	0	0	0	0	0	1	0	0	0	0	0	0	0
	DLLMNPSVDELEK	13	OVOC4052	0	0	1	0	0	2	0	0	0	0	0	0	0	0	0	0	0	0	0
	QFVLVGNAAMMKHAK	15	OVOC4052	0	0	0	0	0	1	0	0	0	0	0	0	0	0	0	0	0	0	0
	LSEMDNIGSSLMDTLSK	17	OVOC4052	0	0	0	1	0	0	0	0	0	0	0	1	0	0	0	0	0	0	0
	IDDLQVLFKSLNLSNSAINLR	21	OVOC410	0	0	0	1	0	0	0	0	0	0	0	0	1	0	0	0	0	0	0
	KEVVEALLNVR	11	OVOC410	0	0	0	4	0	0	0	0	0	0	0	3	0	0	0	0	0	0	0
	QINLVKEVMNR	11	OVOC4116	0	3	0	0	0	0	0	0	0	0	0	0	0	1	0	0	0	0	0
	YLNDLYVLDLNK	12	OVOC4129	0	0	0	2	0	0	0	0	0	0	0	1	0	0	0	0	0	0	0
	FLSQHLNDIQQKK	13	OVOC4198	0	0	0	0	0	0	0	2	0	0	0	0	0	0	0	0	0	0	0
	MTRQCVDDLRCGR	13	OVOC4198	0	0	0	0	0	0	0	2	0	0	0	0	0	0	0	0	3	0	0
	KSQNNNDK	8	OVOC4239	0	0	0	0	0	0	0	0	1	0	0	0	0	0	0	0	0	0	0
	QDIISSEYYLLPK	13	OVOC4239	0	0	0	2	0	0	0	0	0	0	0	2	0	0	0	0	0	0	0
	ISLGTSSYRK	10	OVOC4288	0	0	0	1	0	0	0	0	0	0	0	0	0	0	0	0	0	0	0
	RTTPSTTLTSK	11	OVOC4288	0	0	0	1	0	0	0	0	0	0	0	0	1	0	0	0	0	0	0
	MANLFSEPLK	10	OVOC4325	0	0	0	0	0	0	0	6	0	0	0	0	0	0	1	2	0	0	0
	HSLVNDLPVGR	11	OVOC4328	0	4	3	0	1	2	0	0	0	2	3	0	0	0	0	0	0	0	3
	VGNSLTGIMR	10	OVOC4401	0	0	0	0	0	0	1	0	0	0	1	0	1	0	0	0	0	0	0
	WTEQQLDNKNNR	12	OVOC4454	0	0	0	0	1	0	0	1	1	0	0	0	0	0	1	0	2	0	0
	MESKWTEQQLDNK	13	OVOC4454	0	0	0	0	0	1	0	0	0	0	0	0	0	0	0	0	0	0	0
	MEEVSRQNEQLIIAK	15	OVOC4539	1	1	0	0	0	0	0	0	0	0	2	0	0	0	0	0	0	0	0
	KISAEFLNENK	11	OVOC4539	1	0	0	0	0	0	0	0	0	0	0	0	1	0	0	0	0	0	0
	NGKLYNEK	8	OVOC4565	0	0	1	0	0	0	0	0	0	0	1	0	0	0	0	0	0	0	0
	CSNTMNWKK	9	OVOC4612	9	5	14	0	27	28	7	11	3	2	7	0	3	4	2	1	27	0	0
	ELGQLCQCVVDAGIPTLK	18	OVOC4612	0	0	0	0	1	0	0	0	0	0	0	0	0	0	0	0	0	0	6
	IIVPDHEINQNVKK	14	OVOC4642	0	0	0	5	1	0	0	0	0	0	0	7	0	0	0	0	0	0	0
	LSASICLPLLTDAQGKK	17	OVOC4642	0	0	0	2	0	0	0	0	0	0	0	0	0	0	0	0	0	0	0
	SGQRNLVGMVKDGYNSASR	19	OVOC482	0	0	0	0	1	0	0	1	0	0	0	0	0	0	0	0	1	0	0
	LENSMTEEERK	11	OVOC4880	3	27	3	0	0	0	1	0	0	0	1	0	0	1	0	0	0	0	0
	KQLEDVHEERVQAHLNEK	18	OVOC4881	1	0	0	1	0	0	0	0	0	0	0	0	1	0	0	0	0	0	0
	GAANKENIESVIQK	14	OVOC4913	0	0	0	0	0	0	1	0	0	0	0	0	3	0	0	0	0	0	0
	KVDGNKINIK	10	OVOC4939	0	0	0	1	0	0	0	0	0	0	0	2	0	0	0	0	0	0	0
	QMWQNDMYRLQGAVK	15	OVOC4941	10	0	0	0	0	0	8	1	0	0	4	0	2	0	0	0	0	0	0
	QVEVDGQQCMLEILDTAGTEQFTAMR	26	OVOC4997	0	0	0	0	0	1	1	0	0	0	1	0	0	0	0	0	0	0	0
	LINENKGADK	10	OVOC5036	0	0	0	0	0	0	0	0	1	0	0	0	0	0	0	0	0	0	0
	QTNGEVPENQPCSVANNK	18	OVOC5036	0	0	0	0	1	0	0	0	0	0	0	0	0	0	0	0	1	0	0
	QLRTPLMLACLMRNDTVAHYLILGYFFQQNVNLMAADK	38	OVOC5081	1	0	0	0	0	0	0	0	0	0	1	0	0	0	0	0	0	0	0
	EEKEEIMNIEESKR	14	OVOC5104	0	0	1	0	0	0	0	0	0	0	2	0	0	0	0	0	0	0	0
	FLGQLNTLEESR	12	OVOC5147	0	0	0	1	0	0	0	0	0	0	0	0	0	0	0	0	0	0	0
	VTAAIGSTVTNSVLLCDPK	19	OVOC5147	0	0	0	2	0	0	0	0	0	0	0	0	1	0	0	0	0	0	0
	EIINAMNRNTELNAR	15	OVOC5214	2	4	4	1	2	0	2	1	2	0	4	1	4	1	0	0	2	0	0
	NELFNSNGSVETAANGIR	18	OVOC5218	0	0	0	0	0	0	1	0	0	0	1	0	0	0	0	0	0	0	0
	MIKLFDGIFLK	11	OVOC5251	0	0	0	1	0	0	0	0	0	0	0	1	0	0	0	0	0	0	0
	LSATVANYYEIKRVLWER	18	OVOC526	2	0	0	0	0	0	0	0	0	0	1	0	0	0	0	0	0	0	0
	TSVMRNSNLPIYSK	14	OVOC5328	0	2	0	0	1	0	0	1	0	0	0	0	0	2	1	2	0	0	0
	DLQVLNPEQRK	11	OVOC5425d	1	3	0	0	0	0	0	0	0	0	1	0	0	0	0	0	0	0	0
	QVVESNVAEIR	11	OVOC5511	0	0	3	0	0	0	0	0	0	0	0	0	0	0	0	0	0	0	0
	TIPNGEWRRK	10	OVOC5511	6	0	0	0	0	0	0	0	0	0	14	0	0	0	0	0	0	0	0
	ELEEKDKEVLNDK	13	OVOC5515a	2	0	4	0	0	0	0	0	0	0	2	0	0	0	0	0	0	0	0
	VLLNTCNKVFVQR	13	OVOC5599	1	0	0	3	0	0	2	1	0	0	2	13	5	0	0	1	0	0	0
	ANIMRMSDGLFLNMCR	16	OVOC564	0	0	0	0	1	0	0	0	0	0	0	0	0	1	0	0	0	0	0
	IAAGFMSDQIK	11	OVOC5661	0	0	0	0	0	0	1	0	0	0	0	1	0	0	0	0	0	0	0
	QSPDTFIIMYR	11	OVOC5696	0	0	0	0	1	0	0	1	0	0	0	0	0	0	0	0	1	0	0
	TILTSNDTESRR	12	OVOC5714	0	0	0	7	0	0	0	0	0	0	0	2	0	0	0	0	0	0	0
	NQLSFQQNSLKMAENTLHLTK	21	OVOC5756	0	0	0	0	0	0	2	0	0	0	0	0	2	1	1	2	0	0	0
	LLNENDTIRSSSSK	14	OVOC5923	0	0	0	4	0	0	0	0	0	0	0	4	0	0	0	0	0	0	0
	KNGSVGNHFNNDNK	14	OVOC5927	0	0	1	0	1	0	0	0	0	0	0	0	0	0	0	0	1	0	0
	LDSLCEPLK	9	OVOC6005	1	3	9	0	4	3	0	0	2	0	0	0	2	0	1	0	4	0	0
	FSASSYSLLSGMDSIAK	17	OVOC6093	0	16	0	0	5	3	0	3	2	2	0	0	0	0	0	0	2	0	0
	FELESGNFMELSGSK	15	OVOC6093	0	0	0	0	0	0	0	0	1	0	0	0	0	0	0	0	0	2	0
	LQITCSTDEISK	12	OVOC6140	0	0	1	0	2	0	0	0	0	0	0	0	0	0	0	0	3	0	0
	NNDPFLLK	8	OVOC6140	0	0	1	0	0	0	0	0	0	0	0	1	0	0	0	0	2	3	0
	KEERNNEENETNR	13	OVOC616	0	0	0	0	0	0	1	0	0	0	1	0	1	0	0	0	0	0	0
	NFMQFPILLAKMNEQSGKK	19	OVOC6190	0	0	0	0	0	0	1	0	0	0	1	0	0	0	0	0	0	0	0
	VTLAVSKNR	9	OVOC6294	0	0	0	5	0	0	0	0	0	0	0	5	0	0	0	0	0	0	0
	HQFVSKNLNQR	11	OVOC6329	2	1	0	0	0	0	0	0	0	0	5	0	0	0	0	0	0	0	0
	DALLLWCQR	9	OVOC6349	0	6	5	3	1	4	3	0	0	0	2	0	2	0	0	0	1	0	2
	QIDQALK	7	OVOC6349	0	0	0	0	0	1	0	0	0	0	2	0	0	0	0	0	0	0	0
	EAIAKVEEK	9	OVOC6349	0	0	0	0	1	0	0	0	0	0	0	0	0	0	0	0	0	0	0
	ELVLMHDELRQKSAAR	16	OVOC6349	0	0	0	0	0	0	0	0	0	2	0	0	0	0	0	0	0	0	0
	SGEKMNKMNETNNK	14	OVOC6383	0	0	0	0	0	1	0	0	0	0	0	0	0	1	0	0	0	0	0
	NQKGTGDAMIYENFVKCYGTK	21	OVOC6383	0	1	0	0	0	0	0	0	0	0	0	0	0	0	0	0	0	0	0
	SSSNKGMTMPLSNDITENGK	20	OVOC6383	0	0	0	0	0	0	0	0	1	0	0	0	0	0	0	0	0	0	0
	NFMNIAKILSFMDK	14	OVOC6399	0	0	0	1	0	0	0	0	0	0	0	2	0	0	0	0	0	0	0
	IILYDFLKTFIFK	13	OVOC6425	0	0	0	9	0	0	0	0	0	0	0	1	0	0	0	0	0	0	0
	QELEQLR	7	OVOC6516	0	1	1	0	0	0	0	0	0	0	0	0	0	0	0	0	1	0	0
	TVITTRNGNFYPR	13	OVOC6648	0	0	0	4	0	0	0	0	0	0	0	3	0	0	0	0	0	0	0
	FLTEMLQLAMK	11	OVOC6659	0	0	0	0	0	0	2	0	0	0	0	0	9	0	0	0	0	0	0
	QQLEILRK	8	OVOC689	2	18	21	0	4	0	0	0	0	0	2	0	0	0	0	0	1	0	0
	QLELENER	8	OVOC689	0	0	2	0	0	0	0	0	0	0	0	0	0	0	0	0	0	0	3
	NPDDISNEEYAEFYK	15	OVOC6894a	0	3	2	0	0	0	0	0	0	0	0	0	0	0	0	0	2	0	3
	GFEVVYMTDPIDEYCVQQLK	20	OVOC6894a	0	0	0	0	0	1	0	0	0	0	0	0	0	0	0	0	0	0	10
	LLIYESEAK	9	OVOC6919	0	0	0	0	0	17	0	0	0	0	0	0	0	0	0	0	2	0	0
	YIANSLVAMGIEK	13	OVOC6937	0	0	0	0	0	0	1	0	0	0	0	1	0	0	0	0	0	0	0
	SNGDTWISQR	10	OVOC6979	1	0	1	0	0	0	0	0	0	0	0	0	0	0	0	0	1	0	0
	ISHNGCPILKNNR	13	OVOC7180	0	0	0	1	0	0	0	0	0	0	0	0	0	0	0	0	0	0	0
	QKEGTLGLYMSNANGADK	18	OVOC7266	0	0	0	2	0	0	0	0	0	0	0	1	0	0	0	0	0	0	0
	NEEEKNNLKK	10	OVOC733	0	0	0	2	0	0	0	0	0	0	0	1	0	0	0	0	0	0	0
	TENQNLKRTSVNIEENLNETK	21	OVOC735	0	0	0	0	4	0	0	0	0	0	0	0	0	0	0	0	1	0	0
	NLVITTKNMEIYCRR	15	OVOC7373	0	0	2	0	1	0	0	3	0	3	0	0	0	0	0	0	1	0	0
	GLNVIWPMRPK	11	OVOC7433	0	0	0	1	0	0	0	0	0	0	0	1	0	0	0	0	0	0	0
	LASNRANNLLK	11	OVOC7512	0	0	0	4	0	0	2	0	0	0	1	0	2	0	0	0	0	0	0
	SYLAGLQFPSNR	12	OVOC7785	0	0	0	5	0	0	0	0	0	0	0	0	2	0	0	0	0	0	0
	QATTTFKNPVYVGNNTMKNK	20	OVOC7804	0	1	0	0	0	0	0	0	0	0	1	0	0	0	0	0	0	0	0
	EALAVVTEK	9	OVOC7873	2	0	0	0	0	0	1	0	0	0	4	0	0	0	0	0	0	0	0
	MDDKYDVVATWSVPTQER	18	OVOC7876	0	0	2	0	0	0	0	0	0	0	0	0	0	0	0	0	1	0	0
	KGQLYDLLVGENNER	15	OVOC7888	0	0	0	0	0	0	1	0	0	0	0	0	12	0	0	0	0	0	0
	QLIARLNNIDK	11	OVOC789	2	1	1	0	0	0	0	1	0	0	2	0	0	0	0	0	0	0	0
	LIYDGLLLK	9	OVOC7906	0	0	0	4	0	0	0	0	0	0	0	4	0	0	0	0	0	0	3
	SGTIFDDVIVTDSVEEAK	18	OVOC7911	0	0	0	0	1	0	0	0	0	0	0	0	0	0	0	0	0	0	3
	EQLGNAENLTKMK	13	OVOC7937	0	0	0	0	1	0	0	0	0	0	0	0	0	0	0	0	1	0	0
	LGENVRSLR	9	OVOC8117	0	0	0	1	0	0	0	0	0	0	0	1	0	0	0	0	0	0	0
	EMHRFSTLSNSPSRAR	16	OVOC8139	0	0	0	0	0	0	1	0	0	0	0	1	0	0	0	0	0	0	0
	SVESIPRDLRNLR	13	OVOC8155	0	0	0	2	0	0	0	0	0	0	0	2	0	0	0	0	0	0	0
	NLNMLVLNASRDVSR	15	OVOC8265	0	0	0	1	0	0	0	0	0	0	0	0	1	0	0	0	0	0	0
	LLQLPDSLCTVSVTHILSSSFCSLIHK	27	OVOC8347	2	0	3	0	0	0	0	0	0	0	2	0	0	0	0	0	0	0	1
	PFMTRLMNSSVK	12	OVOC836	5	0	0	0	0	0	0	0	0	0	2	1	1	0	0	0	0	0	0
	DVNQVHAISQINDK	14	OVOC8406	0	0	0	1	0	0	0	0	0	0	0	0	1	1	0	0	0	0	0
	MKPMVVAASR	10	OVOC8460	0	0	0	0	0	0	1	0	0	0	0	0	0	0	0	1	0	0	0
	ATSNVFAMFDQAQIQEFK	18	OVOC8493	0	1	9	0	12	2	0	1	0	0	0	0	0	0	0	0	1	0	7
	VLSLDFGMINLK	12	OVOC8521	0	0	0	0	0	0	1	0	0	0	0	0	1	0	0	0	0	0	0
	GIAELAIYPAVDPLDSTSR	19	OVOC8627	0	5	7	0	3	5	0	1	0	1	1	0	0	0	0	0	2	2	4
	FLSQPFQVAEVFTGHK	16	OVOC8627	0	0	0	0	1	0	0	0	0	0	0	0	0	0	0	0	0	0	6
	MGTNRAPVTEK	11	OVOC8723	3	0	0	0	0	0	0	0	0	0	2	0	0	0	0	0	0	0	0
	KNKHNEQIIR	10	OVOC8881	0	0	0	15	0	0	0	0	0	0	0	4	0	0	0	0	0	0	0
	NEKMIVVTRLAECTMK	16	OVOC8908	1	0	0	0	0	0	0	0	0	0	1	0	0	0	0	0	0	0	0
	LESELQSMKDQLR	13	OVOC8909	1	2	3	0	0	1	1	0	3	1	1	0	2	0	0	0	2	1	0
	NKAVENELQNKNNNLLNSYEK	21	OVOC8909	0	0	1	0	0	0	0	0	0	0	0	0	0	0	0	0	0	0	0
	YALAIFENTNLR	12	OVOC8923	0	0	0	1	0	0	0	0	0	0	1	1	0	0	0	0	0	0	0
	LNSDFSNKK	9	OVOC9130	1	0	0	0	0	0	0	0	0	0	2	0	0	0	0	0	0	0	0
	QAMGTIGYNQQK	12	OVOC9141	0	0	0	0	1	0	0	0	0	0	0	0	0	0	0	0	1	0	0
	FANSNLKVNIAQFLNTLIPNDSNK	24	OVOC9158	0	1	0	0	0	1	0	0	0	0	0	0	0	2	0	1	0	0	0
	SCSVSSTTSSCGEQQPIK	18	OVOC9203	0	0	0	0	6	0	0	7	6	0	0	0	0	5	0	0	4	0	0
	LYQIMQENLR	10	OVOC9224	0	0	0	1	0	0	0	0	0	0	0	1	0	0	0	0	0	0	0
	SEIFVQQR	8	OVOC9248	0	0	0	0	3	0	0	0	0	0	0	0	0	0	0	0	1	0	0
	HSTLFQDNLAK	11	OVOC9255	0	25	55	0	14	0	0	9	4	10	0	0	0	0	0	0	10	4	0
	HSTLFQDNLAKK	12	OVOC9255	0	3	6	0	0	0	0	0	0	0	0	0	0	0	0	0	0	0	0
	DILSAYDVVLK	11	OVOC9279	0	0	0	0	2	0	0	0	0	0	0	0	1	1	1	0	0	0	0
	EIVLIDINHFYEFHEQQHDK	20	OVOC9286	0	0	0	0	0	0	0	0	0	1	0	0	0	0	1	0	0	0	0
	LLDMINNLFGDR	12	OVOC9286	0	0	0	1	0	0	0	0	0	0	0	1	0	0	0	0	0	0	0
	TVTEFGSTSLHSSGLSPFGQNAASAIR	27	OVOC9475	0	0	0	0	2	0	0	0	0	0	0	0	0	0	0	0	0	0	19
	EKKVFNVSDCIQMMQNATEFIK	22	OVOC9507	3	0	0	0	0	0	0	0	0	0	1	0	0	0	0	0	0	0	0
	SVGVNGTIICDGK	13	OVOC9514	3	0	0	1	0	0	1	0	0	0	2	0	2	0	0	0	0	0	0
	LNQLLNIAHRMNSR	14	OVOC9625	0	0	0	2	2	0	1	1	0	0	0	0	1	0	0	0	0	0	0
	DRNAIAK	7	OVOC9667	0	0	0	1	0	0	0	0	0	0	1	0	0	0	0	0	0	0	0
	SIAELTLDPLGQKRTYGIENEIEGEGER	28	OVOC9748	4	5	0	10	0	0	0	0	0	0	1	0	0	0	0	0	0	0	0
	LILMKSTR	8	OVOC9899	0	0	0	0	0	0	1	0	0	0	4	0	4	0	0	0	0	0	0
	MLSKQNINR	9	OVOC10053	0	0	0	0	0	0	0	0	3	0	0	0	0	0	0	0	0	0	0
	KCNDMRENSMSMK	13	OVOC1007	0	0	0	0	0	0	0	0	1	0	0	0	0	0	0	0	0	0	0
	AMNVNGHLEHIMAR	14	OVOC10103	0	0	0	0	0	0	0	0	1	0	0	0	0	0	0	0	0	0	0
	QRRNLSPEPSSQYVVEK	17	OVOC10205	0	0	0	0	0	0	0	0	1	0	0	0	0	0	0	0	0	0	0
	ISANLMFQMK	10	OVOC10280	0	0	0	0	0	0	0	0	0	1	0	0	0	0	0	0	0	0	0
	MEDTAMTIERR	11	OVOC10300	0	0	0	0	0	0	0	0	1	0	0	0	0	0	0	0	0	0	0
	EHHRGKGNLQDLKGLSGGER	20	OVOC10307	0	0	0	0	0	0	0	0	1	0	0	0	0	0	0	0	0	0	0
	LNNWLNNETMALFDKR	16	OVOC10403	0	0	0	0	0	0	0	0	1	2	0	0	0	0	0	0	0	0	0
	MDIMKEVNEK	10	OVOC10412	0	0	0	0	0	0	0	0	2	0	0	0	0	0	0	0	0	0	0
	WRICSQVAVNQMDHASGALYVKFFFK	26	OVOC10621	0	0	0	0	0	0	0	0	1	0	0	0	0	0	0	0	0	0	0
	QKCLMFHPDR	10	OVOC10708	0	0	0	0	0	0	0	0	1	0	0	0	0	0	0	0	0	0	0
	RNASSKGNKCSEESTLNWK	19	OVOC10795a	0	0	0	0	0	0	0	0	2	0	0	0	0	0	0	0	0	0	0
	MIVNESRK	8	OVOC11110	0	0	0	0	0	0	0	0	1	0	0	0	0	0	0	0	0	0	0
	QIPAPNPSMPSQEVHK	16	OVOC11144	0	0	0	0	0	0	0	0	0	1	0	0	0	0	0	0	1	0	0
	YEILEGGPTGTPIR	14	OVOC11192	0	0	0	0	0	0	0	0	0	1	0	0	0	0	0	0	0	0	2
	MNGENLAMIR	10	OVOC11432	0	0	0	0	0	0	0	0	3	0	0	0	0	0	0	0	0	1	0
	LKMNPENVR	9	OVOC11452	0	0	0	0	0	0	0	0	2	0	0	0	0	0	0	0	0	0	0
	SMQQYRNEK	9	OVOC1152	0	0	0	0	0	0	0	0	9	0	0	0	0	0	0	0	0	0	0
	LNHNEWRFEWLYNSAVNEDQK	21	OVOC1155	0	0	0	0	0	0	0	0	1	0	0	0	0	0	0	0	0	0	0
	NSTSILNNGKSTR	13	OVOC1158	0	0	0	0	0	0	0	0	1	0	0	0	0	0	0	0	0	0	0
	MNNGTVYKEYAVTSDDNR	18	OVOC11595	0	0	0	0	0	0	0	0	0	1	0	0	0	0	0	0	0	0	0
	MNLLGSMENNDNDK	14	OVOC11602	0	0	0	0	0	0	0	0	1	0	0	0	0	0	0	0	1	0	0
	ENRNENIKTKK	11	OVOC11631	0	0	0	0	0	0	0	0	1	0	0	0	0	0	0	0	0	0	0
	MTEALSLMYGIDLPAR	16	OVOC11924	0	0	0	0	0	0	0	0	0	1	0	0	0	0	0	0	0	0	0
	NLSISDNFITSEIDK	15	OVOC12004	0	0	0	0	0	0	0	0	1	0	0	0	0	0	0	0	1	0	0
	NLSISDNFITSEIDKNCANSK	21	OVOC12004	0	0	0	0	0	0	0	0	3	0	0	0	0	0	0	0	0	0	0
	KLSENSLQR	9	OVOC12051	0	0	0	0	0	0	0	0	1	0	0	0	0	0	0	0	0	0	0
	LACDMKNIEMAIHIVEDK	18	OVOC12068	0	0	0	0	0	0	0	0	1	0	0	0	0	0	0	0	0	0	0
	MSSRRGSYR	9	OVOC12215	0	0	0	0	0	0	0	0	0	1	0	0	0	0	0	0	0	0	0
	QLNIDMVAR	9	OVOC12343	0	0	0	0	0	0	0	0	2	0	0	0	0	0	0	0	0	0	0
	MQFTMLDALDK	11	OVOC12480	0	0	0	0	0	0	0	0	0	1	0	0	0	0	0	0	0	0	0
	DRESAASFSKFSIDNGKQQR	20	OVOC1253	0	0	0	0	0	0	0	0	1	0	0	0	0	0	0	0	0	0	0
	QASFTNLNEELAFLR	15	OVOC12584	0	0	0	0	0	0	0	0	1	0	0	0	0	0	0	0	0	0	0
	AEKKSETKKNDQK	13	OVOC12590	0	0	0	0	0	0	0	0	1	0	0	0	0	0	0	0	0	0	0
	TITLEMEASDTIKNVK	16	OVOC12741	0	0	0	0	0	0	0	0	2	0	0	0	0	0	0	0	0	1	0
	LTSMNCLYRVIPATSGR	17	OVOC12879	0	0	0	0	0	0	0	0	1	0	0	0	0	0	0	0	0	0	0
	NIQKQNDEK	9	OVOC132	0	0	0	0	0	0	0	0	1	0	0	0	0	0	0	0	0	0	0
	RLKNEMERK	9	OVOC13485	0	0	0	0	0	0	0	0	1	0	0	0	0	0	0	0	0	0	0
	QRNTINSQNIAWQNDDSK	18	OVOC1405	0	0	0	0	0	0	0	0	15	0	0	0	0	0	0	0	0	0	0
	ATIFAKRMSDFWKWITGKR	19	OVOC1529	0	0	0	0	0	0	0	0	1	0	0	0	0	0	0	0	0	0	0
	MQLIQFATDICEGMK	15	OVOC1531	0	0	0	0	0	0	0	0	0	1	0	0	0	0	0	0	0	0	0
	NASQKDGIR	9	OVOC1581	0	0	0	0	0	0	0	0	5	0	0	0	0	0	0	0	0	0	0
	TGSCVVDMMNNR	12	OVOC1592	0	0	0	0	0	0	0	0	1	0	0	0	0	0	0	0	0	0	0
	ETKNPTNEQLRRVCASSNLK	20	OVOC1601	0	0	0	0	0	0	0	0	1	0	0	0	0	0	0	0	0	0	0
	CVCDQMMCNNDK	12	OVOC1625	0	0	0	0	0	0	0	0	2	0	0	0	0	0	0	0	0	0	0
	NDKSQERRR	9	OVOC1722	0	0	0	0	0	0	0	0	1	0	0	0	0	0	0	0	0	0	0
	VQSTMLNDIEFCKCRNR	17	OVOC1724	0	0	0	0	0	0	0	0	0	1	0	0	0	0	0	0	0	0	0
	MNPPFSSSTYTNNSSPK	17	OVOC1758	0	0	0	0	0	0	0	0	1	0	0	0	0	0	0	0	0	0	0
	SASEIANLINDR	12	OVOC1815	0	0	0	0	0	0	0	0	2	0	0	0	0	0	0	0	0	0	0
	QNFPENKINVR	11	OVOC1993	0	0	0	0	0	0	0	0	2	0	0	0	0	0	0	0	0	0	0
	PTEPINDMTQEK	12	OVOC2049	0	0	0	0	0	0	0	0	2	0	0	0	0	0	0	0	0	0	0
	KMYEGEILDAR	11	OVOC2124	0	0	0	0	0	0	0	0	0	2	0	0	0	0	0	0	0	0	0
	VINDSAPERSDLEMMATVK	19	OVOC2372	0	0	0	0	0	0	0	0	1	0	0	0	0	0	0	0	0	0	0
	MLDLSVIMDDNNDISK	16	OVOC2425	0	0	0	0	0	0	0	0	0	1	0	0	0	0	0	0	0	0	0
	MFGNSLNGLYPLCLK	15	OVOC2518	0	0	0	0	0	0	0	0	1	0	0	0	0	0	0	0	0	0	0
	MSLVSENFIDIK	12	OVOC2531	0	0	0	0	0	0	0	0	1	0	0	0	0	0	0	0	0	0	0
	MAMKSQRQEEEAIEK	15	OVOC2534	0	0	0	0	0	0	0	0	1	0	0	0	0	0	0	0	0	0	0
	LESLVPMNVK	10	OVOC2553	0	0	0	0	0	0	0	0	0	1	0	0	0	0	0	0	0	0	0
	KLMEIMNNER	10	OVOC2691	0	0	0	0	0	0	0	0	1	0	0	0	0	0	0	0	0	0	0
	YCMQTLKKNMEWLR	14	OVOC285	0	0	0	0	0	0	0	0	3	0	0	0	0	0	0	0	0	0	0
	QRINSLMVGCESTWLK	16	OVOC2900	0	0	0	0	0	0	0	0	0	1	0	0	0	0	0	0	0	0	0
	NRATCREKLGNVQK	14	OVOC2965	0	0	0	0	0	0	0	0	1	0	0	0	0	0	0	0	0	0	0
	LLEAALMPIK	10	OVOC3036	0	0	0	0	0	0	0	0	0	1	0	0	0	0	0	0	0	0	0
	PNNFAFVGEIISGNVYSPK	19	OVOC3142	0	0	0	0	0	0	0	0	0	1	0	0	0	0	0	0	0	0	0
	MTDVWKSNAR	10	OVOC3223	0	0	0	0	0	0	0	0	1	0	0	0	0	0	0	0	0	0	0
	ALLNFANAFRNNGTVK	16	OVOC3305	0	0	0	0	0	0	0	0	1	0	0	0	0	0	0	0	0	0	0
	EIENDQKK	8	OVOC3334	0	0	0	0	0	0	0	0	1	0	0	0	0	0	0	0	0	0	0
	MMDSDKIAHR	10	OVOC3474	0	0	0	0	0	0	0	0	1	0	0	0	0	0	0	0	0	0	0
	LDLLKFQAMTKESLSR	16	OVOC355	0	0	0	0	0	0	0	0	0	1	0	0	0	0	0	0	0	0	0
	QHDMEKELR	9	OVOC3673	0	0	0	0	0	0	0	0	1	0	0	0	0	0	0	0	0	0	0
	MRGFYRSSYK	10	OVOC3675	0	0	0	0	0	0	0	0	0	1	0	0	0	0	0	0	0	0	0
	KENERELCGR	10	OVOC3824	0	0	0	0	0	0	0	0	1	0	0	0	0	0	0	0	0	0	0
	ANKNEMMTKK	10	OVOC3837	0	0	0	0	0	0	0	0	1	0	0	0	1	0	0	0	0	0	0
	CVLGEGETPMYVNVDMR	17	OVOC4021	0	0	0	0	0	0	0	0	0	1	0	0	0	0	0	0	0	0	0
	VQEIAIRCIQRNGRAYGK	18	OVOC4067	0	0	0	0	0	0	0	0	1	0	0	0	0	0	0	0	0	0	0
	ISESNSIHSNENNNTRNDK	19	OVOC4124	0	0	0	0	0	0	0	0	1	0	0	0	0	0	0	0	0	0	0
	TEGKEAELTEMGNK	14	OVOC4134	0	0	0	0	0	0	0	0	2	0	0	0	0	0	0	0	0	0	0
	IDAPLNVMIDTLSNMFR	17	OVOC4186	0	0	0	0	0	0	0	0	1	0	0	0	0	0	0	0	0	0	0
	MRDDTVSLSK	10	OVOC4267	0	0	0	0	0	0	0	0	3	0	0	0	0	0	0	0	0	0	0
	INELEKEVK	9	OVOC4300	0	0	0	0	0	0	0	0	0	1	0	0	0	0	0	0	0	0	0
	MIESVKKWNFQEVAVR	16	OVOC4499	0	0	0	0	0	0	0	0	1	0	0	0	0	0	0	0	0	0	0
	DIFEEMLELMK	11	OVOC4619	0	0	0	0	0	0	0	0	1	0	0	0	0	0	0	0	0	0	0
	KDSFGASSSSASSNTQV	17	OVOC4619	0	0	0	0	0	0	0	0	1	0	0	0	0	0	0	0	0	0	0
	TSSSGGSGNSNGATNTNASNGNK	23	OVOC4687	0	0	0	0	0	0	0	0	1	0	0	0	0	0	0	0	0	0	0
	ETCTVMNNLK	10	OVOC4760	0	0	0	0	0	0	0	0	1	0	0	0	0	0	0	0	0	0	0
	MKGASNMNMEMK	12	OVOC4934	0	0	0	0	0	0	0	0	1	0	0	0	0	0	0	0	0	0	0
	DQLVEDEYSGRGNLANR	17	OVOC500	0	0	0	0	0	0	0	0	1	0	0	0	0	0	0	0	0	0	0
	NMKKEGEFTR	10	OVOC5033a	0	0	0	0	0	0	0	0	0	1	0	0	0	0	1	1	1	0	0
	TPPKNTKASMK	11	OVOC5144	0	0	0	0	0	0	0	0	2	0	0	0	0	0	0	0	0	0	0
	SALASGSGGMWKRTAGT	17	OVOC5234	0	0	0	0	0	0	0	0	0	1	0	0	0	0	0	0	0	0	0
	MRTDPETFRYLEIVMNEQK	19	OVOC5274	0	0	0	0	0	0	0	0	5	0	0	0	0	0	0	0	0	0	0
	KFMDAADLAR	10	OVOC5467	0	0	0	0	0	0	0	0	1	0	0	0	0	0	0	0	0	0	0
	PLSGNPSNKAHQNVNNSGRR	20	OVOC5493	0	0	0	0	0	0	0	0	1	0	0	0	0	0	0	0	0	0	0
	MKKCDKNK	8	OVOC5515b	0	0	0	0	0	0	0	0	1	0	0	0	0	0	0	0	0	0	0
	HRNRYVMQR	9	OVOC5607	0	0	0	0	0	0	0	0	0	1	0	0	0	0	0	0	0	0	0
	NRPAFIMNISVNHR	14	OVOC5649	0	0	0	0	0	0	0	0	1	0	0	0	0	0	0	0	0	0	0
	EELSASGNPR	10	OVOC57	0	0	0	0	0	0	0	0	1	0	0	0	0	0	0	0	0	0	0
	EKISGNGMQEWPDSDR	16	OVOC5755	0	0	0	0	0	0	0	0	2	0	0	0	0	0	0	0	0	0	0
	IKRTNMQCNMELR	13	OVOC5841	0	0	0	0	0	0	0	0	2	0	0	0	0	0	0	0	0	0	0
	MKEDLNNAKEAMK	13	OVOC5986	0	0	0	0	0	0	0	0	0	1	0	0	0	0	0	0	0	0	0
	IMDESNKR	8	OVOC6034	0	0	0	0	0	0	0	0	1	0	0	0	0	0	0	0	0	0	0
	DLNHFTQLLSSASNFACYRK	20	OVOC6210	0	0	0	0	0	0	0	0	1	0	0	0	0	0	0	0	0	0	0
	NNETVTNLNDSK	12	OVOC6251	0	0	0	0	0	0	0	0	1	0	0	0	0	0	0	0	0	0	0
	NNETVTNLNDSKDSNK	16	OVOC6251	0	0	0	0	0	0	0	0	1	0	0	0	0	0	0	0	0	0	0
	EEHSVEVTLNGIGVVNYEVGNDLK	24	OVOC6327	0	0	0	0	0	0	0	0	1	0	0	0	0	0	0	0	0	0	0
	MRTQQLPEAAVAPLSK	16	OVOC6520	0	0	0	0	0	0	0	0	2	0	0	0	0	0	0	0	0	0	0
	ILLFDEQRQRK	11	OVOC6745	0	0	0	0	0	0	0	0	1	0	0	0	0	0	0	0	0	0	0
	SYISNLMENKANFELK	16	OVOC6756	0	0	0	0	0	0	0	0	0	1	0	0	0	0	0	0	0	0	0
	NLTEQINCLNSK	12	OVOC6834	0	0	0	0	0	0	0	0	1	0	0	0	0	0	0	0	0	0	0
	KSIENYEMKK	10	OVOC686	0	0	0	0	0	0	0	0	1	0	0	0	0	0	0	0	0	0	0
	MMEQSNSLLLNEEALNLCADSK	22	OVOC6965	0	0	0	0	0	0	0	0	0	1	0	0	0	0	0	0	0	0	0
	SASIASSITSRSRSHSRASSGSRHQSTFR	29	OVOC712	0	0	0	0	0	0	0	0	2	0	0	0	0	0	0	0	0	0	0
	GSLTPPISSYRFQCFQNEPIA	21	OVOC7331	0	0	0	0	0	0	0	0	2	0	0	0	0	0	0	0	0	0	0
	NICKFLRFMAHMNGATLAMFSNK	23	OVOC7345	0	0	0	0	0	0	0	0	0	1	0	0	0	0	0	0	0	0	0
	LFNECAQMIDNTK	13	OVOC7350	0	0	0	0	0	0	0	0	0	2	0	0	0	0	0	0	0	1	0
	MPRSINNVPSHK	12	OVOC7424	0	0	0	0	0	0	0	0	1	0	0	0	0	0	0	0	0	0	0
	VSDVNLDNFWNANADKYK	18	OVOC747	0	0	0	0	0	0	0	0	1	0	0	0	0	0	0	0	0	1	0
	NISYAEVTLMK	11	OVOC7499	0	0	0	0	0	0	0	0	1	0	0	0	0	0	0	0	0	0	0
	IDVDVAENQSDIRFKFFK	18	OVOC7530	0	0	0	0	0	0	0	0	2	0	0	0	0	0	0	0	0	0	0
	NNLLIVQQNVT	11	OVOC7556	0	0	0	0	0	0	0	0	0	1	0	0	0	0	0	0	0	0	0
	LENRNERSIKWFNSFR	16	OVOC7827	0	0	0	0	0	0	0	0	1	0	0	0	0	0	0	0	0	0	0
	MTVLIAVNNNDSDK	14	OVOC7849	0	0	0	0	0	0	0	0	0	1	0	0	0	0	0	0	0	0	0
	LYTACNGVSTSRSK	14	OVOC8016	0	0	0	0	0	0	0	0	1	0	0	0	0	0	0	0	0	0	0
	LLLSPNTMTKPWAK	14	OVOC8047	0	0	0	0	0	0	0	0	1	0	0	0	0	0	0	0	0	0	0
	KNNVISDKNNNKTLK	15	OVOC8052	0	0	0	0	0	0	0	0	1	0	0	0	0	0	0	0	0	0	0
	NKKNNVISDKNNNK	14	OVOC8052	0	0	0	0	0	0	0	0	1	0	0	0	0	0	0	0	0	0	0
	QKANSRERNR	10	OVOC8084	0	0	0	0	0	0	0	0	2	0	0	0	0	0	0	0	0	0	0
	QFKDGFDISLNVKVPDYNKDR	21	OVOC8095	0	0	0	0	0	0	0	0	5	0	0	0	0	0	0	0	0	0	0
	NLMVNWFDSR	10	OVOC811	0	0	0	0	0	0	0	0	0	1	0	0	0	0	0	0	0	0	0
	GSFANEVTLNGFYYFFCRMLGIK	23	OVOC8124	0	0	0	0	0	0	0	0	0	1	0	0	0	0	0	0	0	0	0
	IETALMNETSLNESELNSLGRK	22	OVOC8156	0	0	0	0	0	0	0	0	0	1	0	0	0	0	0	0	0	0	0
	QEGFASTIGNAK	12	OVOC8193	0	0	0	0	0	0	0	0	1	0	0	0	0	0	0	0	0	0	0
	DALDNLAAIAMDNSANFK	18	OVOC8194	0	0	0	0	0	0	0	0	0	1	0	0	0	0	0	0	0	0	0
	EGKSPTDINAARRCFR	16	OVOC8194	0	0	0	0	0	0	0	0	1	0	0	0	0	0	0	0	0	0	0
	LKDTSMGMERVEVRCK	16	OVOC8244	0	0	0	0	0	0	0	0	1	0	0	0	0	0	0	0	0	0	0
	LEQEYDNIK	9	OVOC8333	0	0	0	0	0	0	0	0	0	1	0	0	0	0	0	0	0	0	0
	LLLFNDVTK	9	OVOC8339	0	0	0	0	0	0	0	0	0	2	0	0	0	0	0	0	0	0	0
	MQLLSSTNLNNDRR	14	OVOC8357	0	0	0	0	0	0	0	0	1	0	0	0	0	0	0	0	0	0	0
	KSTERKMKK	9	OVOC8360	0	0	0	0	0	0	0	0	1	0	0	0	0	0	0	0	0	0	0
	QNSINGLLSMR	11	OVOC8366	0	0	0	0	0	0	0	0	5	0	0	0	0	0	0	0	0	0	0
	LLNSEMFTNTMNMIR	15	OVOC84	0	0	0	0	0	0	0	0	2	0	0	0	0	0	0	0	0	0	4
	NEMKQPNTNNNNR	13	OVOC848	0	0	0	0	0	0	0	0	1	0	0	0	0	0	0	0	0	0	0
	ELVRVMHWINSLIHPDNICNK	21	OVOC8509	0	0	0	0	0	0	0	0	0	1	0	0	0	0	0	0	0	0	0
	SEEITNDNSK	10	OVOC8717	0	0	0	0	0	0	0	0	3	1	0	0	0	0	0	0	0	1	0
	QYNAMRDAQR	10	OVOC8768	0	0	0	0	0	0	0	0	1	0	0	0	0	0	0	0	0	0	0
	QHVVLNDKR	9	OVOC8785	0	0	0	0	0	0	0	0	1	0	0	0	0	0	0	0	0	0	0
	MSKFTAESR	9	OVOC8799	0	0	0	0	0	0	0	0	1	0	0	0	0	0	0	0	0	0	0
	QIHNMMLNIGNMY	13	OVOC8843	0	0	0	0	0	0	0	0	1	0	0	0	0	0	0	0	0	0	0
	TMLELLNQLDGFESR	15	OVOC8866	0	0	0	0	0	0	0	0	0	3	0	0	0	0	0	0	0	2	0
	KNGVPKMDIDR	11	OVOC8962	0	0	0	0	0	0	0	0	0	1	0	0	0	0	0	0	0	0	0
	MRRCSSSKSADNRIR	15	OVOC9007	0	0	0	0	0	0	0	0	1	0	0	0	0	0	0	0	0	0	0
	QSIEKEIQNK	10	OVOC9137	0	0	0	0	0	0	0	0	2	0	0	0	0	0	0	0	0	0	0
	RNATNDIIDKKNNDR	15	OVOC9154	0	0	0	0	0	0	0	0	1	0	0	0	0	0	0	0	0	0	0
	FAMQQGKNAMFILENLMNK	19	OVOC9164	0	0	0	0	0	0	0	0	0	1	0	0	0	0	0	0	0	0	0
	TVAIEGILK	9	OVOC9200	0	0	0	0	0	0	0	0	1	0	0	0	0	0	0	0	0	0	0
	FSLGKLVNCKFFFSVFSFCK	20	OVOC9346	0	0	0	0	0	0	0	0	1	0	0	0	0	0	0	0	0	0	0
	MKDINTNMR	9	OVOC9432	0	0	0	0	0	0	0	0	1	0	0	0	0	0	0	0	0	0	0
	ANGDVTINESTSMLPNNK	18	OVOC9522	0	0	0	0	0	0	0	0	1	0	0	0	0	0	0	0	0	0	0
	EIVENRIAKDYNKYR	15	OVOC9696	0	0	0	0	0	0	0	0	1	0	0	0	0	0	0	0	0	0	0
	MASSKQEDNNR	11	OVOC9737	0	0	0	0	0	0	0	0	1	0	0	0	0	0	0	0	0	0	0
	MNWWKMTK	8	OVOC9970	0	0	0	0	0	0	0	0	1	0	0	0	0	0	0	0	0	0	0
	AIATLMSDEIFHDVAYK	17	OVOC999	0	0	0	0	0	0	0	0	0	2	0	0	0	0	0	0	0	0	5
	AEDLAIQLQQER	12	OVOC11613	0	0	0	0	0	0	0	0	0	0	0	0	0	0	0	0	0	0	3
	AMADLQNR	8	OVOC11613	0	0	0	0	0	0	0	0	0	0	0	0	0	0	0	0	0	0	6
	ANDNNVLQR	9	OVOC11613	0	0	0	0	0	0	0	0	0	0	0	0	0	0	0	0	0	0	1
	ASIDSARHHLEDEIRK	16	OVOC11613	0	0	0	0	0	0	0	0	0	0	0	0	0	0	0	0	0	0	3
	ASTNEAELR	9	OVOC11613	0	0	0	0	0	0	0	0	0	0	0	0	0	0	0	0	0	0	3
	ASTNEAELRR	10	OVOC11613	0	0	0	0	0	0	0	0	0	0	0	0	0	0	0	0	0	0	4
	DDLKQETNR	9	OVOC11613	0	0	0	0	0	0	0	0	0	0	0	0	0	0	0	0	0	0	1
	DELINYK	7	OVOC11613	0	0	0	0	0	0	0	0	0	0	0	0	0	0	0	0	0	0	2
	DLETAQGDLGVLHDHEER	18	OVOC11613	0	0	0	0	0	0	0	0	0	0	0	0	0	0	0	0	0	0	11
	DLETAQGDLGVLHDHEERWYAHK	23	OVOC11613	0	0	0	0	0	0	0	0	0	0	0	0	0	0	0	0	0	0	4
	DLETAQGDLGVLHDHEERWYAHKFHLESK	29	OVOC11613	0	0	0	0	0	0	0	0	0	0	0	0	0	0	0	0	0	0	3
	DLTGEVHHLEGELK	14	OVOC11613	0	0	0	0	0	0	0	0	0	0	0	0	0	0	0	0	0	0	3
	DMLYDALR	8	OVOC11613	0	0	0	0	0	0	0	0	0	0	0	0	0	0	0	0	0	0	8
	DMLYDALRR	9	OVOC11613	0	0	0	0	0	0	0	0	0	0	0	0	0	0	0	0	0	0	5
	DNQELEDHER	10	OVOC11613	0	0	0	0	0	0	0	0	0	0	0	0	0	0	0	0	0	0	6
	DNQELEDHERTARDDLK	17	OVOC11613	0	0	0	0	0	0	0	0	0	0	0	0	0	0	0	0	0	0	1
	DQESESQQIR	10	OVOC11613	0	0	0	0	0	0	0	0	0	0	0	0	0	0	0	0	0	0	3
	DQLESAQNDLSNANNR	16	OVOC11613	0	0	0	0	0	0	0	0	0	0	0	0	0	0	0	0	0	0	5
	DQLESAQNDLSNANNRK	17	OVOC11613	0	0	0	0	0	0	0	0	0	0	0	0	0	0	0	0	0	0	9
	DQLNSER	7	OVOC11613	0	0	0	0	0	0	0	0	0	0	0	0	0	0	0	0	0	0	2
	DRDTDRLNAEIDDLK	15	OVOC11613	0	0	0	0	0	0	0	0	0	0	0	0	0	0	0	0	0	0	3
	DRLAESQNALR	11	OVOC11613	0	0	0	0	0	0	0	0	0	0	0	0	0	0	0	0	0	0	3
	DRLAESQNALRK	12	OVOC11613	0	0	0	0	0	0	0	0	0	0	0	0	0	0	0	0	0	0	3
	EAIESSLNALER	12	OVOC11613	0	0	0	0	0	0	0	0	0	0	0	0	0	0	0	0	0	0	3
	EAIESSLNALERENK	15	OVOC11613	0	0	0	0	0	0	0	0	0	0	0	0	0	0	0	0	0	0	1
	EEWLLSPK	8	OVOC11613	0	0	0	0	0	0	0	0	0	0	0	0	0	0	0	0	0	0	3
	EHADIMAALQR	11	OVOC11613	0	0	0	0	0	0	0	0	0	0	0	0	0	0	0	0	0	0	7
	EKSDALNMELDR	12	OVOC11613	0	0	0	0	0	0	0	0	0	0	0	0	0	0	0	0	0	0	2
	ELEEARADIVALNDRLAK	18	OVOC11613	0	0	0	0	0	0	0	0	0	0	0	0	0	0	0	0	0	0	2
	EQFNSTLLDVER	12	OVOC11613	0	0	0	0	0	0	0	0	0	0	0	0	0	0	0	0	0	0	3
	EQFNSTLLDVERR	13	OVOC11613	0	0	0	0	0	0	0	0	0	0	0	0	0	0	0	0	0	0	2
	EQRDEIIK	8	OVOC11613	0	0	0	0	0	0	0	0	0	0	0	0	0	0	0	0	0	0	1
	ERFDISDLDTNIQK	14	OVOC11613	0	0	0	0	0	0	0	0	0	0	0	0	0	0	0	0	0	0	6
	ERIYQTR	7	OVOC11613	0	0	0	0	0	0	0	0	0	0	0	0	0	0	0	0	0	0	1
	ESNEAEIDR	9	OVOC11613	0	0	0	0	0	0	0	0	0	0	0	0	0	0	0	0	0	0	3
	ESNEAEIDRLK	11	OVOC11613	0	0	0	0	0	0	0	0	0	0	0	0	0	0	0	0	0	0	2
	ETTTVQER	8	OVOC11613	0	0	0	0	0	0	0	0	0	0	0	0	0	0	0	0	0	0	3
	ETVLQTQK	8	OVOC11613	0	0	0	0	0	0	0	0	0	0	0	0	0	0	0	0	0	0	3
	EYNTIIRK	8	OVOC11613	0	0	0	0	0	0	0	0	0	0	0	0	0	0	0	0	0	0	3
	EYNTIIRKLEEK	12	OVOC11613	0	0	0	0	0	0	0	0	0	0	0	0	0	0	0	0	0	0	2
	FAEIEGR	7	OVOC11613	0	0	0	0	0	0	0	0	0	0	0	0	0	0	0	0	0	0	3
	FAQNMRTEK	9	OVOC11613	0	0	0	0	0	0	0	0	0	0	0	0	0	0	0	0	0	0	1
	FDISDLDTNIQK	12	OVOC11613	0	0	0	0	0	0	0	0	0	0	0	0	0	0	0	0	0	0	3
	FDTMTSEFDNLR	12	OVOC11613	0	0	0	0	0	0	0	0	0	0	0	0	0	0	0	0	0	0	6
	FHESQQQTAPVIGPELITELR	21	OVOC11613	0	0	0	0	0	0	0	0	0	0	0	0	0	0	0	0	0	0	6
	FLGEEQR	7	OVOC11613	0	0	0	0	0	0	0	0	0	0	0	0	0	0	0	0	0	0	3
	FLGEEQRK	8	OVOC11613	0	0	0	0	0	0	0	0	0	0	0	0	0	0	0	0	0	0	3
	FLIGVDESMDEK	12	OVOC11613	0	0	0	0	0	0	0	0	0	0	0	0	0	0	0	0	0	0	3
	FLIGVDESMDEKK	13	OVOC11613	0	0	0	0	0	0	0	0	0	0	0	0	0	0	0	0	0	0	7
	FSDNANR	7	OVOC11613	0	0	0	0	0	0	0	0	0	0	0	0	0	0	0	0	0	0	1
	GDTELNLLTEK	11	OVOC11613	0	0	0	0	0	0	0	0	0	0	0	0	0	0	0	0	0	0	3
	GLNIENGTHTLLSDLSSESGVEITQDTVLIEAVK	34	OVOC11613	0	0	0	0	0	0	0	0	0	0	0	0	0	0	0	0	0	0	10
	GLNIENGTHTLLSDLSSESGVEITQDTVLIEAVKR	35	OVOC11613	0	0	0	0	0	0	0	0	0	0	0	0	0	0	0	0	0	0	1
	GNVANLESELDTTR	14	OVOC11613	0	0	0	0	0	0	0	0	0	0	0	0	0	0	0	0	0	0	3
	GNVANLESELDTTRER	16	OVOC11613	0	0	0	0	0	0	0	0	0	0	0	0	0	0	0	0	0	0	2
	GYVPPPEVVR	10	OVOC11613	0	0	0	0	0	0	0	0	0	0	0	0	0	0	0	0	0	0	11
	HEIAGNDGDIGTDNIEYIDSMDSTGLGYGR	30	OVOC11613	0	0	0	0	0	0	0	0	0	0	0	0	0	0	0	0	0	0	26
	HETEIYEINK	10	OVOC11613	0	0	0	0	0	0	0	0	0	0	0	0	0	0	0	0	0	0	6
	HHLEDEIR	8	OVOC11613	0	0	0	0	0	0	0	0	0	0	0	0	0	0	0	0	0	0	6
	HHLEDEIRK	9	OVOC11613	0	0	0	0	0	0	0	0	0	0	0	0	0	0	0	0	0	0	6
	HLDEIDNFK	9	OVOC11613	0	0	0	0	0	0	0	0	0	0	0	0	0	0	0	0	0	0	3
	HLDEIDNFKK	10	OVOC11613	0	0	0	0	0	0	0	0	0	0	0	0	0	0	0	0	0	0	9
	HLTDAENDK	9	OVOC11613	0	0	0	0	0	0	0	0	0	0	0	0	0	0	0	0	0	0	2
	HLTDAENDKK	10	OVOC11613	0	0	0	0	0	0	0	0	0	0	0	0	0	0	0	0	0	0	6
	HVSGIVR	7	OVOC11613	0	0	0	0	0	0	0	0	0	0	0	0	0	0	0	0	0	0	2
	IDANTEQQR	9	OVOC11613	0	0	0	0	0	0	0	0	0	0	0	0	0	0	0	0	0	0	3
	IDSMNALIDELR	12	OVOC11613	0	0	0	0	0	0	0	0	0	0	0	0	0	0	0	1	0	0	4
	IELLDEEK	8	OVOC11613	0	0	0	0	0	0	0	0	0	0	0	0	0	0	0	0	0	0	3
	IELLDEEKR	9	OVOC11613	0	0	0	0	0	0	0	0	0	0	0	0	0	0	0	0	0	0	5
	IEMLLEENK	9	OVOC11613	0	0	0	0	0	0	0	0	0	0	0	0	0	0	0	0	0	0	9
	IHLLGEQNASLQTELNK	17	OVOC11613	0	0	0	0	0	0	0	0	0	0	0	0	0	0	0	0	0	0	33
	IIELEAR	7	OVOC11613	0	0	0	0	0	0	0	0	0	0	0	0	0	0	0	0	0	0	3
	IIGLQDELNEK	11	OVOC11613	0	0	0	0	0	0	0	0	0	0	0	0	0	0	0	0	0	0	3
	IIVKHETEIYEINK	14	OVOC11613	0	0	0	0	0	0	0	0	0	0	0	0	0	0	0	0	0	0	3
	IKGDIDSLFGENDMLK	16	OVOC11613	0	0	0	0	0	0	0	0	0	0	0	0	0	0	0	0	0	0	12
	IKLDETIK	8	OVOC11613	0	0	0	0	0	0	0	0	0	0	0	0	0	0	0	0	0	0	3
	IKLDETIKK	9	OVOC11613	0	0	0	0	0	0	0	0	0	0	0	0	0	0	0	0	0	0	6
	IKMEEIGDVDFANQLEDER	19	OVOC11613	0	0	0	0	0	0	0	0	0	0	0	0	0	0	0	0	0	0	9
	IKMEEIGDVDFANQLEDERR	20	OVOC11613	0	0	0	0	0	0	0	0	0	0	0	0	0	0	0	0	0	0	5
	IKQAENLTQAVQDLESR	17	OVOC11613	0	0	0	0	0	0	0	0	0	0	0	0	0	0	0	0	0	0	2
	ILSGEVNK	8	OVOC11613	0	0	0	0	0	0	0	0	0	0	0	0	0	0	0	0	0	0	2
	ILYEHPR	7	OVOC11613	0	0	0	0	0	0	0	0	0	0	0	0	0	0	0	0	0	0	3
	ILYEHPRDELINYK	14	OVOC11613	0	0	0	0	0	0	0	0	0	0	0	0	0	0	0	0	0	0	9
	ILYEHPRDELINYKR	15	OVOC11613	0	0	0	0	0	0	0	0	0	0	0	0	0	0	0	0	0	0	2
	IMNDKYDELEK	11	OVOC11613	0	0	0	0	0	0	0	0	0	0	0	0	0	0	0	0	0	0	14
	INKQETIFTNIEDQLVDVEEEK	22	OVOC11613	0	0	0	0	0	0	0	0	0	0	0	0	0	0	0	0	0	0	10
	INKQETIFTNIEDQLVDVEEEKR	23	OVOC11613	0	0	0	0	0	0	0	0	0	0	0	0	0	0	0	0	0	0	1
	INQLENQLNIMR	12	OVOC11613	0	0	0	0	0	0	0	0	0	0	0	0	0	0	0	0	0	0	6
	IRASLIK	7	OVOC11613	0	0	0	0	0	0	0	0	0	0	0	0	0	0	0	0	0	0	1
	IRDLTGEVHHLEGELK	16	OVOC11613	0	0	0	0	0	0	0	0	0	0	0	0	0	0	0	0	0	0	9
	IRISELTNRIEMLLEENK	18	OVOC11613	0	0	0	0	0	0	0	0	0	0	0	0	0	0	0	0	0	0	1
	KDLETAQGDLGVLHDHEER	19	OVOC11613	0	0	0	0	0	0	0	0	0	0	0	0	0	0	0	0	0	0	3
	KDNQELEDHER	11	OVOC11613	0	0	0	0	0	0	0	0	0	0	0	0	0	0	0	0	0	0	6
	KETTTVQER	9	OVOC11613	0	0	0	0	0	0	0	0	0	0	0	0	0	0	0	0	0	0	2
	KETVLQTQK	9	OVOC11613	0	0	0	0	0	0	0	0	0	0	0	0	0	0	0	0	0	0	3
	KIDSMNALIDELR	13	OVOC11613	0	0	0	0	0	0	0	0	0	0	0	0	0	0	0	0	0	0	10
	KIDSMNALIDELRSK	15	OVOC11613	0	0	0	0	0	0	0	0	0	0	0	0	0	0	0	0	0	0	3
	KIMNDKYDELEK	12	OVOC11613	0	0	0	0	0	0	0	0	0	0	0	0	0	0	0	0	0	0	5
	KLQTEIEK	8	OVOC11613	0	0	0	0	0	0	0	0	0	0	0	0	0	0	0	0	0	0	3
	KQINEYITEVTIIR	14	OVOC11613	0	0	0	0	0	0	0	0	0	0	0	0	0	0	0	0	0	0	2
	KQQLENELLVVR	12	OVOC11613	0	0	0	0	0	0	0	0	0	0	0	0	0	0	0	0	0	0	2
	KSPADHETIK	10	OVOC11613	0	0	0	0	0	0	0	0	0	0	0	0	0	0	0	0	0	0	4
	KTDEYQAALSDLVNAHR	17	OVOC11613	0	0	0	0	0	0	0	0	0	0	0	0	0	0	0	0	0	0	7
	KVEIEFER	8	OVOC11613	0	0	0	0	0	0	0	0	0	0	0	0	0	0	0	0	0	0	3
	KYEINDLQSR	10	OVOC11613	0	0	0	0	0	0	0	0	0	0	0	0	0	0	0	0	0	0	3
	KYSDALDK	8	OVOC11613	0	0	0	0	0	0	0	0	0	0	0	0	0	0	0	0	0	0	3
	LAESQNALR	9	OVOC11613	0	0	0	0	0	0	0	0	0	0	0	0	0	0	0	0	0	0	2
	LAESQNALRK	10	OVOC11613	0	0	0	0	0	0	0	0	0	0	0	0	0	0	0	0	0	0	8
	LDNAEQYLVTLQQNYVAVENER	22	OVOC11613	0	0	0	0	0	0	0	0	0	0	0	0	0	0	0	0	0	0	7
	LELERNEYR	9	OVOC11613	0	0	0	0	0	0	0	0	0	0	0	0	0	0	0	0	0	0	2
	LESDKDDLEK	10	OVOC11613	0	0	0	0	0	0	0	0	0	0	0	0	0	0	0	0	0	0	6
	LESDKDDLEKR	11	OVOC11613	0	0	0	0	0	0	0	0	0	0	0	0	0	0	0	0	0	0	3
	LESSYAYGGGNR	12	OVOC11613	0	0	0	0	0	0	0	0	0	0	0	0	0	0	0	0	0	0	6
	LHSMIDR	7	OVOC11613	0	0	0	0	0	0	0	0	0	0	0	0	0	0	0	0	0	0	6
	LIASEGDR	8	OVOC11613	0	0	0	0	0	0	0	0	0	0	0	0	0	0	0	0	0	0	3
	LKDENDGMK	9	OVOC11613	0	0	0	0	0	0	0	0	0	0	0	0	0	0	0	0	0	0	3
	LKDQESESQQIR	12	OVOC11613	0	0	0	0	0	0	0	0	0	0	0	0	0	0	0	0	0	0	5
	LKEEWLLSPK	10	OVOC11613	0	0	0	0	0	0	0	0	0	0	0	0	0	0	0	0	0	0	5
	LLTSTNNEMK	10	OVOC11613	0	0	0	0	0	0	0	0	0	0	0	0	0	0	0	0	0	0	8
	LLVANFETER	10	OVOC11613	0	0	0	0	0	0	0	0	0	0	0	0	0	0	0	0	0	0	3
	LNAEIDDLK	9	OVOC11613	0	0	0	0	0	0	0	0	0	0	0	0	0	0	0	0	0	0	3
	LNAEIDDLKR	10	OVOC11613	0	0	0	0	0	0	0	0	0	0	0	0	0	0	0	0	0	0	5
	LNQRHLDEIDNFKK	14	OVOC11613	0	0	0	0	0	0	0	0	0	0	0	0	0	0	0	0	0	0	2
	LNVTLSGIPDAYEMYDR	17	OVOC11613	0	0	0	0	0	0	0	0	0	0	0	0	0	0	0	0	0	0	7
	LQHEVQFMR	9	OVOC11613	0	0	0	0	0	0	0	0	0	0	0	0	0	0	0	0	0	0	16
	LQNDQLQSEIQR	12	OVOC11613	0	0	0	0	0	0	0	0	0	0	0	0	0	0	0	0	0	0	3
	LQQDKNDLIGAK	12	OVOC11613	0	0	0	0	0	0	0	0	0	0	0	0	0	0	0	0	0	0	3
	LQTEIEK	7	OVOC11613	0	0	0	0	0	0	0	0	0	0	0	0	0	0	0	0	0	0	2
	LRDELLSVR	9	OVOC11613	0	0	0	0	0	0	0	0	0	0	0	0	0	0	0	0	0	0	3
	LRDELLSVRR	10	OVOC11613	0	0	0	0	0	0	0	0	0	0	0	0	0	0	0	0	0	0	2
	LRPEYDR	7	OVOC11613	0	0	0	0	0	0	0	0	0	0	0	0	0	0	0	0	0	0	5
	LSEMNNR	7	OVOC11613	0	0	0	0	0	0	0	0	0	0	0	0	0	0	0	0	0	0	2
	LSEMNNRLQQDK	12	OVOC11613	0	0	0	0	0	0	0	0	0	0	0	0	0	0	0	0	0	0	1
	LSSMENSLIAAK	12	OVOC11613	0	0	0	0	0	0	0	0	0	0	0	0	0	0	0	0	0	0	7
	LSSMENSLIAAKK	13	OVOC11613	0	0	0	0	0	0	0	0	0	0	0	0	0	0	0	0	0	0	4
	LVALESDLK	9	OVOC11613	0	0	0	0	0	0	0	0	0	0	0	0	0	0	0	0	0	0	3
	LVALESDLKR	10	OVOC11613	0	0	0	0	0	0	0	0	0	0	0	0	0	0	0	0	0	0	6
	LVNELEEQR	9	OVOC11613	0	0	0	0	0	0	0	0	0	0	0	0	0	0	0	0	0	0	3
	LVVHDLNESGDLVNMK	16	OVOC11613	0	0	0	0	0	0	0	0	0	0	0	0	0	0	0	0	0	0	21
	LYDMTYSYEINAEK	14	OVOC11613	0	0	0	0	0	0	0	0	0	0	0	0	0	0	0	0	0	0	10
	MEEIGDVDFANQLEDERR	18	OVOC11613	0	0	0	0	0	0	0	0	0	0	0	0	0	0	0	0	0	0	10
	MMELWSELQR	10	OVOC11613	0	0	0	0	0	0	0	0	0	0	0	0	0	0	0	0	0	0	11
	MMELWSELQRVRK	13	OVOC11613	0	0	0	0	0	0	0	0	0	0	0	0	0	0	0	0	0	0	1
	MREQFNSTLLDVER	14	OVOC11613	0	0	0	0	0	0	0	0	0	0	0	0	0	0	0	0	0	0	4
	NAEVQISELTTK	12	OVOC11613	0	0	0	0	0	0	0	0	0	0	0	0	0	0	0	0	0	0	3
	NCAQLQQQIAQLELENGNR	19	OVOC11613	0	0	0	0	0	0	0	0	0	0	0	0	0	0	0	0	0	0	22
	NDSLEEIR	8	OVOC11613	0	0	0	0	0	0	0	0	0	0	0	0	0	0	0	0	0	0	3
	NDSLEEIRR	9	OVOC11613	0	0	0	0	0	0	0	0	0	0	0	0	0	0	0	0	0	0	7
	NRIQDIEK	8	OVOC11613	0	0	0	0	0	0	0	0	0	0	0	0	0	0	0	0	0	0	3
	NTLQNDLR	8	OVOC11613	0	0	0	0	0	0	0	0	0	0	0	0	0	0	0	0	0	0	1
	NTLQNDLRDLQR	12	OVOC11613	0	0	0	0	0	0	0	0	0	0	0	0	0	0	0	0	0	0	2
	NTVAIELTVK	10	OVOC11613	0	0	0	0	0	0	0	0	0	0	0	0	0	0	0	0	0	0	3
	QAENLTQAVQDLESR	15	OVOC11613	0	0	0	0	0	0	0	0	0	0	0	0	0	0	0	0	0	0	11
	QETIFTNIEDQLVDVEEEK	19	OVOC11613	0	0	0	0	0	0	0	0	0	0	0	0	0	0	0	0	0	0	11
	QETIFTNIEDQLVDVEEEKR	20	OVOC11613	0	0	0	0	0	0	0	0	0	0	0	0	0	0	0	0	0	0	3
	QETNRNHLLAK	11	OVOC11613	0	0	0	0	0	0	0	0	0	0	0	0	0	0	0	0	0	0	2
	QINEYITEVTIIR	13	OVOC11613	0	0	0	0	0	0	0	0	0	0	0	0	0	0	0	0	0	0	9
	QKGDTELNLLTEK	13	OVOC11613	0	0	0	0	0	0	0	0	0	0	0	0	0	0	0	0	0	0	9
	QLLRSQEEALK	11	OVOC11613	0	0	0	0	0	0	0	0	0	0	0	0	0	0	0	0	0	0	2
	QLNELVR	7	OVOC11613	0	0	0	0	0	0	0	0	0	0	0	0	0	0	0	0	0	0	3
	QNDDFDTQMK	10	OVOC11613	0	0	0	0	0	0	0	0	0	0	0	0	0	0	0	0	0	0	2
	QQFGISIR	8	OVOC11613	0	0	0	0	0	0	0	0	0	0	0	0	0	0	0	0	0	0	3
	QQLENELLVVR	11	OVOC11613	0	0	0	0	0	0	0	0	0	0	0	0	0	0	0	0	0	0	6
	QQLENELLVVRSELR	15	OVOC11613	0	0	0	0	0	0	0	0	0	0	0	0	0	0	0	0	0	0	2
	QQLSLALNER	10	OVOC11613	0	0	0	0	0	0	0	0	0	0	0	0	0	0	0	0	0	0	6
	QREEYDK	7	OVOC11613	0	0	0	0	0	0	0	0	0	0	0	0	0	0	0	0	0	0	2
	QRELDDAK	8	OVOC11613	0	0	0	0	0	0	0	0	0	0	0	0	0	0	0	0	0	0	7
	QVDGEGGSLSLSEIGQGATFEQQQQR	26	OVOC11613	0	0	0	0	0	0	0	0	0	0	0	0	0	0	0	0	0	0	10
	RAEDLAIQLQQER	13	OVOC11613	0	0	0	0	0	0	0	0	0	0	0	0	0	0	0	0	0	0	9
	RFAEIEGR	8	OVOC11613	0	0	0	0	0	0	0	0	0	0	0	0	0	0	0	0	0	0	3
	RFHESQQQTAPVIGPELITELR	22	OVOC11613	0	0	0	0	0	0	0	0	0	0	0	0	0	0	0	0	0	0	6
	RIAEANR	7	OVOC11613	0	0	0	0	0	0	0	0	0	0	0	0	0	0	0	0	0	0	1
	RIDANTEQQR	10	OVOC11613	0	0	0	0	0	0	0	0	0	0	0	0	0	0	0	0	0	0	3
	RIELLDEEK	9	OVOC11613	0	0	0	0	0	0	0	0	0	0	0	0	0	0	0	0	0	0	3
	RIELLDEEKR	10	OVOC11613	0	0	0	0	0	0	0	0	0	0	0	0	0	0	0	0	0	0	3
	RIIELEAR	8	OVOC11613	0	0	0	0	0	0	0	0	0	0	0	0	0	0	0	0	0	0	3
	RIIELEARDDESHNK	15	OVOC11613	0	0	0	0	0	0	0	0	0	0	0	0	0	0	0	0	0	0	4
	RIIGLQDELNEK	12	OVOC11613	0	0	0	0	0	0	0	0	0	0	0	0	0	0	0	0	0	0	6
	RKLQTEIEK	9	OVOC11613	0	0	0	0	0	0	0	0	0	0	0	0	0	0	0	0	0	0	1
	RLHSMIDR	8	OVOC11613	0	0	0	0	0	0	0	0	0	0	0	0	0	0	0	0	0	0	6
	RLKDENDGMK	10	OVOC11613	0	0	0	0	0	0	0	0	0	0	0	0	0	0	0	0	0	0	1
	RLTNRLNSLEK	11	OVOC11613	0	0	0	0	0	0	0	0	0	0	0	0	0	0	0	0	0	0	2
	RQNDDFDTQMK	11	OVOC11613	0	0	0	0	0	0	0	0	0	0	0	0	0	0	0	0	0	0	8
	RRAEDLAIQLQQER	14	OVOC11613	0	0	0	0	0	0	0	0	0	0	0	0	0	0	0	0	0	0	1
	RTLEMRLASAK	11	OVOC11613	0	0	0	0	0	0	0	0	0	0	0	0	0	0	0	0	0	0	1
	RTMENILHETALQR	14	OVOC11613	0	0	0	0	0	0	0	0	0	0	0	0	0	0	0	0	0	0	1
	SAEETISR	8	OVOC11613	0	0	0	0	0	0	0	0	0	0	0	0	0	0	0	0	0	0	3
	SDALNMELDR	10	OVOC11613	0	0	0	0	0	0	0	0	0	0	0	0	0	0	0	0	0	0	6
	SDTHTVNESEGGGNDSGK	18	OVOC11613	0	0	0	0	0	0	0	0	0	0	0	0	0	0	0	0	0	0	20
	SPADHETIK	9	OVOC11613	0	0	0	0	0	0	0	0	0	0	0	0	0	0	0	0	0	0	7
	SQEEALK	7	OVOC11613	0	0	0	0	0	0	0	0	0	0	0	0	0	0	0	0	0	0	1
	SQLNAAEDK	9	OVOC11613	0	0	0	0	0	0	0	0	0	0	0	0	0	0	0	0	0	0	1
	TDEYQAALSDLVNAHR	16	OVOC11613	0	0	0	0	0	0	0	0	0	0	0	0	0	0	0	0	0	0	6
	TEDAGLHDELMR	12	OVOC11613	0	0	0	0	0	0	0	0	0	0	0	0	0	0	0	0	0	0	20
	TEDAGLHDELMRK	13	OVOC11613	0	0	0	0	0	0	0	0	0	0	0	0	0	0	0	0	0	0	5
	TGEGISR	7	OVOC11613	0	0	0	0	0	0	0	0	0	0	0	0	0	0	0	0	0	0	3
	TIDQNSR	7	OVOC11613	0	0	0	0	0	0	0	0	0	0	0	0	0	0	0	0	0	0	1
	TIETEIR	7	OVOC11613	0	0	0	0	0	0	0	0	0	0	0	0	0	0	0	0	0	0	2
	TLYTYNTYFGSPSFTVGSSSFDPNITDDSK	30	OVOC11613	0	0	0	0	0	0	0	0	0	0	0	0	0	0	0	0	0	0	8
	TMENILHETALQR	13	OVOC11613	0	0	0	0	0	0	0	0	0	0	0	0	0	0	0	0	0	0	11
	TNYDSANK	8	OVOC11613	0	0	0	0	0	0	0	0	0	0	0	0	0	0	0	0	0	0	2
	TRFDTMTSEFDNLR	14	OVOC11613	0	0	0	0	0	0	0	0	0	0	0	0	0	0	0	0	0	0	9
	TSDTAVTAPTGSSSYHSQR	19	OVOC11613	0	0	0	0	0	0	0	0	0	0	0	0	0	0	0	0	0	0	9
	VEIEFER	7	OVOC11613	0	0	0	0	0	0	0	0	0	0	0	0	0	0	0	0	0	0	3
	VITDQQNK	8	OVOC11613	0	0	0	0	0	0	0	0	0	0	0	0	0	0	0	0	0	0	3
	VNAVQELEAR	10	OVOC11613	0	0	0	0	0	0	0	0	0	0	0	0	0	0	0	0	0	0	3
	VRDLASR	7	OVOC11613	0	0	0	0	0	0	0	0	0	0	0	0	0	0	0	0	0	0	1
	VRDLASRLQQTESK	14	OVOC11613	0	0	0	0	0	0	0	0	0	0	0	0	0	0	0	0	0	0	3
	VVSDNQILK	9	OVOC11613	0	0	0	0	0	0	0	0	0	0	0	0	0	0	0	0	0	0	3
	YEINDLQSR	9	OVOC11613	0	0	0	0	0	0	0	0	0	0	0	0	0	0	0	0	0	0	1
	YHIEWDEER	9	OVOC11613	0	0	0	0	0	0	0	0	0	0	0	0	0	0	0	0	0	0	6
	YHIEWDEERDNHQK	14	OVOC11613	0	0	0	0	0	0	0	0	0	0	0	0	0	0	0	0	0	0	2
	YNTDLQTAR	9	OVOC11613	0	0	0	0	0	0	0	0	0	0	0	0	0	0	0	0	0	0	3
	YRAELEK	7	OVOC11613	0	0	0	0	0	0	0	0	0	0	0	0	0	0	0	0	0	0	2
	YSDALDK	7	OVOC11613	0	0	0	0	0	0	0	0	0	0	0	0	0	0	0	0	0	0	2
	EEGQITPQTDAK	12	OVOC1523	0	0	0	0	0	0	0	0	0	0	0	0	0	0	0	0	0	0	3
	EFLTHIR	7	OVOC1523	0	0	0	0	0	0	0	0	0	0	0	0	0	0	0	0	0	0	3
	ELVTSFITSFK	11	OVOC1523	0	0	0	0	0	0	0	0	0	0	0	0	0	0	0	0	0	0	3
	EVAAFAQFGSDLDAATQQLLNR	22	OVOC1523	0	0	0	0	0	0	0	0	0	0	0	0	0	0	0	0	0	0	6
	FNEGSDEK	8	OVOC1523	0	0	0	0	0	0	0	0	0	0	0	0	0	0	0	0	0	0	1
	GHLDKLDPSLITVFER	16	OVOC1523	0	0	0	0	0	0	0	0	0	0	0	0	0	0	0	0	0	0	4
	GHLDKLDPSLITVFEREFLTHIR	23	OVOC1523	0	0	0	0	0	0	0	0	0	0	0	0	0	0	0	0	0	0	2
	GQESTVSLEETGK	13	OVOC1523	0	0	0	0	0	0	0	0	0	0	0	0	0	0	0	0	0	0	3
	IGVREPMLTGVK	12	OVOC1523	0	0	0	0	0	0	0	0	0	0	0	0	0	0	0	0	0	0	3
	IRGQESTVSLEETGK	15	OVOC1523	0	0	0	0	0	0	0	0	0	0	0	0	0	0	0	0	0	0	5
	LDPSLITVFER	11	OVOC1523	0	0	0	0	0	0	0	0	0	0	0	0	0	0	0	0	0	0	3
	LDPSLITVFEREFLTHIRQTQK	22	OVOC1523	0	0	0	0	0	0	0	0	0	0	0	0	0	0	0	0	0	0	1
	QGQYVPMAIEEQVAVIYAGVK	21	OVOC1523	0	0	0	0	0	0	0	0	0	0	0	0	0	0	0	0	0	0	18
	QVAGSMKLELAQYREVAAFAQFGSDLDAATQQLLNR	36	OVOC1523	0	0	0	0	0	0	0	0	0	0	0	0	0	0	0	0	0	0	1
	RFNEGSDEK	9	OVOC1523	0	0	0	0	0	0	0	0	0	0	0	0	0	0	0	0	0	0	4
	RFNEGSDEKK	10	OVOC1523	0	0	0	0	0	0	0	0	0	0	0	0	0	0	0	0	0	0	1
	RLTDTGAIK	9	OVOC1523	0	0	0	0	0	0	0	0	0	0	0	0	0	0	0	0	0	0	2
	RTGAIVDVPVGEALLGR	17	OVOC1523	0	0	0	0	0	0	0	0	0	0	0	0	0	0	0	0	0	0	3
	TAIAIDTIINQK	12	OVOC1523	0	0	0	0	0	0	0	0	0	0	0	0	0	0	0	0	0	0	3
	TGAIVDVPVGEALLGR	16	OVOC1523	0	0	0	0	0	0	0	0	0	0	0	0	0	0	0	0	0	0	3
	TIREEGQITPQTDAK	15	OVOC1523	0	0	0	0	0	0	0	0	0	0	0	0	0	0	0	0	0	0	6
	YTIIVSATASDAAPLQYLAPYSGCAVGEYFR	31	OVOC1523	0	0	0	0	0	0	0	0	0	0	0	0	0	0	0	0	0	0	2
	AAEFAYIDADPNSEISMVNMALQAK	25	OVOC247	0	0	0	0	0	0	0	0	0	0	0	0	0	0	0	0	0	0	4
	ACEGDFAAPESQATGYFFR	19	OVOC247	0	0	0	0	0	0	0	0	0	0	0	0	0	0	0	0	0	0	3
	AFISPAHLAPTNSFTIK	17	OVOC247	0	0	0	0	0	0	0	0	0	0	0	0	0	0	0	0	0	0	6
	AGSLNFETCEEER	13	OVOC247	0	0	0	0	0	0	0	0	0	0	0	0	0	0	0	0	0	0	3
	AGYFNFGDNGCQFCHCDTFGAIDDGR	26	OVOC247	0	0	0	0	0	0	0	0	0	0	0	0	0	0	0	0	0	0	2
	ANQEAQEAMK	10	OVOC247	0	0	0	0	0	0	0	0	0	0	0	0	0	0	0	0	0	0	2
	ANQEAQEAMKK	11	OVOC247	0	0	0	0	0	0	0	0	0	0	0	0	0	0	0	0	0	0	1
	ANVEGIYCDQCK	12	OVOC247	0	0	0	0	0	0	0	0	0	0	0	0	0	0	0	0	0	0	3
	ANVEGIYCDQCKK	13	OVOC247	0	0	0	0	0	0	0	0	0	0	0	0	0	0	0	0	0	0	2
	CACPLPDNSFSDTCFSVDHDR	21	OVOC247	0	0	0	0	0	0	0	0	0	0	0	0	0	0	0	0	0	0	4
	CAPNYFGLDLNGCK	14	OVOC247	0	0	0	0	0	0	0	0	0	0	0	0	0	0	0	0	0	0	3
	CCPLFNQLPWR	11	OVOC247	0	0	0	0	0	0	0	0	0	0	0	0	0	0	0	0	0	0	3
	CEICADGFFGNPLEK	15	OVOC247	0	0	0	0	0	0	0	0	0	0	0	0	0	0	0	0	0	0	3
	CELCNCDLSGTDPTTCK	17	OVOC247	0	0	0	0	0	0	0	0	0	0	0	0	0	0	0	0	0	0	3
	CELCNCDLSGTDPTTCKNGACR	22	OVOC247	0	0	0	0	0	0	0	0	0	0	0	0	0	0	0	0	0	0	1
	CEPCPCNR	8	OVOC247	0	0	0	0	0	0	0	0	0	0	0	0	0	0	0	0	0	0	2
	CGPNLLAENDGEGAAR	16	OVOC247	0	0	0	0	0	0	0	0	0	0	0	0	0	0	0	0	0	0	3
	CIHGHFNFPR	10	OVOC247	0	0	0	0	0	0	0	0	0	0	0	0	0	0	0	0	0	0	3
	CIYNTAGDHCEECK	14	OVOC247	0	0	0	0	0	0	0	0	0	0	0	0	0	0	0	0	0	0	6
	CPEYYAGNSCER	12	OVOC247	0	0	0	0	0	0	0	0	0	0	0	0	0	0	0	0	0	0	2
	DDEVICTSYYSK	12	OVOC247	0	0	0	0	0	0	0	0	0	0	0	0	0	0	0	0	0	0	3
	DETSADGDQKPGDCICK	17	OVOC247	0	0	0	0	0	0	0	0	0	0	0	0	0	0	0	0	0	0	3
	DETSADGDQKPGDCICKPGFGGR	23	OVOC247	0	0	0	0	0	0	0	0	0	0	0	0	0	0	0	0	0	0	5
	DISIGGQCICHGHAESCPPDPVTGQSR	27	OVOC247	0	0	0	0	0	0	0	0	0	0	0	0	0	0	0	0	0	0	3
	EDACRPCDCDPIGSEHNNCVR	21	OVOC247	0	0	0	0	0	0	0	0	0	0	0	0	0	0	0	0	0	0	2
	EGHVLFK	7	OVOC247	0	0	0	0	0	0	0	0	0	0	0	0	0	0	0	0	0	0	1
	ENHWGNPK	8	OVOC247	0	0	0	0	0	0	0	0	0	0	0	0	0	0	0	0	0	0	2
	EQIQSSIYGLTLDTAIEPEDTPER	24	OVOC247	0	0	0	0	0	0	0	0	0	0	0	0	0	0	0	0	0	0	3
	EVASGTLGEQNTIGTASSQLFIGGFPDR	28	OVOC247	0	0	0	0	0	0	0	0	0	0	0	0	0	0	0	0	0	0	1
	FFPQVILVGNHR	12	OVOC247	0	0	0	0	0	0	0	0	0	0	0	0	0	0	0	0	0	0	6
	FGIAEASHSR	10	OVOC247	0	0	0	0	0	0	0	0	0	0	0	0	0	0	0	0	0	0	1
	FLDDVHGLVEQTK	13	OVOC247	0	0	0	0	0	0	0	0	0	0	0	0	0	0	0	0	0	0	4
	FTRDDEVICTSYYSK	15	OVOC247	0	0	0	0	0	0	0	0	0	0	0	0	0	0	0	0	0	0	4
	GITNVAPDPQHFR	13	OVOC247	0	0	0	0	0	0	0	0	0	0	0	0	0	0	0	0	0	0	4
	GYMCDACK	8	OVOC247	0	0	0	0	0	0	0	0	0	0	0	0	0	0	0	0	0	0	1
	HAEQLENEAR	10	OVOC247	0	0	0	0	0	0	0	0	0	0	0	0	0	0	0	0	0	0	2
	HAFINGVCTSCDQGCTR	17	OVOC247	0	0	0	0	0	0	0	0	0	0	0	0	0	0	0	0	0	0	2
	HNLNVLK	7	OVOC247	0	0	0	0	0	0	0	0	0	0	0	0	0	0	0	0	0	0	3
	HNTDGINCER	10	OVOC247	0	0	0	0	0	0	0	0	0	0	0	0	0	0	0	0	0	0	3
	HYINYGSGK	9	OVOC247	0	0	0	0	0	0	0	0	0	0	0	0	0	0	0	0	0	0	3
	IASYNGFIR	9	OVOC247	0	0	0	0	0	0	0	0	0	0	0	0	0	0	0	0	0	0	3
	IHLQVDNESDR	11	OVOC247	0	0	0	0	0	0	0	0	0	0	0	0	0	0	0	0	0	0	3
	IILEHTPNEVNK	12	OVOC247	0	0	0	0	0	0	0	0	0	0	0	0	0	0	0	0	0	0	2
	ILTMFDDFK	9	OVOC247	0	0	0	0	0	0	0	0	0	0	0	0	0	0	0	0	0	0	3
	INLGDDSYAAVK	12	OVOC247	0	0	0	0	0	0	0	0	0	0	0	0	0	0	0	0	0	0	2
	INNQLFNGR	9	OVOC247	0	0	0	0	0	0	0	0	0	0	0	0	0	0	0	0	0	0	2
	ISILGQQIK	9	OVOC247	0	0	0	0	0	0	0	0	0	0	0	0	0	0	0	0	0	0	2
	KGTINLNMK	9	OVOC247	0	0	0	0	0	0	0	0	0	0	0	0	0	0	0	0	0	0	2
	LDPLENGEIYTSLVNGR	17	OVOC247	0	0	0	0	0	0	0	0	0	0	0	0	0	0	0	0	0	0	3
	LDPLENGEIYTSLVNGRPSAEAASETLQQFTR	32	OVOC247	0	0	0	0	0	0	0	0	0	0	0	0	0	0	0	0	0	0	3
	LGLSVTPEGIFEGGGR	16	OVOC247	0	0	0	0	0	0	0	0	0	0	0	0	0	0	0	0	0	0	3
	LHESQWR	7	OVOC247	0	0	0	0	0	0	0	0	0	0	0	0	0	0	0	0	0	0	2
	LQNSFADTK	9	OVOC247	0	0	0	0	0	0	0	0	0	0	0	0	0	0	0	0	0	0	1
	LTISEQYQSFDDQHDR	16	OVOC247	0	0	0	0	0	0	0	0	0	0	0	0	0	0	0	0	0	0	6
	LTTIEAINDLK	11	OVOC247	0	0	0	0	0	0	0	0	0	0	0	0	0	0	0	0	0	0	3
	LVEHVFNR	8	OVOC247	0	0	0	0	0	0	0	0	0	0	0	0	0	0	0	0	0	0	4
	MATNTHTINYIAPSDR	16	OVOC247	0	0	0	0	0	0	0	0	0	0	0	0	0	0	0	0	0	0	2
	NFEVNDIQQDLFQK	14	OVOC247	0	0	0	0	0	0	0	0	0	0	0	0	0	0	0	0	0	0	3
	NLHLFLDSLHFGDTIGEDPSK	21	OVOC247	0	0	0	0	0	0	0	0	0	0	0	0	0	0	0	0	0	0	9
	NPEGCQPCFCFGLSK	15	OVOC247	0	0	0	0	0	0	0	0	0	0	0	0	0	0	0	0	0	0	3
	NVPDSLLFLTK	11	OVOC247	0	0	0	0	0	0	0	0	0	0	0	0	0	0	0	0	0	0	3
	PGTWVLEK	8	OVOC247	0	0	0	0	0	0	0	0	0	0	0	0	0	0	0	0	0	0	3
	PGYHGDATIGSANACTK	17	OVOC247	0	0	0	0	0	0	0	0	0	0	0	0	0	0	0	0	0	0	5
	PSAEAASETLQQFTR	15	OVOC247	0	0	0	0	0	0	0	0	0	0	0	0	0	0	0	0	0	0	3
	QDNSQINIWIQEANGYLNAMK	21	OVOC247	0	0	0	0	0	0	0	0	0	0	0	0	0	0	0	0	0	0	3
	QEYQVAYVIVK	11	OVOC247	0	0	0	0	0	0	0	0	0	0	0	0	0	0	0	0	0	0	1
	QFGVPATTGVPR	12	OVOC247	0	0	0	0	0	0	0	0	0	0	0	0	0	0	0	0	0	0	1
	QGTQSHPNICQPCQCFNHATHCEYDEEVER	30	OVOC247	0	0	0	0	0	0	0	0	0	0	0	0	0	0	0	0	0	0	1
	QLDVFEQWLNDYR	13	OVOC247	0	0	0	0	0	0	0	0	0	0	0	0	0	0	0	0	0	0	3
	QLDVFEQWLNDYRDTIWDR	19	OVOC247	0	0	0	0	0	0	0	0	0	0	0	0	0	0	0	0	0	0	1
	QLMIALQNLQGIYVR	15	OVOC247	0	0	0	0	0	0	0	0	0	0	0	0	0	0	0	0	0	0	3
	QNFTNLR	7	OVOC247	0	0	0	0	0	0	0	0	0	0	0	0	0	0	0	0	0	0	1
	QPQCDVCDANDVK	13	OVOC247	0	0	0	0	0	0	0	0	0	0	0	0	0	0	0	0	0	0	3
	QVIFSEPWTYYTR	13	OVOC247	0	0	0	0	0	0	0	0	0	0	0	0	0	0	0	0	0	0	3
	RCEVCAPGYR	10	OVOC247	0	0	0	0	0	0	0	0	0	0	0	0	0	0	0	0	0	0	3
	RISILGQQIK	10	OVOC247	0	0	0	0	0	0	0	0	0	0	0	0	0	0	0	0	0	0	2
	RYFYAIK	7	OVOC247	0	0	0	0	0	0	0	0	0	0	0	0	0	0	0	0	0	0	1
	SEVAYNDGQLHSIFFTR	17	OVOC247	0	0	0	0	0	0	0	0	0	0	0	0	0	0	0	0	0	0	3
	SLDGINYQPWQYYAVSDAECLR	22	OVOC247	0	0	0	0	0	0	0	0	0	0	0	0	0	0	0	0	0	0	6
	SVAIEGQADELSLK	14	OVOC247	0	0	0	0	0	0	0	0	0	0	0	0	0	0	0	0	0	0	1
	TESQASDSLMR	11	OVOC247	0	0	0	0	0	0	0	0	0	0	0	0	0	0	0	0	0	0	3
	TGSFNSECDEVSGQCACK	18	OVOC247	0	0	0	0	0	0	0	0	0	0	0	0	0	0	0	0	0	0	6
	TNFCVQSSLVWQQIYAPDR	19	OVOC247	0	0	0	0	0	0	0	0	0	0	0	0	0	0	0	0	0	0	3
	VKPSANEMPIAEPMIGCVSNIFIDYR	26	OVOC247	0	0	0	0	0	0	0	0	0	0	0	0	0	0	0	0	0	0	3
	VLADVNTMMIR	11	OVOC247	0	0	0	0	0	0	0	0	0	0	0	0	0	0	0	0	0	0	3
	VLMYTNSEHK	10	OVOC247	0	0	0	0	0	0	0	0	0	0	0	0	0	0	0	0	0	0	2
	WTYFRPSGVTHYR	13	OVOC247	0	0	0	0	0	0	0	0	0	0	0	0	0	0	0	0	0	0	3
	WWQSPSLANGLDYER	15	OVOC247	0	0	0	0	0	0	0	0	0	0	0	0	0	0	0	0	0	0	3
	YGQLLDEYR	9	OVOC247	0	0	0	0	0	0	0	0	0	0	0	0	0	0	0	0	0	0	3
	AENENGTDTAEVK	13	OVOC4989	0	0	0	0	0	0	0	0	0	0	0	0	0	0	0	0	0	0	3
	AENQYGISEPNVLNEPIVAR	20	OVOC4989	0	0	0	0	0	0	0	0	0	0	0	0	0	0	0	0	0	0	3
	AENVMGLSEPLVGALVVAK	19	OVOC4989	0	0	0	0	0	0	0	0	0	0	0	0	0	0	0	0	0	0	6
	AGASDWIPCNERPVK	15	OVOC4989	0	0	0	0	0	0	0	0	0	0	0	0	0	0	0	0	0	0	3
	AGESTPSDSSR	11	OVOC4989	0	0	0	0	0	0	0	0	0	0	0	0	0	0	0	0	0	0	2
	AGLGDPSDPSNSVTAK	16	OVOC4989	0	0	0	0	0	0	0	0	0	0	0	0	0	0	0	0	0	0	3
	AGMGEPSDPSK	11	OVOC4989	0	0	0	0	0	0	0	0	0	0	0	0	0	0	0	0	0	0	1
	AGYGPPSDPSATATAK	16	OVOC4989	0	0	0	0	0	0	0	0	0	0	0	0	0	0	0	0	0	0	3
	AHLSDTGTYIIK	12	OVOC4989	0	0	0	0	0	0	0	0	0	0	0	0	0	0	0	0	0	0	1
	APDDGGSPIEEYALEIK	17	OVOC4989	0	0	0	0	0	0	0	0	0	0	0	0	0	0	0	0	0	0	3
	ASCVVTVLDIPGTPEGPAK	19	OVOC4989	0	0	0	0	0	0	0	0	0	0	0	0	0	0	0	0	0	0	2
	ATLSWEPPEDDGGEPVDHYEIER	23	OVOC4989	0	0	0	0	0	0	0	0	0	0	0	0	0	0	0	0	0	0	1
	AVCTLIINNPEVDDSGK	17	OVOC4989	0	0	0	0	0	0	0	0	0	0	0	0	0	0	0	0	0	0	3
	AVFTCEAVGRPAPTAR	16	OVOC4989	0	0	0	0	0	0	0	0	0	0	0	0	0	0	0	0	0	0	4
	AVNDIGQSEPLTSER	15	OVOC4989	0	0	0	0	0	0	0	0	0	0	0	0	0	0	0	0	0	0	3
	AVNHEGASDPLWTK	14	OVOC4989	0	0	0	0	0	0	0	0	0	0	0	0	0	0	0	0	0	0	3
	AVNMQGESKPLETQEMIAR	19	OVOC4989	0	0	0	0	0	0	0	0	0	0	0	0	0	0	0	0	0	0	4
	AVNSEGSSEPLETDSSIQAK	20	OVOC4989	0	0	0	0	0	0	0	0	0	0	0	0	0	0	0	0	0	0	3
	CEATNSLGTDYTECTVNVQGR	21	OVOC4989	0	0	0	0	0	0	0	0	0	0	0	0	0	0	0	0	0	0	3
	CNYNPNPSTSCVVNNLIENR	20	OVOC4989	0	0	0	0	0	0	0	0	0	0	0	0	0	0	0	0	0	0	3
	CTYSRPNAK	9	OVOC4989	0	0	0	0	0	0	0	0	0	0	0	0	0	0	0	0	0	0	1
	CVFGLINDTQYR	12	OVOC4989	0	0	0	0	0	0	0	0	0	0	0	0	0	0	0	0	0	0	2
	DDQTLAQLIVDALNK	15	OVOC4989	0	0	0	0	0	0	0	0	0	0	0	0	0	0	0	0	0	0	5
	DEWTEVATFIK	11	OVOC4989	0	0	0	0	0	0	0	0	0	0	0	0	0	0	0	0	0	0	2
	DHIDLEWTKPINDGGAPIEEYLIEK	25	OVOC4989	0	0	0	0	0	0	0	0	0	0	0	0	0	0	0	0	0	0	4
	DHVDLEWEAPLNDGGSLIENYIVEK	25	OVOC4989	0	0	0	0	0	0	0	0	0	0	0	0	0	0	0	0	0	0	1
	DHVDLNWTPPVNDGGAAIEGYVIEMK	26	OVOC4989	0	0	0	0	0	0	0	0	0	0	0	0	0	0	0	0	0	0	2
	DIIAHVGSPAK	11	OVOC4989	0	0	0	0	0	0	0	0	0	0	0	0	0	0	0	0	0	0	3
	DLQSNTWTPVSTFVPDTR	18	OVOC4989	0	0	0	0	0	0	0	0	0	0	0	0	0	0	0	0	0	0	1
	DNGGSPISHYDVER	14	OVOC4989	0	0	0	0	0	0	0	0	0	0	0	0	0	0	0	0	0	0	1
	DPFDIAGKPGTPEIVDWDK	19	OVOC4989	0	0	0	0	0	0	0	0	0	0	0	0	0	0	0	0	0	0	5
	DQFDLPGPPSTPEVTGYGR	19	OVOC4989	0	0	0	0	0	0	0	0	0	0	0	0	0	0	0	0	0	0	4
	DRHYQFR	7	OVOC4989	0	0	0	0	0	0	0	0	0	0	0	0	0	0	0	0	0	0	3
	DRVDLQWNPPSDDGGAAIEK	20	OVOC4989	0	0	0	0	0	0	0	0	0	0	0	0	0	0	0	0	0	0	2
	DSLTLQWEAPDSDGGAPVEK	20	OVOC4989	0	0	0	0	0	0	0	0	0	0	0	0	0	0	0	0	0	0	3
	DSNYLVTDLFEGHEYEFR	18	OVOC4989	0	0	0	0	0	0	0	0	0	0	0	0	0	0	0	0	0	0	3
	DTCLIVEPLEENEEYEFR	18	OVOC4989	0	0	0	0	0	0	0	0	0	0	0	0	0	0	0	0	0	0	3
	DVDVEWWHDGVR	12	OVOC4989	0	0	0	0	0	0	0	0	0	0	0	0	0	0	0	0	0	0	3
	EATGGQWEQCAK	12	OVOC4989	0	0	0	0	0	0	0	0	0	0	0	0	0	0	0	0	0	0	1
	EGCTLTWKPPGDDGGSDIMHYVVEK	25	OVOC4989	0	0	0	0	0	0	0	0	0	0	0	0	0	0	0	0	0	0	2
	EGCVLEWQPPEDDGGAEITNYVVEK	25	OVOC4989	0	0	0	0	0	0	0	0	0	0	0	0	0	0	0	0	0	0	1
	EGEEYQFR	8	OVOC4989	0	0	0	0	0	0	0	0	0	0	0	0	0	0	0	0	0	0	2
	EGEPLAENLLMSNK	14	OVOC4989	0	0	0	0	0	0	0	0	0	0	0	0	0	0	0	0	0	0	3
	EGESDPLVTGGDGFLAK	17	OVOC4989	0	0	0	0	0	0	0	0	0	0	0	0	0	0	0	0	0	0	3
	EGQSNPLTADQYVQIK	16	OVOC4989	0	0	0	0	0	0	0	0	0	0	0	0	0	0	0	0	0	0	1
	EGSEYQFR	8	OVOC4989	0	0	0	0	0	0	0	0	0	0	0	0	0	0	0	0	0	0	2
	EIQSNENMTTR	11	OVOC4989	0	0	0	0	0	0	0	0	0	0	0	0	0	0	0	0	0	0	2
	ELGIQSWR	8	OVOC4989	0	0	0	0	0	0	0	0	0	0	0	0	0	0	0	0	0	0	2
	EVPADQLTTTIPNLK	15	OVOC4989	0	0	0	0	0	0	0	0	0	0	0	0	0	0	0	0	0	0	1
	FDTSGGHWIPCIK	13	OVOC4989	0	0	0	0	0	0	0	0	0	0	0	0	0	0	0	0	0	0	1
	FGDWIPCTTVPGNMTK	16	OVOC4989	0	0	0	0	0	0	0	0	0	0	0	0	0	0	0	0	0	0	1
	FIIKPFNTSCDEGGNATFSCR	21	OVOC4989	0	0	0	0	0	0	0	0	0	0	0	0	0	0	0	0	0	0	2
	FIIPLADVEVFEK	13	OVOC4989	0	0	0	0	0	0	0	0	0	0	0	0	0	0	0	0	0	0	3
	FLIEDDAVGR	10	OVOC4989	0	0	0	0	0	0	0	0	0	0	0	0	0	0	0	0	0	0	3
	FTTLTISNGAR	11	OVOC4989	0	0	0	0	0	0	0	0	0	0	0	0	0	0	0	0	0	0	1
	FVNTPHDMDK	10	OVOC4989	0	0	0	0	0	0	0	0	0	0	0	0	0	0	0	0	0	0	3
	FVVIGSVPASETK	13	OVOC4989	0	0	0	0	0	0	0	0	0	0	0	0	0	0	0	0	0	0	2
	GGPSEPSDTSAAVTTK	16	OVOC4989	0	0	0	0	0	0	0	0	0	0	0	0	0	0	0	0	0	0	3
	GHALLQISSAK	11	OVOC4989	0	0	0	0	0	0	0	0	0	0	0	0	0	0	0	0	0	0	3
	GHDVDDLGK	9	OVOC4989	0	0	0	0	0	0	0	0	0	0	0	0	0	0	0	0	0	0	3
	GPIEVTNITK	10	OVOC4989	0	0	0	0	0	0	0	0	0	0	0	0	0	0	0	0	0	0	3
	GPWDEPGKPGRPEITDYDVDR	21	OVOC4989	0	0	0	0	0	0	0	0	0	0	0	0	0	0	0	0	0	0	5
	GTHYVVTGLNENER	14	OVOC4989	0	0	0	0	0	0	0	0	0	0	0	0	0	0	0	0	0	0	6
	GVWQEIGHFPDCTAK	15	OVOC4989	0	0	0	0	0	0	0	0	0	0	0	0	0	0	0	0	0	0	4
	HGPPGAPTQIAAESIGR	17	OVOC4989	0	0	0	0	0	0	0	0	0	0	0	0	0	0	0	0	0	0	1
	HLAPHIHR	8	OVOC4989	0	0	0	0	0	0	0	0	0	0	0	0	0	0	0	0	0	0	1
	HLAPHIHREDVEDVVIK	17	OVOC4989	0	0	0	0	0	0	0	0	0	0	0	0	0	0	0	0	0	0	2
	HLGGVQVASGSTAIFSVLTSGEVDEVIWLK	30	OVOC4989	0	0	0	0	0	0	0	0	0	0	0	0	0	0	0	0	0	0	1
	HRPAEYHIHDTWFNR	15	OVOC4989	0	0	0	0	0	0	0	0	0	0	0	0	0	0	0	0	0	0	1
	HTFVIPLK	8	OVOC4989	0	0	0	0	0	0	0	0	0	0	0	0	0	0	0	0	0	0	3
	IEEQPGRPCLDLSGVK	16	OVOC4989	0	0	0	0	0	0	0	0	0	0	0	0	0	0	0	0	0	0	3
	IEGNPAPIFK	10	OVOC4989	0	0	0	0	0	0	0	0	0	0	0	0	0	0	0	0	0	0	3
	ILGYVLQYK	9	OVOC4989	0	0	0	0	0	0	0	0	0	0	0	0	0	0	0	0	0	0	2
	ILVPFSSSPSPEITWK	16	OVOC4989	0	0	0	0	0	0	0	0	0	0	0	0	0	0	0	0	0	0	3
	INLAGLFDIR	10	OVOC4989	0	0	0	0	0	0	0	0	0	0	0	0	0	0	0	0	0	0	3
	IPFTGGNPKPIATIINGMK	19	OVOC4989	0	0	0	0	0	0	0	0	0	0	0	0	0	0	0	0	0	0	3
	ISAENQYGIGEPLETMEPIIAK	22	OVOC4989	0	0	0	0	0	0	0	0	0	0	0	0	0	0	0	0	0	0	3
	ISGDITAFSVNGLKPGSEYEFR	22	OVOC4989	0	0	0	0	0	0	0	0	0	0	0	0	0	0	0	0	0	0	3
	ISVIDRPGPPEGPLAYPETSR	21	OVOC4989	0	0	0	0	0	0	0	0	0	0	0	0	0	0	0	0	0	0	3
	ISWFNNETPLSTFER	15	OVOC4989	0	0	0	0	0	0	0	0	0	0	0	0	0	0	0	0	0	0	3
	ITAIDPYSVPDKPK	14	OVOC4989	0	0	0	0	0	0	0	0	0	0	0	0	0	0	0	0	0	0	3
	IVATNESGKDEAEVK	15	OVOC4989	0	0	0	0	0	0	0	0	0	0	0	0	0	0	0	0	0	0	6
	IWMLNDKPIGNDEYFAITNEDYK	23	OVOC4989	0	0	0	0	0	0	0	0	0	0	0	0	0	0	0	0	0	0	3
	IYDTLSVGNVER	12	OVOC4989	0	0	0	0	0	0	0	0	0	0	0	0	0	0	0	0	0	0	3
	IYFSGTGPFNYTFTLNK	17	OVOC4989	0	0	0	0	0	0	0	0	0	0	0	0	0	0	0	0	0	0	1
	KDENIEFK	8	OVOC4989	0	0	0	0	0	0	0	0	0	0	0	0	0	0	0	0	0	0	3
	KIEMENGKPETIK	13	OVOC4989	0	0	0	0	0	0	0	0	0	0	0	0	0	0	0	0	0	0	1
	LAEGHHYEFR	10	OVOC4989	0	0	0	0	0	0	0	0	0	0	0	0	0	0	0	0	0	0	3
	LAWKPPEDDGGNPIACYEVEK	21	OVOC4989	0	0	0	0	0	0	0	0	0	0	0	0	0	0	0	0	0	0	3
	LEDHGEYK	8	OVOC4989	0	0	0	0	0	0	0	0	0	0	0	0	0	0	0	0	0	0	1
	LESNDFLTQLSYEK	14	OVOC4989	0	0	0	0	0	0	0	0	0	0	0	0	0	0	0	0	0	0	3
	LINLHDAFEDDK	12	OVOC4989	0	0	0	0	0	0	0	0	0	0	0	0	0	0	0	0	0	0	3
	LKNEVGETSGLFEVIVQDRPSTPK	24	OVOC4989	0	0	0	0	0	0	0	0	0	0	0	0	0	0	0	0	0	0	1
	LLVISETGLDFR	12	OVOC4989	0	0	0	0	0	0	0	0	0	0	0	0	0	0	0	0	0	0	1
	LPFNPPSSPGKPESTNVNEDSLTLNWTRPNSDGGGR	36	OVOC4989	0	0	0	0	0	0	0	0	0	0	0	0	0	0	0	0	0	0	3
	LPQSLTAK	8	OVOC4989	0	0	0	0	0	0	0	0	0	0	0	0	0	0	0	0	0	0	2
	LVTVNAIR	8	OVOC4989	0	0	0	0	0	0	0	0	0	0	0	0	0	0	0	0	0	0	1
	MANGDWEYAEEVPANQTTTTVGQLK	25	OVOC4989	0	0	0	0	0	0	0	0	0	0	0	0	0	0	0	0	0	0	6
	MITEHGK	7	OVOC4989	0	0	0	0	0	0	0	0	0	0	0	0	0	0	0	0	0	0	1
	MSETDAIDYIR	11	OVOC4989	0	0	0	0	0	0	0	0	0	0	0	0	0	0	0	0	0	0	1
	MTVHEALEHPWLTGAANK	18	OVOC4989	0	0	0	0	0	0	0	0	0	0	0	0	0	0	0	0	0	0	7
	NDTGTYIIHVENEYGK	16	OVOC4989	0	0	0	0	0	0	0	0	0	0	0	0	0	0	0	0	0	0	3
	NEVGETSGLFEVIVQDRPSTPK	22	OVOC4989	0	0	0	0	0	0	0	0	0	0	0	0	0	0	0	0	0	0	3
	NGILTSTTSFFIPSAK	16	OVOC4989	0	0	0	0	0	0	0	0	0	0	0	0	0	0	0	0	0	0	3
	NGQTLSNVETNDSR	14	OVOC4989	0	0	0	0	0	0	0	0	0	0	0	0	0	0	0	0	0	0	3
	NHVTLTWAPPIDDGGSK	17	OVOC4989	0	0	0	0	0	0	0	0	0	0	0	0	0	0	0	0	0	0	2
	NLENGHPYEFR	11	OVOC4989	0	0	0	0	0	0	0	0	0	0	0	0	0	0	0	0	0	0	4
	NLEPESNALISETGPK	16	OVOC4989	0	0	0	0	0	0	0	0	0	0	0	0	0	0	0	0	0	0	3
	NMTATDINK	9	OVOC4989	0	0	0	0	0	0	0	0	0	0	0	0	0	0	0	0	0	0	2
	NPFDEPGKPTNLVAVDWDK	19	OVOC4989	0	0	0	0	0	0	0	0	0	0	0	0	0	0	0	0	0	0	4
	NQFDVPQPTSKPEVINWDK	19	OVOC4989	0	0	0	0	0	0	0	0	0	0	0	0	0	0	0	0	0	0	4
	NSAELTWNRPLR	12	OVOC4989	0	0	0	0	0	0	0	0	0	0	0	0	0	0	0	0	0	0	2
	NSTGEQAGAAELTVMDKPTPPQGPLQVSDIFENSCK	36	OVOC4989	0	0	0	0	0	0	0	0	0	0	0	0	0	0	0	0	0	0	2
	NVEPISDSDK	10	OVOC4989	0	0	0	0	0	0	0	0	0	0	0	0	0	0	0	0	0	0	2
	PCEPTAPIAIPEQR	14	OVOC4989	0	0	0	0	0	0	0	0	0	0	0	0	0	0	0	0	0	0	1
	PEDAGEYTVR	10	OVOC4989	0	0	0	0	0	0	0	0	0	0	0	0	0	0	0	0	0	0	1
	PFNTSCDEGGNATFSCR	17	OVOC4989	0	0	0	0	0	0	0	0	0	0	0	0	0	0	0	0	0	0	1
	PMIVVKPTDIASPYNR	16	OVOC4989	0	0	0	0	0	0	0	0	0	0	0	0	0	0	0	0	0	0	2
	QDVGEYCCK	9	OVOC4989	0	0	0	0	0	0	0	0	0	0	0	0	0	0	0	0	0	0	2
	QGESQPLTSTYPITAK	16	OVOC4989	0	0	0	0	0	0	0	0	0	0	0	0	0	0	0	0	0	0	3
	QVLVINDLHADDADEYSCR	19	OVOC4989	0	0	0	0	0	0	0	0	0	0	0	0	0	0	0	0	0	0	5
	QYYPQPVEPK	10	OVOC4989	0	0	0	0	0	0	0	0	0	0	0	0	0	0	0	0	0	0	3
	RDLQSNTWTPVSTFVPDTR	19	OVOC4989	0	0	0	0	0	0	0	0	0	0	0	0	0	0	0	0	0	0	1
	RDTLQTANEK	10	OVOC4989	0	0	0	0	0	0	0	0	0	0	0	0	0	0	0	0	0	0	3
	RESVYNHYDILEEIGSGAFGSVHR	24	OVOC4989	0	0	0	0	0	0	0	0	0	0	0	0	0	0	0	0	0	0	3
	SDNYDAYVIDVWK	13	OVOC4989	0	0	0	0	0	0	0	0	0	0	0	0	0	0	0	0	0	0	3
	SDPKPVLYR	9	OVOC4989	0	0	0	0	0	0	0	0	0	0	0	0	0	0	0	0	0	0	2
	SGVCTMELFSSR	12	OVOC4989	0	0	0	0	0	0	0	0	0	0	0	0	0	0	0	0	0	0	1
	SMFQVPIFDIDINGK	15	OVOC4989	0	0	0	0	0	0	0	0	0	0	0	0	0	0	0	0	0	0	4
	SMTLECVITGNPRPEYR	17	OVOC4989	0	0	0	0	0	0	0	0	0	0	0	0	0	0	0	0	0	0	3
	SNDDGPYTLTIENK	14	OVOC4989	0	0	0	0	0	0	0	0	0	0	0	0	0	0	0	0	0	0	3
	SPTTSATITGLK	12	OVOC4989	0	0	0	0	0	0	0	0	0	0	0	0	0	0	0	0	0	0	3
	SQSSADVLLGHNTK	14	OVOC4989	0	0	0	0	0	0	0	0	0	0	0	0	0	0	0	0	0	0	3
	TEQIEVENISAK	12	OVOC4989	0	0	0	0	0	0	0	0	0	0	0	0	0	0	0	0	0	0	3
	TGGTIEFNVK	10	OVOC4989	0	0	0	0	0	0	0	0	0	0	0	0	0	0	0	0	0	0	3
	TGKPEVIDWDK	11	OVOC4989	0	0	0	0	0	0	0	0	0	0	0	0	0	0	0	0	0	0	2
	TNGPECEANVLGLK	14	OVOC4989	0	0	0	0	0	0	0	0	0	0	0	0	0	0	0	0	0	0	1
	TPELDGGAMITNYFIER	17	OVOC4989	0	0	0	0	0	0	0	0	0	0	0	0	0	0	0	0	0	0	3
	TVTPMSDVSSTTELSEAK	18	OVOC4989	0	0	0	0	0	0	0	0	0	0	0	0	0	0	0	0	0	0	3
	VAATNGVGQSPWSQNSEQITAQVEAVKPR	29	OVOC4989	0	0	0	0	0	0	0	0	0	0	0	0	0	0	0	0	0	0	3
	VDGAQTTAVIDGLIEGHEYK	20	OVOC4989	0	0	0	0	0	0	0	0	0	0	0	0	0	0	0	0	0	0	6
	VELTLANLQSNLYK	14	OVOC4989	0	0	0	0	0	0	0	0	0	0	0	0	0	0	0	0	0	0	3
	VFAINDAGNSEPSMSDVIK	19	OVOC4989	0	0	0	0	0	0	0	0	0	0	0	0	0	0	0	0	0	0	3
	VGEPLDINIPYTASPK	16	OVOC4989	0	0	0	0	0	0	0	0	0	0	0	0	0	0	0	0	0	0	1
	VGEPLDINIPYTASPKPNISWVK	23	OVOC4989	0	0	0	0	0	0	0	0	0	0	0	0	0	0	0	0	0	0	2
	VGQPVGTSFR	10	OVOC4989	0	0	0	0	0	0	0	0	0	0	0	0	0	0	0	0	0	0	3
	VGQSIEFNVPISGEPPPEK	19	OVOC4989	0	0	0	0	0	0	0	0	0	0	0	0	0	0	0	0	0	0	3
	VIASSPPIVTWHK	13	OVOC4989	0	0	0	0	0	0	0	0	0	0	0	0	0	0	0	0	0	0	3
	VIAVNEVGPSGPSEPSDTQIARPR	24	OVOC4989	0	0	0	0	0	0	0	0	0	0	0	0	0	0	0	0	0	0	3
	VNGTEAHIDDLQK	13	OVOC4989	0	0	0	0	0	0	0	0	0	0	0	0	0	0	0	0	0	0	3
	VPIDDGGLPIDK	12	OVOC4989	0	0	0	0	0	0	0	0	0	0	0	0	0	0	0	0	0	0	1
	VQEGHTYEYR	10	OVOC4989	0	0	0	0	0	0	0	0	0	0	0	0	0	0	0	0	0	0	3
	VSAVNAEGESDPLDTFGTILAK	22	OVOC4989	0	0	0	0	0	0	0	0	0	0	0	0	0	0	0	0	0	0	3
	VSAVNENGQGPPLVGDQSVTAR	22	OVOC4989	0	0	0	0	0	0	0	0	0	0	0	0	0	0	0	0	0	0	3
	VSDITPDSCVLDWEQPDDDGGSHITNYILEK	31	OVOC4989	0	0	0	0	0	0	0	0	0	0	0	0	0	0	0	0	0	0	2
	VSDNEYQLEFSR	12	OVOC4989	0	0	0	0	0	0	0	0	0	0	0	0	0	0	0	0	0	0	1
	VSFDDHGIYQINFSR	15	OVOC4989	0	0	0	0	0	0	0	0	0	0	0	0	0	0	0	0	0	0	3
	VSMPSDDVWEK	11	OVOC4989	0	0	0	0	0	0	0	0	0	0	0	0	0	0	0	0	0	0	1
	VVENDSATLVCDVNDK	16	OVOC4989	0	0	0	0	0	0	0	0	0	0	0	0	0	0	0	0	0	0	3
	VVSDYNVQQPEFTVPNLIEFHDYEFR	26	OVOC4989	0	0	0	0	0	0	0	0	0	0	0	0	0	0	0	0	0	0	3
	VVVLDIPGTPNGPLEATDITK	21	OVOC4989	0	0	0	0	0	0	0	0	0	0	0	0	0	0	0	0	0	0	3
	WALELGNSGGSAIAPFEVFVK	21	OVOC4989	0	0	0	0	0	0	0	0	0	0	0	0	0	0	0	0	0	0	2
	WDVEIGGEPDPEVK	14	OVOC4989	0	0	0	0	0	0	0	0	0	0	0	0	0	0	0	0	0	0	3
	WEEPLEDK	8	OVOC4989	0	0	0	0	0	0	0	0	0	0	0	0	0	0	0	0	0	0	2
	WINASSRPIEGTSFR	15	OVOC4989	0	0	0	0	0	0	0	0	0	0	0	0	0	0	0	0	0	0	3
	WKPPTDTGGLPIQEYIIEK	19	OVOC4989	0	0	0	0	0	0	0	0	0	0	0	0	0	0	0	0	0	0	2
	WNAPDVDDNSPVHGYIVEIQEDDGK	25	OVOC4989	0	0	0	0	0	0	0	0	0	0	0	0	0	0	0	0	0	0	3
	WRPPEDDGGSEVTGYR	16	OVOC4989	0	0	0	0	0	0	0	0	0	0	0	0	0	0	0	0	0	0	3
	WVPCGETSDTSLR	13	OVOC4989	0	0	0	0	0	0	0	0	0	0	0	0	0	0	0	0	0	0	3
	YCIEAQDGVFK	11	OVOC4989	0	0	0	0	0	0	0	0	0	0	0	0	0	0	0	0	0	0	2
	YDLVIVGEPVPEASWTANDK	20	OVOC4989	0	0	0	0	0	0	0	0	0	0	0	0	0	0	0	0	0	0	1
	YGESDPLETTQPIIAK	16	OVOC4989	0	0	0	0	0	0	0	0	0	0	0	0	0	0	0	0	0	0	3
	YGQSKPCEPTAPIAIPEQR	19	OVOC4989	0	0	0	0	0	0	0	0	0	0	0	0	0	0	0	0	0	0	3
	YHGGYEAK	8	OVOC4989	0	0	0	0	0	0	0	0	0	0	0	0	0	0	0	0	0	0	1
	YSFITPLPNTQEIYR	15	OVOC4989	0	0	0	0	0	0	0	0	0	0	0	0	0	0	0	0	0	0	3
	YTCEANGIPTTAVLTVDEPPTK	22	OVOC4989	0	0	0	0	0	0	0	0	0	0	0	0	0	0	0	0	0	0	3
	YTYLTVEGLKPK	12	OVOC4989	0	0	0	0	0	0	0	0	0	0	0	0	0	0	0	0	0	0	2
	YVHLPSGQAPTIITPLIDLYGEQGR	25	OVOC4989	0	0	0	0	0	0	0	0	0	0	0	0	0	0	0	0	0	0	3
	AANGMTYPEVR	11	OVOC10067	0	0	0	0	0	0	0	0	0	0	0	0	0	0	0	0	0	0	4
	ACGNNECVK	9	OVOC10067	0	0	0	0	0	0	0	0	0	0	0	0	0	0	0	0	0	0	3
	ADGRPLGHGVTDR	13	OVOC10067	0	0	0	0	0	0	0	0	0	0	0	0	0	0	0	0	0	0	6
	ADGRPLGHGVTDRNGILSIPR	21	OVOC10067	0	0	0	0	0	0	0	0	0	0	0	0	0	0	0	0	0	0	3
	ADLMMVLANVEMMLIR	16	OVOC10067	0	0	0	0	0	0	0	0	0	0	0	0	0	0	0	0	0	0	18
	ADLMMVLANVEMMLIRATHCYGQENTR	27	OVOC10067	0	0	0	0	0	0	0	0	0	0	0	0	0	0	0	0	0	0	2
	AEIYVPDTIIQVLLEPSSESISLGDR	26	OVOC10067	0	0	0	0	0	0	0	0	0	0	0	0	0	0	0	0	0	0	3
	AEQGCLK	7	OVOC10067	0	0	0	0	0	0	0	0	0	0	0	0	0	0	0	0	0	0	2
	AHISDADFYVCSVTDPSGGPPIESDPVELK	30	OVOC10067	0	0	0	0	0	0	0	0	0	0	0	0	0	0	0	0	0	0	6
	ALPVIGRPPPVMVDPLEQTVNVNDMATFR	29	OVOC10067	0	0	0	0	0	0	0	0	0	0	0	0	0	0	0	0	0	0	12
	ALVVGLQCDSCAR	13	OVOC10067	0	0	0	0	0	0	0	0	0	0	0	0	0	0	0	0	0	0	5
	ALVVGLQCDSCARGAYHLHEK	21	OVOC10067	0	0	0	0	0	0	0	0	0	0	0	0	0	0	0	0	0	0	1
	APSDGCSANEFK	12	OVOC10067	0	0	0	0	0	0	0	0	0	0	0	0	0	0	0	0	0	0	7
	AQMSDAGEYICCALDPAIGGAAADSAPAR	29	OVOC10067	0	0	0	0	0	0	0	0	0	0	0	0	0	0	0	0	0	0	21
	ATHCYGQENTR	11	OVOC10067	0	0	0	0	0	0	0	0	0	0	0	0	0	0	0	0	0	0	6
	AVAVPEPYINWR	12	OVOC10067	0	0	0	0	0	0	0	0	0	0	0	0	0	0	0	0	0	0	3
	CECHGHASECDREHGFCLDCQHNTEGDQCER	31	OVOC10067	0	0	0	0	0	0	0	0	0	0	0	0	0	0	0	0	0	0	3
	CFCFGITDQCQSSK	14	OVOC10067	0	0	0	0	0	0	0	0	0	0	0	0	0	0	0	0	0	0	3
	CFVPGQPNAILK	12	OVOC10067	0	0	0	0	0	0	0	0	0	0	0	0	0	0	0	0	0	0	3
	CKPGFTGDAR	10	OVOC10067	0	0	0	0	0	0	0	0	0	0	0	0	0	0	0	0	0	0	3
	CLLCEHNTEGYHCEQCK	17	OVOC10067	0	0	0	0	0	0	0	0	0	0	0	0	0	0	0	0	0	0	8
	CLLCEHNTEGYHCEQCKR	18	OVOC10067	0	0	0	0	0	0	0	0	0	0	0	0	0	0	0	0	0	0	7
	CPPNTFHLSPR	11	OVOC10067	0	0	0	0	0	0	0	0	0	0	0	0	0	0	0	0	0	0	6
	CTQLSEGGLGTLTVK	15	OVOC10067	0	0	0	0	0	0	0	0	0	0	0	0	0	0	0	0	0	0	5
	CTVSGDHQFATDDATLNVEPK	21	OVOC10067	0	0	0	0	0	0	0	0	0	0	0	0	0	0	0	0	0	0	16
	CWIPSKPNAR	10	OVOC10067	0	0	0	0	0	0	0	0	0	0	0	0	0	0	0	0	0	0	11
	CWVPGDPTAVLTWK	14	OVOC10067	0	0	0	0	0	0	0	0	0	0	0	0	0	0	0	0	0	0	6
	CWVPGLLSCELK	12	OVOC10067	0	0	0	0	0	0	0	0	0	0	0	0	0	0	0	0	0	0	3
	CWVPGNPTAILEWR	14	OVOC10067	0	0	0	0	0	0	0	0	0	0	0	0	0	0	0	0	0	0	4
	DITFSSFYEAPGQTLYWK	18	OVOC10067	0	0	0	0	0	0	0	0	0	0	0	0	0	0	0	0	0	0	4
	DIYIEVVEPSK	11	OVOC10067	0	0	0	0	0	0	0	0	0	0	0	0	0	0	0	0	0	0	3
	DPYMFASDK	9	OVOC10067	0	0	0	0	0	0	0	0	0	0	0	0	0	0	0	0	0	0	3
	DRTDEQNCPTLR	12	OVOC10067	0	0	0	0	0	0	0	0	0	0	0	0	0	0	0	0	0	0	5
	EDGELPAGAK	10	OVOC10067	0	0	0	0	0	0	0	0	0	0	0	0	0	0	0	0	0	0	6
	EDNGGIYK	8	OVOC10067	0	0	0	0	0	0	0	0	0	0	0	0	0	0	0	0	0	0	1
	EDVGGELPYGVYQTDGTLK	19	OVOC10067	0	0	0	0	0	0	0	0	0	0	0	0	0	0	0	0	0	0	3
	EGEDELPDNTQVLGNR	16	OVOC10067	0	0	0	0	0	0	0	0	0	0	0	0	0	0	0	0	0	0	6
	EHGFCLDCQHNTEGDQCER	19	OVOC10067	0	0	0	0	0	0	0	0	0	0	0	0	0	0	0	0	0	0	6
	EHLLMALADLDTLLIK	16	OVOC10067	0	0	0	0	0	0	0	0	0	0	0	0	0	0	0	0	0	0	13
	EIIESQLPR	9	OVOC10067	0	0	0	0	0	0	0	0	0	0	0	0	0	0	0	0	0	0	3
	ENVVEVDLFEDHWQR	15	OVOC10067	0	0	0	0	0	0	0	0	0	0	0	0	0	0	0	0	0	0	16
	EPPTVDPVEQTVEEGNPSQIR	21	OVOC10067	0	0	0	0	0	0	0	0	0	0	0	0	0	0	0	0	0	0	8
	ETEFGILHLPK	11	OVOC10067	0	0	0	0	0	0	0	0	0	0	0	0	0	0	0	0	0	0	6
	FALEVEQCSCPPGYIGLSCEECAPGYER	28	OVOC10067	0	0	0	0	0	0	0	0	0	0	0	0	0	0	0	0	0	0	5
	FHCDPNSDTPATVR	14	OVOC10067	0	0	0	0	0	0	0	0	0	0	0	0	0	0	0	0	0	0	6
	FKKSDSGEYECR	12	OVOC10067	0	0	0	0	0	0	0	0	0	0	0	0	0	0	0	0	0	0	1
	FLCYLPDEHTQSLR	14	OVOC10067	0	0	0	0	0	0	0	0	0	0	0	0	0	0	0	0	0	0	6
	FRCWVPGDPTAVLTWK	16	OVOC10067	0	0	0	0	0	0	0	0	0	0	0	0	0	0	0	0	0	0	1
	FSSATSSDSGR	11	OVOC10067	0	0	0	0	0	0	0	0	0	0	0	0	0	0	0	0	0	0	3
	GATDQLEITTSDAHNPFMPQSQAQITGR	28	OVOC10067	0	0	0	0	0	0	0	0	0	0	0	0	0	0	0	0	0	0	14
	GAYHLHEK	8	OVOC10067	0	0	0	0	0	0	0	0	0	0	0	0	0	0	0	0	0	0	6
	GAYHLHEKAEQGCLK	15	OVOC10067	0	0	0	0	0	0	0	0	0	0	0	0	0	0	0	0	0	0	4
	GDLPDDFKPVTISEQFIR	18	OVOC10067	0	0	0	0	0	0	0	0	0	0	0	0	0	0	0	0	0	0	11
	GDVVPEGDNLIIR	13	OVOC10067	0	0	0	0	0	0	0	0	0	0	0	0	0	0	0	0	0	0	3
	GNDITLQYTNHQPTYADR	18	OVOC10067	0	0	0	0	0	0	0	0	0	0	0	0	0	0	0	0	0	0	15
	GNDITLQYTNHQPTYADRENVVEVDLFEDHWQR	33	OVOC10067	0	0	0	0	0	0	0	0	0	0	0	0	0	0	0	0	0	0	5
	GNGITLVHR	9	OVOC10067	0	0	0	0	0	0	0	0	0	0	0	0	0	0	0	0	0	0	3
	GNGITLVHRPR	11	OVOC10067	0	0	0	0	0	0	0	0	0	0	0	0	0	0	0	0	0	0	16
	GNGITLVHRPRDPYMFASDK	20	OVOC10067	0	0	0	0	0	0	0	0	0	0	0	0	0	0	0	0	0	0	3
	GNGPLPSGVQQHEGILNIPSAQR	23	OVOC10067	0	0	0	0	0	0	0	0	0	0	0	0	0	0	0	0	0	0	10
	GTPFDCTPCPCPGASDCFLDAYGQVQCR	28	OVOC10067	0	0	0	0	0	0	0	0	0	0	0	0	0	0	0	0	0	0	6
	GTPHDCQPAATRPACLCNNHSPR	23	OVOC10067	0	0	0	0	0	0	0	0	0	0	0	0	0	0	0	0	0	0	7
	GVQISDINGQVQSSQFDYSKPGMITYSEPSYETLYWK	37	OVOC10067	0	0	0	0	0	0	0	0	0	0	0	0	0	0	0	0	0	0	4
	GYRHNELVGSNR	12	OVOC10067	0	0	0	0	0	0	0	0	0	0	0	0	0	0	0	0	0	0	2
	HNELVGSNR	9	OVOC10067	0	0	0	0	0	0	0	0	0	0	0	0	0	0	0	0	0	0	3
	HPSIGVGNAGIYTCR	15	OVOC10067	0	0	0	0	0	0	0	0	0	0	0	0	0	0	0	0	0	0	6
	HQFQCITTGSPEPTIVWTGPNGER	24	OVOC10067	0	0	0	0	0	0	0	0	0	0	0	0	0	0	0	0	0	0	14
	HQMVYEGDPAMFR	13	OVOC10067	0	0	0	0	0	0	0	0	0	0	0	0	0	0	0	0	0	0	24
	IATVSILGGSTQWFEPGQSADLICASTGSEIIDR	34	OVOC10067	0	0	0	0	0	0	0	0	0	0	0	0	0	0	0	0	0	0	3
	ICEPIGHVEETNIVFVPTPEAHPPPLR	27	OVOC10067	0	0	0	0	0	0	0	0	0	0	0	0	0	0	0	0	0	0	21
	IDPQENTVTEGQAAR	15	OVOC10067	0	0	0	0	0	0	0	0	0	0	0	0	0	0	0	0	0	0	9
	IILNGESR	8	OVOC10067	0	0	0	0	0	0	0	0	0	0	0	0	0	0	0	0	0	0	4
	IILNGESRGVQISDINGQVQSSQFDYSK	28	OVOC10067	0	0	0	0	0	0	0	0	0	0	0	0	0	0	0	0	0	0	3
	IPHAQLEHAGNYICTASNEYGIGK	24	OVOC10067	0	0	0	0	0	0	0	0	0	0	0	0	0	0	0	0	0	0	15
	IPLVIPTSLTVNK	13	OVOC10067	0	0	0	0	0	0	0	0	0	0	0	0	0	0	0	0	0	0	3
	IPLVIPTSLTVNKGDLVR	18	OVOC10067	0	0	0	0	0	0	0	0	0	0	0	0	0	0	0	0	0	0	1
	IVLTAGEPLEVK	12	OVOC10067	0	0	0	0	0	0	0	0	0	0	0	0	0	0	0	0	0	0	3
	IVNIPAPESQQR	12	OVOC10067	0	0	0	0	0	0	0	0	0	0	0	0	0	0	0	0	0	0	4
	KADPSNDYGVYR	12	OVOC10067	0	0	0	0	0	0	0	0	0	0	0	0	0	0	0	0	0	0	5
	KDIYIEVVEPSK	12	OVOC10067	0	0	0	0	0	0	0	0	0	0	0	0	0	0	0	0	0	0	4
	KQDGELPDDATQNEGILYIPQTR	23	OVOC10067	0	0	0	0	0	0	0	0	0	0	0	0	0	0	0	0	0	0	8
	KSDSGEYECR	10	OVOC10067	0	0	0	0	0	0	0	0	0	0	0	0	0	0	0	0	0	0	3
	LCEECAPGYTR	11	OVOC10067	0	0	0	0	0	0	0	0	0	0	0	0	0	0	0	0	0	0	3
	LGDITWEIAVNR	12	OVOC10067	0	0	0	0	0	0	0	0	0	0	0	0	0	0	0	0	0	0	3
	LIVRPAINPLVDPPEQR	17	OVOC10067	0	0	0	0	0	0	0	0	0	0	0	0	0	0	0	0	0	0	3
	LLFVNVR	7	OVOC10067	0	0	0	0	0	0	0	0	0	0	0	0	0	0	0	0	0	0	3
	LMIDEFDDDAVGMYVCK	17	OVOC10067	0	0	0	0	0	0	0	0	0	0	0	0	0	0	0	0	0	0	10
	LPDGVTDIGGGILDFQNAR	19	OVOC10067	0	0	0	0	0	0	0	0	0	0	0	0	0	0	0	0	0	0	8
	LRIDEGR	7	OVOC10067	0	0	0	0	0	0	0	0	0	0	0	0	0	0	0	0	0	0	5
	LTAYGGELAFDIQYSCTGSVNNEPLIVLK	29	OVOC10067	0	0	0	0	0	0	0	0	0	0	0	0	0	0	0	0	0	0	4
	LTCTVEGGDNNGANFEWALLR	21	OVOC10067	0	0	0	0	0	0	0	0	0	0	0	0	0	0	0	0	0	0	23
	LYVDRPYILPTEYPSVRPPESFEK	24	OVOC10067	0	0	0	0	0	0	0	0	0	0	0	0	0	0	0	0	0	0	6
	MKGNGPLPSGVQQHEGILNIPSAQR	25	OVOC10067	0	0	0	0	0	0	0	0	0	0	0	0	0	0	0	0	0	0	22
	MWLCDGDDDCGDNSDEQACSHR	22	OVOC10067	0	0	0	0	0	0	0	0	0	0	0	0	0	0	0	0	0	0	9
	MWLCDGDDDCGDNSDEQACSHRAPSDGCSANEFK	34	OVOC10067	0	0	0	0	0	0	0	0	0	0	0	0	0	0	0	0	0	0	1
	MYATGPLCDR	10	OVOC10067	0	0	0	0	0	0	0	0	0	0	0	0	0	0	0	0	0	0	12
	NCPAGLTGR	9	OVOC10067	0	0	0	0	0	0	0	0	0	0	0	0	0	0	0	0	0	0	3
	NGILSIPR	8	OVOC10067	0	0	0	0	0	0	0	0	0	0	0	0	0	0	0	0	0	0	2
	NLNIPVGSR	9	OVOC10067	0	0	0	0	0	0	0	0	0	0	0	0	0	0	0	0	0	0	3
	NPDGPLPAGSYVYYGVLTMEAR	22	OVOC10067	0	0	0	0	0	0	0	0	0	0	0	0	0	0	0	0	0	0	4
	NPQGCIPCFCSGVTPQCTSASNYYR	25	OVOC10067	0	0	0	0	0	0	0	0	0	0	0	0	0	0	0	0	0	0	3
	PACLCNNHSPR	11	OVOC10067	0	0	0	0	0	0	0	0	0	0	0	0	0	0	0	0	0	0	6
	PAINPLVDPPEQR	13	OVOC10067	0	0	0	0	0	0	0	0	0	0	0	0	0	0	0	0	0	0	3
	PATRADLMMVLANVEMMLIRATHCYGQENTR	31	OVOC10067	0	0	0	0	0	0	0	0	0	0	0	0	0	0	0	0	0	0	1
	PGFTGDAR	8	OVOC10067	0	0	0	0	0	0	0	0	0	0	0	0	0	0	0	0	0	0	3
	PGMITYSEPSYETLYWK	17	OVOC10067	0	0	0	0	0	0	0	0	0	0	0	0	0	0	0	0	0	0	6
	PLGHGVTDR	9	OVOC10067	0	0	0	0	0	0	0	0	0	0	0	0	0	0	0	0	0	0	4
	PPVDSPVAR	9	OVOC10067	0	0	0	0	0	0	0	0	0	0	0	0	0	0	0	0	0	0	2
	PRDPYMFASDK	11	OVOC10067	0	0	0	0	0	0	0	0	0	0	0	0	0	0	0	0	0	0	3
	QCVPLSFHCDGTNDCQDGSDEIGCVQPTIVQPPETNK	37	OVOC10067	0	0	0	0	0	0	0	0	0	0	0	0	0	0	0	0	0	0	2
	QHAGSYICTASDPMGYKPPVDSPVAR	26	OVOC10067	0	0	0	0	0	0	0	0	0	0	0	0	0	0	0	0	0	0	17
	QNENNPDEAINYLSVGLK	18	OVOC10067	0	0	0	0	0	0	0	0	0	0	0	0	0	0	0	0	0	0	2
	QVYAGGTFQLTCK	13	OVOC10067	0	0	0	0	0	0	0	0	0	0	0	0	0	0	0	0	0	0	13
	QYSDDSTLVIK	11	OVOC10067	0	0	0	0	0	0	0	0	0	0	0	0	0	0	0	0	0	0	5
	RADGRPLGHGVTDR	14	OVOC10067	0	0	0	0	0	0	0	0	0	0	0	0	0	0	0	0	0	0	5
	RGFYGDAAR	9	OVOC10067	0	0	0	0	0	0	0	0	0	0	0	0	0	0	0	0	0	0	3
	RGTPHDCQPAATR	13	OVOC10067	0	0	0	0	0	0	0	0	0	0	0	0	0	0	0	0	0	0	2
	RGTPHDCQPAATRPACLCNNHSPR	24	OVOC10067	0	0	0	0	0	0	0	0	0	0	0	0	0	0	0	0	0	0	3
	SADNSDAGEYICTATNQYGSGEAEPVR	27	OVOC10067	0	0	0	0	0	0	0	0	0	0	0	0	0	0	0	0	0	0	5
	SCEPNEFK	8	OVOC10067	0	0	0	0	0	0	0	0	0	0	0	0	0	0	0	0	0	0	3
	SDATIECPVYAIPGATVTWEK	21	OVOC10067	0	0	0	0	0	0	0	0	0	0	0	0	0	0	0	0	0	0	6
	SDSGEYECR	9	OVOC10067	0	0	0	0	0	0	0	0	0	0	0	0	0	0	0	0	0	0	3
	SEDAGSYICTLEDDLGGAPIDSEPAR	26	OVOC10067	0	0	0	0	0	0	0	0	0	0	0	0	0	0	0	0	0	0	24
	SPQGPYLGTCVPAQPR	16	OVOC10067	0	0	0	0	0	0	0	0	0	0	0	0	0	0	0	0	0	0	6
	STHPGYDGR	9	OVOC10067	0	0	0	0	0	0	0	0	0	0	0	0	0	0	0	0	0	0	12
	SYDAYAQLNVQPYGPQEFQSILPQTGTCR	29	OVOC10067	0	0	0	0	0	0	0	0	0	0	0	0	0	0	0	0	0	0	4
	TDEQNCPTLR	10	OVOC10067	0	0	0	0	0	0	0	0	0	0	0	0	0	0	0	0	0	0	8
	TDGQLATR	8	OVOC10067	0	0	0	0	0	0	0	0	0	0	0	0	0	0	0	0	0	0	6
	TDGQLATREHLLMALADLDTLLIK	24	OVOC10067	0	0	0	0	0	0	0	0	0	0	0	0	0	0	0	0	0	0	2
	TDMSGDYVCTATNIVGEASDHGSVNIVGSFIVR	33	OVOC10067	0	0	0	0	0	0	0	0	0	0	0	0	0	0	0	0	0	0	4
	TEYVCDGEPDCR	12	OVOC10067	0	0	0	0	0	0	0	0	0	0	0	0	0	0	0	0	0	0	6
	TGGGLYLGLCER	12	OVOC10067	0	0	0	0	0	0	0	0	0	0	0	0	0	0	0	0	0	0	9
	THCNVVGSISPVPDHTGR	18	OVOC10067	0	0	0	0	0	0	0	0	0	0	0	0	0	0	0	0	0	0	6
	TQVIIDYSR	9	OVOC10067	0	0	0	0	0	0	0	0	0	0	0	0	0	0	0	0	0	0	3
	TSQSALPVILTVK	13	OVOC10067	0	0	0	0	0	0	0	0	0	0	0	0	0	0	0	0	0	0	5
	VDDSLPDDAK	10	OVOC10067	0	0	0	0	0	0	0	0	0	0	0	0	0	0	0	0	0	0	6
	VDDSLPDDAKETEFGILHLPK	21	OVOC10067	0	0	0	0	0	0	0	0	0	0	0	0	0	0	0	0	0	0	4
	VEIDPPVIR	9	OVOC10067	0	0	0	0	0	0	0	0	0	0	0	0	0	0	0	0	0	0	3
	VGTAGLPSNAAQYDGELVIDNVQESDSGQYR	31	OVOC10067	0	0	0	0	0	0	0	0	0	0	0	0	0	0	0	0	0	0	15
	VIDQGESIK	9	OVOC10067	0	0	0	0	0	0	0	0	0	0	0	0	0	0	0	0	0	0	2
	VLATPDCIVR	10	OVOC10067	0	0	0	0	0	0	0	0	0	0	0	0	0	0	0	0	0	0	4
	VQCSPAGAR	9	OVOC10067	0	0	0	0	0	0	0	0	0	0	0	0	0	0	0	0	0	0	3
[truncated: 20,657 more rows]

## Sheet: S3B OVOL Spectra list (clean)
Supplemental Table S3: Complete peptide and spectral data. (B) Spectral data per detected peptide, including precursor charge and mass/charge, modifications observed and scores.
	Sample	Protein	Sequence	Raw file	Scan number	Scan index	Length	Missed cleavages	Modifications	Modified sequence	Charge	m/z	Mass	Score
	OVinf_Plasma_Dep_UGA_P_2	OVOC10092	DPQLYTQNGLLNMLDR	Weil_061_4003_2143_11	38510	31599	16	0	2 Deamidation (N)	_DPQLYTQN(Deamidation (N))GLLN(Deamidation (N))MLDR_	2	946.957	1891.9	46.592
	OVinf_Plasma_Dep_UGA_P_2	OVOC10092	DPQLYTQNGLLNMLDR	Weil_061_4003_2142_11	39122	32170	16	0	2 Deamidation (N)	_DPQLYTQN(Deamidation (N))GLLN(Deamidation (N))MLDR_	2	946.957	1891.9	61.344
	OVinf_Plasma_Dep_UGA_P_2	OVOC10092	DPQLYTQNGLLNMLDR	Weil_061_4003_2142_11	39337	32344	16	0	2 Deamidation (N)	_DPQLYTQN(Deamidation (N))GLLN(Deamidation (N))MLDR_	2	946.957	1891.9	52.247
	OVinf_Plasma_Dep_UGA_P_2	OVOC10092	DPQLYTQNGLLNMLDR	Weil_061_4003_2142_11	39924	32855	16	0	2 Deamidation (N)	_DPQLYTQN(Deamidation (N))GLLN(Deamidation (N))MLDR_	2	946.957	1891.9	46.592
	OVinf_Plasma_Dep_UGA_P_2	OVOC10093	CINLYPKLCSSEMLRLECGIADYPEL	Weil_061_4003_2142_11	68718	58184	26	2	Oxidation (M),Deamidation (N)	_CIN(Deamidation (N))LYPKLCSSEM(Oxidation (M))LRLECGIADYPEL_	3	1054.49	3160.46	40.937
	OVinf_Plasma_Dep_UGA_P_2	OVOC10102	TSTLVVLIR	Weil_061_4003_2142_11	54665	45700	9	0	Unmodified	_TSTLVVLIR_	2	501.321	1000.63	108.09
	OVinf_Plasma_Dep_UGA_P_2	OVOC10188	QTTVHNVKKGDANSNEETK	Weil_061_4003_2143_11	60266	50563	19	2	Gln->pyro-Glu	_(Gln->pyro-Glu)QTTVHNVKKGDANSNEETK_	2	1042.01	2082	40.475
	OVinf_Plasma_Dep_UGA_P_2	OVOC10188	QTTVHNVKKGDANSNEETK	Weil_061_4003_2143_11	61232	51426	19	2	Gln->pyro-Glu	_(Gln->pyro-Glu)QTTVHNVKKGDANSNEETK_	2	1042.01	2082	40.066
	OVinf_Plasma_Dep_UGA_P_2	OVOC10188	QTTVHNVKKGDANSNEETK	Weil_061_4003_2143_11	63840	53744	19	2	Gln->pyro-Glu	_(Gln->pyro-Glu)QTTVHNVKKGDANSNEETK_	2	1042.01	2082	40.377
	OVinf_Plasma_Dep_UGA_P_2	OVOC10188	QTTVHNVKKGDANSNEETK	Weil_061_4003_2142_11	68285	57800	19	2	Gln->pyro-Glu	_(Gln->pyro-Glu)QTTVHNVKKGDANSNEETK_	2	1042.01	2082	48.568
	OVinf_Plasma_Dep_UGA_P_2	OVOC10238	QLRVFDNCFTGREAVNFMMK	Weil_061_4003_2142_11	41721	34420	20	2	2 Oxidation (M),Gln->pyro-Glu	_(Gln->pyro-Glu)QLRVFDNCFTGREAVNFM(Oxidation (M))M(Oxidation (M))K_	3	826.717	2477.13	45.876
	OVinf_Plasma_Dep_UGA_P_2	OVOC10244	EIGVMKNK	Weil_061_4003_2142_11	25918	20815	8	1	Oxidation (M)	_EIGVM(Oxidation (M))KNK_	2	467.755	933.495	58.981
	OVinf_Plasma_Dep_UGA_P_2	OVOC10244	QKDETLNELRNEK	Weil_061_4003_2142_13	33741	25627	13	2	Gln->pyro-Glu,Deamidation (N)	_(Gln->pyro-Glu)QKDETLN(Deamidation (N))ELRNEK_	2	800.894	1599.77	55.461
	OVinf_Plasma_Dep_UGA_P_2	OVOC10244	QKDETLNELRNEK	Weil_061_4003_2143_11	37219	30473	13	2	Gln->pyro-Glu,Deamidation (N)	_(Gln->pyro-Glu)QKDETLN(Deamidation (N))ELRNEK_	2	800.894	1599.77	40.994
	OVinf_Plasma_Dep_UGA_P_2	OVOC10244	QKDETLNELRNEK	Weil_061_4003_2142_11	37336	30616	13	2	Gln->pyro-Glu,Deamidation (N)	_(Gln->pyro-Glu)QKDETLNELRN(Deamidation (N))EK_	2	800.894	1599.77	54.982
	OVinf_Plasma_Dep_UGA_P_2	OVOC10244	QKDETLNELRNEK	Weil_061_4003_2142_11	37525	30781	13	2	Gln->pyro-Glu,Deamidation (N)	_(Gln->pyro-Glu)QKDETLN(Deamidation (N))ELRNEK_	2	800.894	1599.77	62.463
	OVinf_Plasma_Dep_UGA_P_2	OVOC10255	QPLSETQLVSDDALKTK	Weil_061_4003_2143_11	39909	32802	17	1	Unmodified	_QPLSETQLVSDDALKTK_	2	936.999	1871.98	59.84
	OVinf_Plasma_Dep_UGA_P_2	OVOC10277	VLNAMLFYRR	Weil_061_4003_2142_11	27602	22283	10	1	Deamidation (N)	_VLN(Deamidation (N))AMLFYRR_	3	428.569	1282.69	46.891
	OVinf_Plasma_Dep_UGA_P_2	OVOC10346	MSTNINLSSMEIMSQIQK	Weil_061_4003_2143_11	47769	39603	18	0	Oxidation (M)	_MSTNINLSSM(Oxidation (M))EIMSQIQK_	2	1036	2069.98	57.836
	OVinf_Plasma_Dep_UGA_P_2	OVOC10389	NLELYKLYRQER	Weil_061_4003_2142_13	41694	32271	12	2	Deamidation (N)	_N(Deamidation (N))LELYKLYRQER_	2	813.436	1624.86	71.349
	OVinf_Plasma_Dep_UGA_P_2	OVOC10584	PDNLHKHTHKYTIDPR	Weil_061_4003_2143_11	62349	52421	16	2	Deamidation (N)	_PDN(Deamidation (N))LHKHTHKYTIDPR_	2	987.003	1971.99	81.525
	OVinf_Plasma_Dep_UGA_P_2	OVOC10594	ERLNNEEYVRILNDVIHLNK	Weil_061_4003_2142_13	58373	46399	20	2	2 Deamidation (N)	_ERLNNEEYVRILN(Deamidation (N))DVIHLN(Deamidation (N))K_	3	828.434	2482.28	45.704
	OVinf_Plasma_Dep_UGA_P_2	OVOC10594	ERLNNEEYVRILNDVIHLNK	Weil_061_4003_2143_11	63602	53541	20	2	2 Deamidation (N)	_ERLNNEEYVRILN(Deamidation (N))DVIHLN(Deamidation (N))K_	3	828.434	2482.28	45.704
	OVinf_Plasma_Dep_UGA_P_2	OVOC10594	ERLNNEEYVRILNDVIHLNK	Weil_061_4003_2142_11	63682	53672	20	2	2 Deamidation (N)	_ERLNNEEYVRILN(Deamidation (N))DVIHLN(Deamidation (N))K_	3	828.434	2482.28	46.663
	OVinf_Plasma_Dep_UGA_P_2	OVOC1082	MPYKHVTVNDVKMMIDK	Weil_061_4003_2143_11	42525	35076	17	2	2 Oxidation (M)	_M(Oxidation (M))PYKHVTVNDVKM(Oxidation (M))MIDK_	2	1041.02	2080.02	67.385
	OVinf_Plasma_Dep_UGA_P_2	OVOC1082	MPYKHVTVNDVKMMIDK	Weil_061_4003_2142_11	42681	35258	17	2	2 Oxidation (M)	_M(Oxidation (M))PYKHVTVNDVKM(Oxidation (M))MIDK_	2	1041.02	2080.02	65.842
	OVinf_Plasma_Dep_UGA_P_2	OVOC1082	MPYKHVTVNDVKMMIDK	Weil_061_4003_2143_11	42710	35234	17	2	2 Oxidation (M)	_M(Oxidation (M))PYKHVTVNDVKM(Oxidation (M))MIDK_	2	1041.02	2080.02	55.452
	OVinf_Plasma_Dep_UGA_P_2	OVOC1082	MPYKHVTVNDVKMMIDK	Weil_061_4003_2142_11	42861	35411	17	2	2 Oxidation (M)	_M(Oxidation (M))PYKHVTVNDVKM(Oxidation (M))MIDK_	2	1041.02	2080.02	59.198
	OVinf_Plasma_Dep_UGA_P_2	OVOC10857	IGHGNLNVSNSNGASPK	Weil_061_4003_2143_11	34994	28556	17	0	2 Deamidation (N)	_IGHGN(Deamidation (N))LN(Deamidation (N))VSNSNGASPK_	3	556.604	1666.79	67.326
	OVinf_Plasma_Dep_UGA_P_2	OVOC10857	IGHGNLNVSNSNGASPK	Weil_061_4003_2142_11	35062	28659	17	0	2 Deamidation (N)	_IGHGN(Deamidation (N))LN(Deamidation (N))VSNSNGASPK_	3	556.604	1666.79	60.549
	OVinf_Plasma_Dep_UGA_P_2	OVOC10857	IGHGNLNVSNSNGASPK	Weil_061_4003_2142_11	35133	28723	17	0	2 Deamidation (N)	_IGHGN(Deamidation (N))LN(Deamidation (N))VSNSNGASPK_	2	834.403	1666.79	65.395
	OVinf_Plasma_Dep_UGA_P_2	OVOC10881	PEDFKNVIFK	Weil_061_4003_2142_11	59952	50338	10	1	Deamidation (N)	_PEDFKN(Deamidation (N))VIFK_	1	1237.65	1236.64	49.418
	OVinf_Plasma_Dep_UGA_P_2	OVOC10945	LIALNNTDTGK	Weil_061_4003_2142_13	26601	19874	11	0	2 Deamidation (N)	_LIALN(Deamidation (N))N(Deamidation (N))TDTGK_	2	581.304	1160.59	67.169
	OVinf_Plasma_Dep_UGA_P_2	OVOC11137	MENIGAGEESAR	Weil_061_4003_2143_11	32557	26484	12	0	Deamidation (N)	_MEN(Deamidation (N))IGAGEESAR_	3	422.187	1263.54	52.693
	OVinf_Plasma_Dep_UGA_P_2	OVOC11387	LNKNANLKMDEIK	Weil_061_4003_2143_13	19042	14095	13	2	Oxidation (M),Deamidation (N)	_LN(Deamidation (N))KNANLKM(Oxidation (M))DEIK_	3	516.608	1546.8	48.568
	OVinf_Plasma_Dep_UGA_P_2	OVOC11436	TLSLANNRISNMQPR	Weil_061_4003_2143_13	40363	31484	15	1	Oxidation (M),3 Deamidation (N)	_TLSLAN(Deamidation (N))N(Deamidation (N))RISN(Deamidation (N))M(Oxidation (M))QPR_	2	867.428	1732.84	48.44
	OVinf_Plasma_Dep_UGA_P_2	OVOC11459	LTILDNNAINNLK	Weil_061_4003_2143_11	45879	37949	13	0	3 Deamidation (N)	_LTILDN(Deamidation (N))N(Deamidation (N))AIN(Deamidation (N))NLK_	2	729.888	1457.76	44.309
	OVinf_Plasma_Dep_UGA_P_2	OVOC11459	LTILDNNAINNLK	Weil_061_4003_2142_11	45995	38106	13	0	3 Deamidation (N)	_LTILDN(Deamidation (N))N(Deamidation (N))AIN(Deamidation (N))NLK_	2	729.888	1457.76	44.309
	OVinf_Plasma_Dep_UGA_P_2	OVOC11549	SLIMSNNRR	Weil_061_4003_2142_13	19119	13781	9	1	2 Deamidation (N)	_SLIMSN(Deamidation (N))N(Deamidation (N))RR_	2	546.777	1091.54	56.011
	OVinf_Plasma_Dep_UGA_P_2	OVOC11549	SLIMSNNRR	Weil_061_4003_2143_13	19696	14569	9	1	2 Deamidation (N)	_SLIMSN(Deamidation (N))N(Deamidation (N))RR_	2	546.777	1091.54	55.676
	OVinf_Plasma_Dep_UGA_P_2	OVOC11613	QQLSLALNERNTLQNDLR	Weil_061_4003_2143_11	63751	53672	18	1	Gln->pyro-Glu,Deamidation (N)	_(Gln->pyro-Glu)QQLSLALNERNTLQN(Deamidation (N))DLR_	2	1055.55	2109.08	46.592
	OVinf_Plasma_Dep_UGA_P_2	OVOC11764	LVSVTEK	Weil_061_4003_2142_13	18217	13152	7	0	Unmodified	_LVSVTEK_	1	775.456	774.449	94.163
	OVinf_Plasma_Dep_UGA_P_2	OVOC11982	VAVWSVR	Weil_061_4003_2142_13	36541	28020	7	0	Unmodified	_VAVWSVR_	2	408.74	815.465	149.11
	OVinf_Plasma_Dep_UGA_P_2	OVOC11982	VAVWSVR	Weil_061_4003_2143_13	36922	28619	7	0	Unmodified	_VAVWSVR_	2	408.74	815.465	140.01
	OVinf_Plasma_Dep_UGA_P_2	OVOC12006	KNNFQLR	Weil_061_4003_2143_11	38298	31415	7	1	2 Deamidation (N)	_KN(Deamidation (N))N(Deamidation (N))FQLR_	2	461.243	920.472	84.359
	OVinf_Plasma_Dep_UGA_P_2	OVOC12006	KNNFQLR	Weil_061_4003_2142_11	38404	31547	7	1	2 Deamidation (N)	_KN(Deamidation (N))N(Deamidation (N))FQLR_	2	461.243	920.472	87.582
	OVinf_Plasma_Dep_UGA_P_2	OVOC123	IRMASGSSNRMQMIPGLTR	Weil_061_4003_2142_11	59339	49785	19	2	2 Oxidation (M)	_IRM(Oxidation (M))ASGSSNRMQM(Oxidation (M))IPGLTR_	2	1069.54	2137.06	45.257
	OVinf_Plasma_Dep_UGA_P_2	OVOC12559	MSINIDALANAAQLAMNR	Weil_061_4003_2143_11	63987	53877	18	0	Oxidation (M),Deamidation (N)	_M(Oxidation (M))SIN(Deamidation (N))IDALANAAQLAMNR_	2	967.477	1932.94	76.655
	OVinf_Plasma_Dep_UGA_P_2	OVOC12559	MSINIDALANAAQLAMNR	Weil_061_4003_2143_11	64014	53901	18	0	Oxidation (M),Deamidation (N)	_M(Oxidation (M))SIN(Deamidation (N))IDALANAAQLAMNR_	2	967.477	1932.94	88.441
	OVinf_Plasma_Dep_UGA_P_2	OVOC12559	MSINIDALANAAQLAMNR	Weil_061_4003_2142_11	64077	54021	18	0	Oxidation (M),Deamidation (N)	_M(Oxidation (M))SIN(Deamidation (N))IDALANAAQLAMNR_	2	967.477	1932.94	64.55
	OVinf_Plasma_Dep_UGA_P_2	OVOC12698	LDTLVIFGYCSTLLSTLQKNPR	Weil_061_4003_2142_13	58240	46296	22	1	Unmodified	_LDTLVIFGYCSTLLSTLQKNPR_	2	1270.18	2538.35	43.382
	OVinf_Plasma_Dep_UGA_P_2	OVOC1310	LDEYILNELAMIR	Weil_061_4003_2143_11	56695	47411	13	0	Oxidation (M)	_LDEYILNELAM(Oxidation (M))IR_	2	804.919	1607.82	56.432
	OVinf_Plasma_Dep_UGA_P_2	OVOC1310	LDEYILNELAMIR	Weil_061_4003_2142_11	56794	47554	13	0	Oxidation (M)	_LDEYILNELAM(Oxidation (M))IR_	2	804.919	1607.82	72.928
	OVinf_Plasma_Dep_UGA_P_2	OVOC1367	IGLMKSNLPPK	Weil_061_4003_2143_13	28379	21588	11	1	Oxidation (M),Deamidation (N)	_IGLM(Oxidation (M))KSN(Deamidation (N))LPPK_	2	607.844	1213.67	69.198
	OVinf_Plasma_Dep_UGA_P_2	OVOC1549	ACVEKLNEVKK	Weil_061_4003_2142_11	19231	15123	11	2	Deamidation (N)	_ACVEKLN(Deamidation (N))EVKK_	3	440.239	1317.7	41.54
	OVinf_Plasma_Dep_UGA_P_2	OVOC1729	SLSSVPISLTTEEMQAAR	Weil_061_4003_2142_11	40280	33168	18	0	Oxidation (M)	_SLSSVPISLTTEEM(Oxidation (M))QAAR_	2	968.488	1934.96	52.247
	OVinf_Plasma_Dep_UGA_P_2	OVOC1729	SLSSVPISLTTEEMQAAR	Weil_061_4003_2142_11	40486	33349	18	0	Oxidation (M)	_SLSSVPISLTTEEM(Oxidation (M))QAAR_	2	968.488	1934.96	57.836
	OVinf_Plasma_Dep_UGA_P_2	OVOC1855	VNVIPVIAKADTTCK	Weil_061_4003_2143_11	45662	37766	15	1	Deamidation (N)	_VN(Deamidation (N))VIPVIAKADTTCK_	3	543.968	1628.88	50.843
	OVinf_Plasma_Dep_UGA_P_2	OVOC1999	QKVSIINYQRK	Weil_061_4003_2143_11	57279	47923	11	2	Gln->pyro-Glu,Deamidation (N)	_(Gln->pyro-Glu)QKVSIIN(Deamidation (N))YQRK_	2	680.883	1359.75	66.692
	OVinf_Plasma_Dep_UGA_P_2	OVOC2094	KSNANMMTTGIEK	Weil_061_4003_2142_11	14221	10857	13	1	2 Oxidation (M),Deamidation (N)	_KSN(Deamidation (N))ANM(Oxidation (M))M(Oxidation (M))TTGIEK_	2	729.334	1456.65	44.318
	OVinf_Plasma_Dep_UGA_P_2	OVOC2253	INELNKQINNK	Weil_061_4003_2142_13	35332	26995	11	1	Deamidation (N)	_INELN(Deamidation (N))KQINNK_	2	664.862	1327.71	70.919
	OVinf_Plasma_Dep_UGA_P_2	OVOC233	CHNYIIDAK	Weil_061_4003_2143_13	28912	21964	9	0	Deamidation (N)	_CHN(Deamidation (N))YIIDAK_	2	567.766	1133.52	89.296
	OVinf_Plasma_Dep_UGA_P_2	OVOC233	CHNYIIDAK	Weil_061_4003_2143_13	29057	22059	9	0	Deamidation (N)	_CHN(Deamidation (N))YIIDAK_	2	567.766	1133.52	89.296
	OVinf_Plasma_Dep_UGA_P_2	OVOC2347	GGDNSGMKNVLAK	Weil_061_4003_2142_13	26638	19906	13	1	Oxidation (M),2 Deamidation (N)	_GGDN(Deamidation (N))SGM(Oxidation (M))KN(Deamidation (N))VLAK_	2	654.809	1307.6	47.603
	OVinf_Plasma_Dep_UGA_P_2	OVOC2347	IDQLQEERSAQLNRTK	Weil_061_4003_2142_13	52298	41189	16	2	Deamidation (N)	_IDQLQEERSAQLN(Deamidation (N))RTK_	2	965.503	1928.99	59.542
	OVinf_Plasma_Dep_UGA_P_2	OVOC2416	NEEVKKEEIMR	Weil_061_4003_2142_11	46106	38203	11	2	Oxidation (M),Deamidation (N)	_N(Deamidation (N))EEVKKEEIM(Oxidation (M))R_	2	711.351	1420.69	45.997
	OVinf_Plasma_Dep_UGA_P_2	OVOC2416	NEEVKKEEIMR	Weil_061_4003_2143_11	46358	38362	11	2	Oxidation (M),Deamidation (N)	_N(Deamidation (N))EEVKKEEIM(Oxidation (M))R_	2	711.351	1420.69	45.997
	OVinf_Plasma_Dep_UGA_P_2	OVOC2494	ITINELRRSNFLETVR	Weil_061_4003_2143_11	63197	53177	16	2	2 Deamidation (N)	_ITIN(Deamidation (N))ELRRSN(Deamidation (N))FLETVR_	2	982.034	1962.05	56.548
	OVinf_Plasma_Dep_UGA_P_2	OVOC2496	TSHNNNLAGK	Weil_061_4003_2143_11	4605	2877	10	0	3 Deamidation (N)	_TSHN(Deamidation (N))N(Deamidation (N))N(Deamidation (N))LAGK_	1	1058.47	1057.47	52.403
	OVinf_Plasma_Dep_UGA_P_2	OVOC2576	NKLEMLPELKK	Weil_061_4003_2143_11	34384	28022	11	2	Oxidation (M),Deamidation (N)	_N(Deamidation (N))KLEM(Oxidation (M))LPELKK_	3	453.923	1358.75	41.283
	OVinf_Plasma_Dep_UGA_P_2	OVOC2616	NIRNEVK	Weil_061_4003_2143_11	11900	8899	7	1	2 Deamidation (N)	_N(Deamidation (N))IRN(Deamidation (N))EVK_	2	437.735	873.456	56.122
	OVinf_Plasma_Dep_UGA_P_2	OVOC2663	TRTLSSGGNEPTILDNNSTIPR	Weil_061_4003_2142_11	68478	57972	22	1	2 Deamidation (N)	_TRTLSSGGNEPTILDN(Deamidation (N))N(Deamidation (N))STIPR_	2	1173.08	2344.15	44.457
	OVinf_Plasma_Dep_UGA_P_2	OVOC2869	LVVWNLSCK	Weil_061_4003_2143_13	11233	7680	9	0	Acetyl (Protein N-term)	_(Acetyl (Protein N-term))LVVWNLSCK_	2	580.81	1159.61	73.26
	OVinf_Plasma_Dep_UGA_P_2	OVOC2869	LVVWNLSCK	Weil_061_4003_2143_13	13172	9226	9	0	Acetyl (Protein N-term),Deamidation (N)	_(Acetyl (Protein N-term))LVVWN(Deamidation (N))LSCK_	2	581.302	1160.59	54.157
	OVinf_Plasma_Dep_UGA_P_2	OVOC326	IVEQVEYYFGDINLPR	Weil_061_4003_2142_13	49335	38680	16	0	Unmodified	_IVEQVEYYFGDINLPR_	2	977.999	1953.98	72.652
	OVinf_Plasma_Dep_UGA_P_2	OVOC326	IVEQVEYYFGDINLPR	Weil_061_4003_2143_13	49685	39260	16	0	Unmodified	_IVEQVEYYFGDINLPR_	2	977.999	1953.98	64.439
	OVinf_Plasma_Dep_UGA_P_2	OVOC3419	MIGQKVMEVK	Weil_061_4003_2142_11	22547	17940	10	1	Oxidation (M)	_M(Oxidation (M))IGQKVMEVK_	2	589.817	1177.62	77.923
	OVinf_Plasma_Dep_UGA_P_2	OVOC3419	MIGQKVMEVK	Weil_061_4003_2143_11	22639	18017	10	1	Oxidation (M)	_M(Oxidation (M))IGQKVMEVK_	2	589.817	1177.62	86.794
	OVinf_Plasma_Dep_UGA_P_2	OVOC3534	CISENLLNAAVMAASR	Weil_061_4003_2142_13	43826	34093	16	0	Oxidation (M),Deamidation (N)	_CISEN(Deamidation (N))LLNAAVM(Oxidation (M))AASR_	2	868.919	1735.82	80.763
	OVinf_Plasma_Dep_UGA_P_2	OVOC3534	CISENLLNAAVMAASR	Weil_061_4003_2142_13	44090	34298	16	0	Oxidation (M),Deamidation (N)	_CISEN(Deamidation (N))LLNAAVM(Oxidation (M))AASR_	2	868.919	1735.82	59.57
	OVinf_Plasma_Dep_UGA_P_2	OVOC3534	CISENLLNAAVMAASR	Weil_061_4003_2143_13	44305	34772	16	0	Oxidation (M),Deamidation (N)	_CISEN(Deamidation (N))LLNAAVM(Oxidation (M))AASR_	2	868.919	1735.82	73.781
	OVinf_Plasma_Dep_UGA_P_2	OVOC3534	CISENLLNAAVMAASR	Weil_061_4003_2143_11	48262	40033	16	0	Oxidation (M),Deamidation (N)	_CISEN(Deamidation (N))LLNAAVM(Oxidation (M))AASR_	2	868.919	1735.82	82.261
	OVinf_Plasma_Dep_UGA_P_2	OVOC3585	EILIPVYKSMKDAFNK	Weil_061_4003_2142_13	53962	42600	16	2	Oxidation (M)	_EILIPVYKSM(Oxidation (M))KDAFNK_	2	956.516	1911.02	69.01
	OVinf_Plasma_Dep_UGA_P_2	OVOC3729	ISDIYAIDNFNAKVYYMGIIPDDIMNR	Weil_061_4003_2143_13	51954	41207	27	1	2 Oxidation (M),Deamidation (N)	_ISDIYAIDNFN(Deamidation (N))AKVYYM(Oxidation (M))GIIPDDIM(Oxidation (M))NR_	3	1066.51	3196.51	42.806
	OVinf_Plasma_Dep_UGA_P_2	OVOC3842	SQNLIKTLSSLSGLCK	Weil_061_4003_2142_13	57815	45912	16	1	Deamidation (N)	_SQN(Deamidation (N))LIKTLSSLSGLCK_	2	875.474	1748.93	92.866
	OVinf_Plasma_Dep_UGA_P_2	OVOC3842	SQNLIKTLSSLSGLCK	Weil_061_4003_2143_13	58302	46613	16	1	Deamidation (N)	_SQN(Deamidation (N))LIKTLSSLSGLCK_	2	875.474	1748.93	96.229
	OVinf_Plasma_Dep_UGA_P_2	OVOC3842	SQNLIKTLSSLSGLCK	Weil_061_4003_2143_11	63037	53032	16	1	Deamidation (N)	_SQN(Deamidation (N))LIKTLSSLSGLCK_	2	875.474	1748.93	94.465
	OVinf_Plasma_Dep_UGA_P_2	OVOC3842	SQNLIKTLSSLSGLCK	Weil_061_4003_2142_11	63102	53148	16	1	Deamidation (N)	_SQN(Deamidation (N))LIKTLSSLSGLCK_	2	875.474	1748.93	115.57
	OVinf_Plasma_Dep_UGA_P_2	OVOC3994	AKDGHDIAEAAAR	Weil_061_4003_2143_11	38253	31376	13	1	Unmodified	_AKDGHDIAEAAAR_	2	662.834	1323.65	73.985
	OVinf_Plasma_Dep_UGA_P_2	OVOC3994	IDKQLANFETVLPVLNR	Weil_061_4003_2143_11	65977	55660	17	1	Deamidation (N)	_IDKQLAN(Deamidation (N))FETVLPVLNR_	2	986.049	1970.08	74.611
	OVinf_Plasma_Dep_UGA_P_2	OVOC3994	IDKQLANFETVLPVLNR	Weil_061_4003_2142_11	66063	55802	17	1	Deamidation (N)	_IDKQLAN(Deamidation (N))FETVLPVLNR_	2	986.049	1970.08	89.805
	OVinf_Plasma_Dep_UGA_P_2	OVOC4084	NSIVGITK	Weil_061_4003_2142_13	50392	39599	8	0	Deamidation (N)	_N(Deamidation (N))SIVGITK_	1	832.477	831.47	50.703
	OVinf_Plasma_Dep_UGA_P_2	OVOC4084	NSIVGITK	Weil_061_4003_2143_13	50772	40198	8	0	Deamidation (N)	_N(Deamidation (N))SIVGITK_	1	832.477	831.47	73.26
	OVinf_Plasma_Dep_UGA_P_2	OVOC4202	KYVMDVLEK	Weil_061_4003_2142_13	14306	9888	9	1	Oxidation (M)	_KYVM(Oxidation (M))DVLEK_	2	570.802	1139.59	81.548
	OVinf_Plasma_Dep_UGA_P_2	OVOC4370	VPNICCKKGK	Weil_061_4003_2142_11	45876	38000	10	2	Unmodified	_VPNICCKKGK_	2	602.32	1202.63	94.887
	OVinf_Plasma_Dep_UGA_P_2	OVOC4444	DLYHKFAKEVNANQK	Weil_061_4003_2142_11	42737	35307	15	2	Deamidation (N)	_DLYHKFAKEVN(Deamidation (N))ANQK_	3	602.644	1804.91	43.761
	OVinf_Plasma_Dep_UGA_P_2	OVOC4539	KISAEFLNENK	Weil_061_4003_2142_13	24683	18318	11	1	Deamidation (N)	_KISAEFLNEN(Deamidation (N))K_	2	647.338	1292.66	69.825
	OVinf_Plasma_Dep_UGA_P_2	OVOC4539	MEEVSRQNEQLIIAK	Weil_061_4003_2142_11	52853	44090	15	1	Oxidation (M),Deamidation (N)	_M(Oxidation (M))EEVSRQN(Deamidation (N))EQLIIAK_	2	902.959	1803.9	50.284
	OVinf_Plasma_Dep_UGA_P_2	OVOC4612	CSNTMNWKK	Weil_061_4003_2143_13	14374	10226	9	1	Oxidation (M),2 Deamidation (N)	_CSN(Deamidation (N))TM(Oxidation (M))N(Deamidation (N))WKK_	2	593.747	1185.48	66.073
	OVinf_Plasma_Dep_UGA_P_2	OVOC4612	CSNTMNWKK	Weil_061_4003_2143_13	15884	11510	9	1	Oxidation (M),2 Deamidation (N)	_CSN(Deamidation (N))TM(Oxidation (M))N(Deamidation (N))WKK_	2	593.747	1185.48	74.127
	OVinf_Plasma_Dep_UGA_P_2	OVOC4612	CSNTMNWKK	Weil_061_4003_2143_13	16063	11662	9	1	Oxidation (M),2 Deamidation (N)	_CSN(Deamidation (N))TM(Oxidation (M))N(Deamidation (N))WKK_	2	593.747	1185.48	74.127
	OVinf_Plasma_Dep_UGA_P_2	OVOC4612	CSNTMNWKK	Weil_061_4003_2143_13	16228	11795	9	1	Oxidation (M),2 Deamidation (N)	_CSN(Deamidation (N))TM(Oxidation (M))N(Deamidation (N))WKK_	2	593.747	1185.48	86.953
	OVinf_Plasma_Dep_UGA_P_2	OVOC4612	CSNTMNWKK	Weil_061_4003_2143_13	16818	12303	9	1	Oxidation (M),2 Deamidation (N)	_CSN(Deamidation (N))TM(Oxidation (M))N(Deamidation (N))WKK_	2	593.747	1185.48	72.485
	OVinf_Plasma_Dep_UGA_P_2	OVOC4612	CSNTMNWKK	Weil_061_4003_2143_13	16989	12443	9	1	Oxidation (M),2 Deamidation (N)	_CSN(Deamidation (N))TM(Oxidation (M))N(Deamidation (N))WKK_	2	593.747	1185.48	60.59
	OVinf_Plasma_Dep_UGA_P_2	OVOC4612	CSNTMNWKK	Weil_061_4003_2142_11	17508	13651	9	1	Oxidation (M),2 Deamidation (N)	_CSN(Deamidation (N))TM(Oxidation (M))N(Deamidation (N))WKK_	2	593.747	1185.48	74.127
	OVinf_Plasma_Dep_UGA_P_2	OVOC4612	CSNTMNWKK	Weil_061_4003_2142_11	17878	13968	9	1	Oxidation (M),2 Deamidation (N)	_CSN(Deamidation (N))TM(Oxidation (M))N(Deamidation (N))WKK_	2	593.747	1185.48	75.213
	OVinf_Plasma_Dep_UGA_P_2	OVOC4612	CSNTMNWKK	Weil_061_4003_2143_11	17883	13969	9	1	Oxidation (M),2 Deamidation (N)	_CSN(Deamidation (N))TM(Oxidation (M))N(Deamidation (N))WKK_	2	593.747	1185.48	61.962
	OVinf_Plasma_Dep_UGA_P_2	OVOC4678	KILDSTIK	Weil_061_4003_2142_13	18832	13604	8	1	Unmodified	_KILDSTIK_	2	459.287	916.559	95.531
	OVinf_Plasma_Dep_UGA_P_2	OVOC4737	TVQLFKNDFNR	Weil_061_4003_2142_11	52282	43602	11	1	2 Deamidation (N)	_TVQLFKN(Deamidation (N))DFN(Deamidation (N))R_	2	692.349	1382.68	80.438
	OVinf_Plasma_Dep_UGA_P_2	OVOC4880	LENSMTEEERK	Weil_061_4003_2143_13	17640	12986	11	1	Deamidation (N)	_LEN(Deamidation (N))SMTEEERK_	3	456.21	1365.61	44.847
	OVinf_Plasma_Dep_UGA_P_2	OVOC4880	LENSMTEEERK	Weil_061_4003_2143_11	19008	14925	11	1	Deamidation (N)	_LEN(Deamidation (N))SMTEEERK_	3	456.21	1365.61	52.693
	OVinf_Plasma_Dep_UGA_P_2	OVOC4880	LENSMTEEERK	Weil_061_4003_2142_11	19433	15300	11	1	Deamidation (N)	_LEN(Deamidation (N))SMTEEERK_	3	456.21	1365.61	57.836
	OVinf_Plasma_Dep_UGA_P_2	OVOC4881	KQLEDVHEERVQAHLNEK	Weil_061_4003_2142_13	55489	43927	18	2	Unmodified	_KQLEDVHEERVQAHLNEK_	2	1101.57	2201.12	77.593
	OVinf_Plasma_Dep_UGA_P_2	OVOC4941	QMWQNDMYRLQGAVK	Weil_061_4003_2142_13	32895	24985	15	1	2 Oxidation (M)	_QM(Oxidation (M))WQNDM(Oxidation (M))YRLQGAVK_	2	950.446	1898.88	58.699
	OVinf_Plasma_Dep_UGA_P_2	OVOC4941	QMWQNDMYRLQGAVK	Weil_061_4003_2143_13	33252	25569	15	1	2 Oxidation (M)	_QM(Oxidation (M))WQNDM(Oxidation (M))YRLQGAVK_	2	950.446	1898.88	50.284
	OVinf_Plasma_Dep_UGA_P_2	OVOC4941	QMWQNDMYRLQGAVK	Weil_061_4003_2143_13	33314	25621	15	1	2 Oxidation (M)	_QM(Oxidation (M))WQNDM(Oxidation (M))YRLQGAVK_	2	950.446	1898.88	93.556
	OVinf_Plasma_Dep_UGA_P_2	OVOC4941	QMWQNDMYRLQGAVK	Weil_061_4003_2143_13	33481	25750	15	1	2 Oxidation (M),Deamidation (N)	_QM(Oxidation (M))WQN(Deamidation (N))DM(Oxidation (M))YRLQGAVK_	2	950.938	1899.86	42.395
	OVinf_Plasma_Dep_UGA_P_2	OVOC4941	QMWQNDMYRLQGAVK	Weil_061_4003_2143_11	36212	29625	15	1	2 Oxidation (M)	_QM(Oxidation (M))WQNDM(Oxidation (M))YRLQGAVK_	2	950.446	1898.88	79.974
	OVinf_Plasma_Dep_UGA_P_2	OVOC4941	QMWQNDMYRLQGAVK	Weil_061_4003_2143_11	36388	29770	15	1	2 Oxidation (M)	_QM(Oxidation (M))WQNDM(Oxidation (M))YRLQGAVK_	2	950.446	1898.88	85.355
	OVinf_Plasma_Dep_UGA_P_2	OVOC4941	QMWQNDMYRLQGAVK	Weil_061_4003_2142_11	36464	29879	15	1	2 Oxidation (M)	_QM(Oxidation (M))WQNDM(Oxidation (M))YRLQGAVK_	2	950.446	1898.88	88.681
	OVinf_Plasma_Dep_UGA_P_2	OVOC4941	QMWQNDMYRLQGAVK	Weil_061_4003_2143_11	36591	29945	15	1	2 Oxidation (M)	_QM(Oxidation (M))WQNDM(Oxidation (M))YRLQGAVK_	2	950.446	1898.88	56.359
	OVinf_Plasma_Dep_UGA_P_2	OVOC4941	QMWQNDMYRLQGAVK	Weil_061_4003_2143_11	38066	31208	15	1	2 Oxidation (M),Deamidation (N)	_QM(Oxidation (M))WQN(Deamidation (N))DM(Oxidation (M))YRLQGAVK_	2	950.938	1899.86	66.595
	OVinf_Plasma_Dep_UGA_P_2	OVOC4941	QMWQNDMYRLQGAVK	Weil_061_4003_2142_11	38176	31344	15	1	2 Oxidation (M),Deamidation (N)	_QM(Oxidation (M))WQN(Deamidation (N))DM(Oxidation (M))YRLQGAVK_	2	950.938	1899.86	57.532
	OVinf_Plasma_Dep_UGA_P_2	OVOC4989	IVTDQQDNSVNLVIQK	Weil_061_4003_2142_13	36203	27751	16	0	Unmodified	_IVTDQQDNSVNLVIQK_	3	605.327	1812.96	37.156
	OVinf_Plasma_Dep_UGA_P_2	OVOC4989	NTLFEVQNLIK	Weil_061_4003_2142_13	55550	43982	11	0	Unmodified	_NTLFEVQNLIK_	2	659.872	1317.73	85.67
	OVinf_Plasma_Dep_UGA_P_2	OVOC4992	QLKNNLEK	Weil_061_4003_2143_11	2207	1172	8	1	Gln->pyro-Glu,2 Deamidation (N)	_(Gln->pyro-Glu)QLKN(Deamidation (N))N(Deamidation (N))LEK_	2	486.256	970.497	40.103
	OVinf_Plasma_Dep_UGA_P_2	OVOC506	TVKGCVSGRMMEK	Weil_061_4003_2143_11	30091	24398	13	2	2 Oxidation (M)	_TVKGCVSGRM(Oxidation (M))M(Oxidation (M))EK_	2	757.86	1513.71	45.368
	OVinf_Plasma_Dep_UGA_P_2	OVOC506	TVKGCVSGRMMEK	Weil_061_4003_2142_11	30106	24430	13	2	2 Oxidation (M)	_TVKGCVSGRM(Oxidation (M))M(Oxidation (M))EK_	2	757.86	1513.71	56.432
	OVinf_Plasma_Dep_UGA_P_2	OVOC506	TVKGCVSGRMMEK	Weil_061_4003_2142_11	30287	24582	13	2	2 Oxidation (M)	_TVKGCVSGRM(Oxidation (M))M(Oxidation (M))EK_	2	757.86	1513.71	49.418
	OVinf_Plasma_Dep_UGA_P_2	OVOC506	TVKGCVSGRMMEK	Weil_061_4003_2143_11	32205	26184	13	2	2 Oxidation (M)	_TVKGCVSGRM(Oxidation (M))M(Oxidation (M))EK_	2	757.86	1513.71	49.418
	OVinf_Plasma_Dep_UGA_P_2	OVOC506	TVKGCVSGRMMEK	Weil_061_4003_2142_11	32231	26232	13	2	2 Oxidation (M)	_TVKGCVSGRM(Oxidation (M))M(Oxidation (M))EK_	2	757.86	1513.71	47.187
	OVinf_Plasma_Dep_UGA_P_2	OVOC506	TVKGCVSGRMMEK	Weil_061_4003_2143_11	43368	35797	13	2	Oxidation (M)	_TVKGCVSGRM(Oxidation (M))MEK_	2	749.862	1497.71	52.579
	OVinf_Plasma_Dep_UGA_P_2	OVOC506	TVKGCVSGRMMEK	Weil_061_4003_2142_11	51238	42677	13	2	Unmodified	_TVKGCVSGRMMEK_	2	741.865	1481.72	65.224
	OVinf_Plasma_Dep_UGA_P_2	OVOC5081	QLRTPLMLACLMRNDTVAHYLILGYFFQQNVNLMAADK	Weil_061_4003_2142_13	58608	46594	38	2	2 Oxidation (M),Deamidation (N)	_QLRTPLM(Oxidation (M))LACLMRNDTVAHYLILGYFFQQNVN(Deamidation (N))LM(Oxidation (M))AADK_	4	1126.32	4501.24	44.319
	OVinf_Plasma_Dep_UGA_P_2	OVOC5155	NAFDDVKYSIQTINLGR	Weil_061_4003_2142_11	64094	54037	17	1	Deamidation (N)	_NAFDDVKYSIQTIN(Deamidation (N))LGR_	2	977.997	1953.98	56.087
	OVinf_Plasma_Dep_UGA_P_2	OVOC5172	ITNQITTMFLSLEEINKTDDER	Weil_061_4003_2142_13	57470	45626	22	1	Deamidation (N)	_ITNQITTMFLSLEEIN(Deamidation (N))KTDDER_	3	871.43	2611.27	43.598
	OVinf_Plasma_Dep_UGA_P_2	OVOC5214	EIINAMNRNTELNAR	Weil_061_4003_2143_11	32914	26777	15	1	4 Deamidation (N)	_EIIN(Deamidation (N))AMN(Deamidation (N))RN(Deamidation (N))TELN(Deamidation (N))AR_	2	881.917	1761.82	52.579
	OVinf_Plasma_Dep_UGA_P_2	OVOC5214	EIINAMNRNTELNAR	Weil_061_4003_2142_11	32972	26857	15	1	4 Deamidation (N)	_EIIN(Deamidation (N))AMN(Deamidation (N))RN(Deamidation (N))TELN(Deamidation (N))AR_	2	881.917	1761.82	52.79
	OVinf_Plasma_Dep_UGA_P_2	OVOC526	LSATVANYYEIKRVLWER	Weil_061_4003_2143_11	61092	51300	18	2	Unmodified	_LSATVANYYEIKRVLWER_	2	1106.1	2210.18	63.091
	OVinf_Plasma_Dep_UGA_P_2	OVOC526	LSATVANYYEIKRVLWER	Weil_061_4003_2142_11	61174	51429	18	2	Unmodified	_LSATVANYYEIKRVLWER_	2	1106.1	2210.18	74.611
	OVinf_Plasma_Dep_UGA_P_2	OVOC5319	INELQETLDAANSK	Weil_061_4003_2143_13	19608	14519	14	0	Deamidation (N)	_IN(Deamidation (N))ELQETLDAANSK_	3	516.258	1545.75	53.754
	OVinf_Plasma_Dep_UGA_P_2	OVOC5425d	DLQVLNPEQRK	Weil_061_4003_2143_13	32850	25221	11	1	Deamidation (N)	_DLQVLN(Deamidation (N))PEQRK_	2	670.862	1339.71	67.993
	OVinf_Plasma_Dep_UGA_P_2	OVOC5511	TIPNGEWRRK	Weil_061_4003_2143_13	20296	15051	10	2	Unmodified	_TIPNGEWRRK_	3	419.567	1255.68	54.416
	OVinf_Plasma_Dep_UGA_P_2	OVOC5511	TIPNGEWRRK	Weil_061_4003_2142_13	20342	14773	10	2	Unmodified	_TIPNGEWRRK_	2	628.847	1255.68	106.36
	OVinf_Plasma_Dep_UGA_P_2	OVOC5511	TIPNGEWRRK	Weil_061_4003_2143_13	20418	15157	10	2	Unmodified	_TIPNGEWRRK_	2	628.847	1255.68	83.206
	OVinf_Plasma_Dep_UGA_P_2	OVOC5511	TIPNGEWRRK	Weil_061_4003_2142_13	20469	14853	10	2	Unmodified	_TIPNGEWRRK_	2	628.847	1255.68	84.498
	OVinf_Plasma_Dep_UGA_P_2	OVOC5511	TIPNGEWRRK	Weil_061_4003_2143_13	20914	15557	10	2	Unmodified	_TIPNGEWRRK_	2	628.847	1255.68	84.498
	OVinf_Plasma_Dep_UGA_P_2	OVOC5511	TIPNGEWRRK	Weil_061_4003_2143_13	37062	28694	10	2	Unmodified	_TIPNGEWRRK_	2	628.847	1255.68	95.909
	OVinf_Plasma_Dep_UGA_P_2	OVOC5513	MSINKVNNISQLDK	Weil_061_4003_2143_11	53373	44492	14	1	Acetyl (Protein N-term),Oxidation (M),3 Deamidation (N)	_(Acetyl (Protein N-term))M(Oxidation (M))SIN(Deamidation (N))KVN(Deamidation (N))N(Deamidation (N))ISQLDK_	2	832.906	1663.8	53.751
	OVinf_Plasma_Dep_UGA_P_2	OVOC5513	MSINKVNNISQLDK	Weil_061_4003_2142_11	53720	44862	14	1	Acetyl (Protein N-term),Oxidation (M),3 Deamidation (N)	_(Acetyl (Protein N-term))M(Oxidation (M))SIN(Deamidation (N))KVN(Deamidation (N))N(Deamidation (N))ISQLDK_	2	832.906	1663.8	43.308
	OVinf_Plasma_Dep_UGA_P_2	OVOC5513	MSINKVNNISQLDK	Weil_061_4003_2142_11	54322	45395	14	1	Acetyl (Protein N-term),Oxidation (M),3 Deamidation (N)	_(Acetyl (Protein N-term))M(Oxidation (M))SIN(Deamidation (N))KVN(Deamidation (N))N(Deamidation (N))ISQLDK_	2	832.906	1663.8	52.278
	OVinf_Plasma_Dep_UGA_P_2	OVOC5515a	ELEEKDKEVLNDK	Weil_061_4003_2143_11	61880	51999	13	2	Deamidation (N)	_ELEEKDKEVLN(Deamidation (N))DK_	2	795.399	1588.78	98.033
	OVinf_Plasma_Dep_UGA_P_2	OVOC5515a	ELEEKDKEVLNDK	Weil_061_4003_2142_11	61982	52146	13	2	Deamidation (N)	_ELEEKDKEVLN(Deamidation (N))DK_	2	795.399	1588.78	110.87
	OVinf_Plasma_Dep_UGA_P_2	OVOC5599	VLLNTCNKVFVQR	Weil_061_4003_2142_13	56218	44555	13	1	Deamidation (N)	_VLLN(Deamidation (N))TCNKVFVQR_	2	796.435	1590.86	76.679
	OVinf_Plasma_Dep_UGA_P_2	OVOC5724	NYLNMKK	Weil_061_4003_2143_11	34762	28353	7	1	Oxidation (M),2 Deamidation (N)	_N(Deamidation (N))YLN(Deamidation (N))M(Oxidation (M))KK_	2	464.726	927.437	44.611
	OVinf_Plasma_Dep_UGA_P_2	OVOC5724	NYLNMKK	Weil_061_4003_2142_11	34845	28470	7	1	Oxidation (M),2 Deamidation (N)	_N(Deamidation (N))YLN(Deamidation (N))M(Oxidation (M))KK_	2	464.726	927.437	46.351
	OVinf_Plasma_Dep_UGA_P_2	OVOC5978	KNRNATQLMR	Weil_061_4003_2142_13	32806	24909	10	2	Oxidation (M),2 Deamidation (N)	_KN(Deamidation (N))RN(Deamidation (N))ATQLM(Oxidation (M))R_	2	625.32	1248.62	56.721
	OVinf_Plasma_Dep_UGA_P_2	OVOC6005	LDSLCEPLK	Weil_061_4003_2142_13	28676	21428	9	0	Unmodified	_LDSLCEPLK_	2	537.779	1073.54	110.81
	OVinf_Plasma_Dep_UGA_P_2	OVOC6063	NIMQNPK	Weil_061_4003_2142_13	23582	17373	7	0	Oxidation (M),2 Deamidation (N)	_N(Deamidation (N))IM(Oxidation (M))QN(Deamidation (N))PK_	2	431.702	861.39	40.921
	OVinf_Plasma_Dep_UGA_P_2	OVOC6329	HQFVSKNLNQR	Weil_061_4003_2142_11	30606	24847	11	1	2 Deamidation (N)	_HQFVSKN(Deamidation (N))LN(Deamidation (N))QR_	2	686.852	1371.69	81.548
	OVinf_Plasma_Dep_UGA_P_2	OVOC6329	HQFVSKNLNQR	Weil_061_4003_2143_11	30749	24943	11	1	2 Deamidation (N)	_HQFVSKN(Deamidation (N))LN(Deamidation (N))QR_	2	686.852	1371.69	81.548
	OVinf_Plasma_Dep_UGA_P_2	OVOC6593	SINLETNYLSGDFFAR	Weil_061_4003_2143_13	39050	30333	16	0	Unmodified	_SINLETNYLSGDFFAR_	2	923.952	1845.89	74.944
	OVinf_Plasma_Dep_UGA_P_2	OVOC6604	VTDDLNNSNMLSSK	Weil_061_4003_2143_11	22567	17957	14	0	3 Deamidation (N)	_VTDDLN(Deamidation (N))N(Deamidation (N))SN(Deamidation (N))MLSSK_	2	770.838	1539.66	44.425
	OVinf_Plasma_Dep_UGA_P_2	OVOC689	QQLEILRK	Weil_061_4003_2143_11	46017	38071	8	1	Gln->pyro-Glu	_(Gln->pyro-Glu)QQLEILRK_	2	505.803	1009.59	60.589
	OVinf_Plasma_Dep_UGA_P_2	OVOC689	QQLEILRK	Weil_061_4003_2142_11	46153	38242	8	1	Gln->pyro-Glu	_(Gln->pyro-Glu)QQLEILRK_	2	505.803	1009.59	83.265
	OVinf_Plasma_Dep_UGA_P_2	OVOC6979	SNGDTWISQR	Weil_061_4003_2142_11	32291	26285	10	0	Deamidation (N)	_SN(Deamidation (N))GDTWISQR_	2	582.768	1163.52	112.84
	OVinf_Plasma_Dep_UGA_P_2	OVOC7004	LDQLRFNMHK	Weil_061_4003_2142_13	30756	23176	10	1	Oxidation (M),Deamidation (N)	_LDQLRFN(Deamidation (N))M(Oxidation (M))HK_	2	659.832	1317.65	98.299
	OVinf_Plasma_Dep_UGA_P_2	OVOC7094	IILNYLR	Weil_061_4003_2142_13	45371	35320	7	0	Deamidation (N)	_IILN(Deamidation (N))YLR_	2	453.276	904.538	113.82
	OVinf_Plasma_Dep_UGA_P_2	OVOC7094	IILNYLR	Weil_061_4003_2143_13	45714	35889	7	0	Deamidation (N)	_IILN(Deamidation (N))YLR_	2	453.276	904.538	109.94
	OVinf_Plasma_Dep_UGA_P_2	OVOC7286	HANENLMK	Weil_061_4003_2143_11	13797	10517	8	0	2 Deamidation (N)	_HAN(Deamidation (N))EN(Deamidation (N))LMK_	2	479.719	957.423	83.801
	OVinf_Plasma_Dep_UGA_P_2	OVOC7416	NLAKTIENLK	Weil_061_4003_2142_11	54750	45778	10	1	2 Deamidation (N)	_N(Deamidation (N))LAKTIEN(Deamidation (N))LK_	2	573.324	1144.63	71.501
	OVinf_Plasma_Dep_UGA_P_2	OVOC7416	NLAKTIENLK	Weil_061_4003_2143_11	56137	46922	10	1	2 Deamidation (N)	_N(Deamidation (N))LAKTIEN(Deamidation (N))LK_	2	573.324	1144.63	83.206
	OVinf_Plasma_Dep_UGA_P_2	OVOC7574	KDVLNDLPVK	Weil_061_4003_2142_11	43210	35713	10	1	Deamidation (N)	_KDVLN(Deamidation (N))DLPVK_	3	381.22	1140.64	44.425
	OVinf_Plasma_Dep_UGA_P_2	OVOC7578	LLINRHNNK	Weil_061_4003_2142_13	50015	39270	9	1	3 Deamidation (N)	_LLIN(Deamidation (N))RHN(Deamidation (N))N(Deamidation (N))K_	2	562.807	1123.6	72.234
	OVinf_Plasma_Dep_UGA_P_2	OVOC7578	LLINRHNNK	Weil_061_4003_2143_13	50365	39855	9	1	3 Deamidation (N)	_LLIN(Deamidation (N))RHN(Deamidation (N))N(Deamidation (N))K_	2	562.807	1123.6	72.234
	OVinf_Plasma_Dep_UGA_P_2	OVOC7586	RNMEESLKIPIEK	Weil_061_4003_2142_13	18456	13319	13	2	Oxidation (M),Deamidation (N)	_RN(Deamidation (N))M(Oxidation (M))EESLKIPIEK_	3	535.284	1602.83	67.456
	OVinf_Plasma_Dep_UGA_P_2	OVOC7586	RNMEESLKIPIEK	Weil_061_4003_2143_13	19052	14101	13	2	Oxidation (M),Deamidation (N)	_RN(Deamidation (N))M(Oxidation (M))EESLKIPIEK_	3	535.284	1602.83	83.617
	OVinf_Plasma_Dep_UGA_P_2	OVOC7769	LDQLEISVTDLEPKIGR	Weil_061_4003_2142_13	36856	28228	17	1	Unmodified	_LDQLEISVTDLEPKIGR_	3	642.69	1925.05	71.344
	OVinf_Plasma_Dep_UGA_P_2	OVOC7769	LDQLEISVTDLEPKIGR	Weil_061_4003_2143_13	37258	28839	17	1	Unmodified	_LDQLEISVTDLEPKIGR_	3	642.69	1925.05	53.828
	OVinf_Plasma_Dep_UGA_P_2	OVOC7776	QNLGYVLDLKPDLQMANVAK	Weil_061_4003_2142_13	54687	43248	20	1	Oxidation (M),Gln->pyro-Glu,Deamidation (N)	_(Gln->pyro-Glu)QN(Deamidation (N))LGYVLDLKPDLQM(Oxidation (M))ANVAK_	2	1115.57	2229.14	40.066
	OVinf_Plasma_Dep_UGA_P_2	OVOC7788	KESTITTMEEK	Weil_061_4003_2142_11	33955	27683	11	1	Unmodified	_KESTITTMEEK_	2	648.821	1295.63	97.431
	OVinf_Plasma_Dep_UGA_P_2	OVOC7788	KESTITTMEEK	Weil_061_4003_2142_11	34155	27860	11	1	Unmodified	_KESTITTMEEK_	2	648.821	1295.63	74.464
	OVinf_Plasma_Dep_UGA_P_2	OVOC7873	EALAVVTEK	Weil_061_4003_2142_13	16145	11442	9	0	Unmodified	_EALAVVTEK_	2	480.274	958.534	109.36
	OVinf_Plasma_Dep_UGA_P_2	OVOC7873	EALAVVTEK	Weil_061_4003_2143_13	16736	12231	9	0	Unmodified	_EALAVVTEK_	2	480.274	958.534	105.25
	OVinf_Plasma_Dep_UGA_P_2	OVOC789	QLIARLNNIDK	Weil_061_4003_2142_13	50683	39846	11	1	Gln->pyro-Glu,2 Deamidation (N)	_(Gln->pyro-Glu)QLIARLN(Deamidation (N))N(Deamidation (N))IDK_	2	641.854	1281.69	50.607
	OVinf_Plasma_Dep_UGA_P_2	OVOC789	QLIARLNNIDK	Weil_061_4003_2143_13	51055	40440	11	1	Gln->pyro-Glu,2 Deamidation (N)	_(Gln->pyro-Glu)QLIARLN(Deamidation (N))N(Deamidation (N))IDK_	2	641.854	1281.69	50.607
	OVinf_Plasma_Dep_UGA_P_2	OVOC7893	SHKPRSGDK	Weil_061_4003_2143_11	6215	4166	9	2	Unmodified	_SHKPRSGDK_	2	506.27	1010.53	93.429
	OVinf_Plasma_Dep_UGA_P_2	OVOC7915	NETNLQK	Weil_061_4003_2142_11	4106	2424	7	0	Unmodified	_NETNLQK_	2	423.719	845.424	138.07
	OVinf_Plasma_Dep_UGA_P_2	OVOC8347	LLQLPDSLCTVSVTHILSSSFCSLIHK	Weil_061_4003_2143_11	64004	53892	27	0	Unmodified	_LLQLPDSLCTVSVTHILSSSFCSLIHK_	3	1019.2	3054.59	50.426
	OVinf_Plasma_Dep_UGA_P_2	OVOC8347	LLQLPDSLCTVSVTHILSSSFCSLIHK	Weil_061_4003_2142_11	64080	54024	27	0	Unmodified	_LLQLPDSLCTVSVTHILSSSFCSLIHK_	3	1019.2	3054.59	35.32
	OVinf_Plasma_Dep_UGA_P_2	OVOC8356	DNGLPPYNELRQSYNLPVR	Weil_061_4003_2142_11	63455	53467	19	1	2 Deamidation (N)	_DN(Deamidation (N))GLPPYNELRQSYN(Deamidation (N))LPVR_	2	1124.06	2246.1	63.727
	OVinf_Plasma_Dep_UGA_P_2	OVOC836	PFMTRLMNSSVK	Weil_061_4003_2142_13	40907	31602	12	1	2 Oxidation (M),Deamidation (N)	_PFM(Oxidation (M))TRLM(Oxidation (M))N(Deamidation (N))SSVK_	2	722.352	1442.69	50.607
	OVinf_Plasma_Dep_UGA_P_2	OVOC836	PFMTRLMNSSVK	Weil_061_4003_2142_13	41072	31731	12	1	2 Oxidation (M),Deamidation (N)	_PFM(Oxidation (M))TRLM(Oxidation (M))N(Deamidation (N))SSVK_	2	722.352	1442.69	40.002
	OVinf_Plasma_Dep_UGA_P_2	OVOC836	PFMTRLMNSSVK	Weil_061_4003_2143_13	41409	32297	12	1	2 Oxidation (M),Deamidation (N)	_PFM(Oxidation (M))TRLM(Oxidation (M))N(Deamidation (N))SSVK_	2	722.352	1442.69	40.002
	OVinf_Plasma_Dep_UGA_P_2	OVOC836	PFMTRLMNSSVK	Weil_061_4003_2143_11	44806	37015	12	1	2 Oxidation (M),Deamidation (N)	_PFM(Oxidation (M))TRLM(Oxidation (M))N(Deamidation (N))SSVK_	2	722.352	1442.69	45.68
	OVinf_Plasma_Dep_UGA_P_2	OVOC836	PFMTRLMNSSVK	Weil_061_4003_2142_11	44927	37174	12	1	2 Oxidation (M),Deamidation (N)	_PFM(Oxidation (M))TRLM(Oxidation (M))N(Deamidation (N))SSVK_	2	722.352	1442.69	50.607
	OVinf_Plasma_Dep_UGA_P_2	OVOC8470	LLLEENEQFEPVRR	Weil_061_4003_2143_11	36930	30228	14	1	Unmodified	_LLLEENEQFEPVRR_	3	591.316	1770.93	62.924
	OVinf_Plasma_Dep_UGA_P_2	OVOC8723	MGTNRAPVTEK	Weil_061_4003_2143_11	35968	29410	11	1	Oxidation (M)	_M(Oxidation (M))GTNRAPVTEK_	2	610.309	1218.6	101.64
	OVinf_Plasma_Dep_UGA_P_2	OVOC8723	MGTNRAPVTEK	Weil_061_4003_2142_11	36035	29511	11	1	Oxidation (M)	_M(Oxidation (M))GTNRAPVTEK_	2	610.309	1218.6	93.429
	OVinf_Plasma_Dep_UGA_P_2	OVOC8723	MGTNRAPVTEK	Weil_061_4003_2142_11	38322	31476	11	1	Oxidation (M)	_M(Oxidation (M))GTNRAPVTEK_	2	610.309	1218.6	45.997
	OVinf_Plasma_Dep_UGA_P_2	OVOC8809	MVLSNSTK	Weil_061_4003_2143_11	19377	15232	8	0	Acetyl (Protein N-term),Deamidation (N)	_(Acetyl (Protein N-term))MVLSN(Deamidation (N))STK_	2	461.731	921.448	44.117
	OVinf_Plasma_Dep_UGA_P_2	OVOC8908	NEKMIVVTRLAECTMK	Weil_061_4003_2143_11	66199	55859	16	2	2 Oxidation (M)	_NEKM(Oxidation (M))IVVTRLAECTM(Oxidation (M))K_	2	977.992	1953.97	73.781
	OVinf_Plasma_Dep_UGA_P_2	OVOC8909	LESELQSMKDQLR	Weil_061_4003_2143_11	59457	49836	13	1	Oxidation (M)	_LESELQSM(Oxidation (M))KDQLR_	2	796.901	1591.79	119.62
	OVinf_Plasma_Dep_UGA_P_2	OVOC9112	DLEVMSDPNLK	Weil_061_4003_2142_13	25089	18671	11	0	Oxidation (M),Deamidation (N)	_DLEVM(Oxidation (M))SDPN(Deamidation (N))LK_	2	639.3	1276.59	54.611
	OVinf_Plasma_Dep_UGA_P_2	OVOC9130	LNSDFSNKK	Weil_061_4003_2143_13	20742	15428	9	1	2 Deamidation (N)	_LN(Deamidation (N))SDFSN(Deamidation (N))KK_	2	527.756	1053.5	66.993
	OVinf_Plasma_Dep_UGA_P_2	OVOC9507	EKKVFNVSDCIQMMQNATEFIK	Weil_061_4003_2142_13	57601	45734	22	2	Oxidation (M),2 Deamidation (N)	_EKKVFN(Deamidation (N))VSDCIQM(Oxidation (M))MQN(Deamidation (N))ATEFIK_	3	893.422	2677.24	45.369
	OVinf_Plasma_Dep_UGA_P_2	OVOC9507	EKKVFNVSDCIQMMQNATEFIK	Weil_061_4003_2143_13	58090	46435	22	2	Oxidation (M),2 Deamidation (N)	_EKKVFN(Deamidation (N))VSDCIQM(Oxidation (M))MQN(Deamidation (N))ATEFIK_	3	893.422	2677.24	41.912
	OVinf_Plasma_Dep_UGA_P_2	OVOC9507	EKKVFNVSDCIQMMQNATEFIK	Weil_061_4003_2143_13	58300	46611	22	2	2 Oxidation (M),Deamidation (N)	_EKKVFNVSDCIQM(Oxidation (M))M(Oxidation (M))QN(Deamidation (N))ATEFIK_	3	898.426	2692.25	41.912
	OVinf_Plasma_Dep_UGA_P_2	OVOC9514	SVGVNGTIICDGK	Weil_061_4003_2143_11	47455	39331	13	0	Unmodified	_SVGVNGTIICDGK_	2	660.335	1318.66	101.65
	OVinf_Plasma_Dep_UGA_P_2	OVOC9514	SVGVNGTIICDGK	Weil_061_4003_2143_11	47651	39506	13	0	Unmodified	_SVGVNGTIICDGK_	2	660.335	1318.66	78.934
	OVinf_Plasma_Dep_UGA_P_2	OVOC9514	SVGVNGTIICDGK	Weil_061_4003_2142_11	47767	39665	13	0	Unmodified	_SVGVNGTIICDGK_	2	660.335	1318.66	103.55
	OVinf_Plasma_Dep_UGA_P_2	OVOC9701	KRSMDHFQNYSEK	Weil_061_4003_2142_13	53315	42088	13	2	Unmodified	_KRSMDHFQNYSEK_	2	835.391	1668.77	78.939
	OVinf_Plasma_Dep_UGA_P_2	OVOC9748	SIAELTLDPLGQKRTYGIENEIEGEGER	Weil_061_4003_2142_13	57403	45566	28	2	Unmodified	_SIAELTLDPLGQKRTYGIENEIEGEGER_	4	780.148	3116.56	41.087
	OVinf_Plasma_Dep_UGA_P_2	OVOC9748	SIAELTLDPLGQKRTYGIENEIEGEGER	Weil_061_4003_2143_13	57881	46257	28	2	Unmodified	_SIAELTLDPLGQKRTYGIENEIEGEGER_	4	780.148	3116.56	39.124
	OVinf_Plasma_Dep_UGA_P_2	OVOC9748	SIAELTLDPLGQKRTYGIENEIEGEGER	Weil_061_4003_2142_11	62562	52666	28	2	Unmodified	_SIAELTLDPLGQKRTYGIENEIEGEGER_	4	780.148	3116.56	48.489
	OVinf_Plasma_Dep_UGA_P_2	OVOC9748	SIAELTLDPLGQKRTYGIENEIEGEGER	Weil_061_4003_2142_11	62778	52856	28	2	Unmodified	_SIAELTLDPLGQKRTYGIENEIEGEGER_	4	780.148	3116.56	30.542
	OVinf_Plasma_Dep_UGA_P_2	OVOC9808	QYFLLLK	Weil_061_4003_2142_11	20665	16327	7	0	Gln->pyro-Glu	_(Gln->pyro-Glu)QYFLLLK_	2	454.268	906.521	77.72
	OVinf_Plasma_Dep_UGA_P_2	OVOC9808	QYFLLLK	Weil_061_4003_2143_11	20783	16407	7	0	Gln->pyro-Glu	_(Gln->pyro-Glu)QYFLLLK_	2	454.268	906.521	84.025
	OVinf_Plasma_Dep_UGA_P_2	OVOC9896	EFAIFPELSLQLKNFDK	Weil_061_4003_2143_11	61098	51306	17	1	Deamidation (N)	_EFAIFPELSLQLKN(Deamidation (N))FDK_	2	1020.54	2039.06	75.819
	OVinf_Plasma_Dep_UGA_P_2	OVOC9896	EFAIFPELSLQLKNFDK	Weil_061_4003_2142_11	61173	51428	17	1	Deamidation (N)	_EFAIFPELSLQLKN(Deamidation (N))FDK_	2	1020.54	2039.06	67.385
	OVinf_Plasma_Dep_UGA_P_3	OVOC10067	EINLGEILKK	Weil_070_4110_2172_41_Slot2-11_1_4549	12056	12056	10	1	Unmodified	_EINLGEILKK_	3	386.236	1155.69	54.436
	OVinf_Plasma_Dep_UGA_P_3	OVOC10067	LTCTVEGGDNNGANFEWALLRGGNIIR	Weil_070_4110_2172_49_Slot2-19_1_4557	59926	59926	27	1	2 Deamidation (N)	_LTCTVEGGDN(Deamidation (N))N(Deamidation (N))GANFEWALLRGGNIIR_	4	738.109	2948.41	44.853
	OVinf_Plasma_Dep_UGA_P_3	OVOC10075	MSILATR	Weil_070_4110_2172_45_Slot2-15_1_4553	3624	3624	7	0	Acetyl (Protein N-term),Oxidation (M)	_(Acetyl (Protein N-term))M(Oxidation (M))SILATR_	2	425.229	848.443	75.915
	OVinf_Plasma_Dep_UGA_P_3	OVOC1010	MLTVYSSQFPLNASSR	Weil_070_4110_2171_40_Slot2-2_1_3941	47486	47486	16	0	Acetyl (Protein N-term),Deamidation (N)	_(Acetyl (Protein N-term))MLTVYSSQFPLN(Deamidation (N))ASSR_	2	922.448	1842.88	47.361
	OVinf_Plasma_Dep_UGA_P_3	OVOC10123	LVQNYDAPEISIPQWVSKENR	Weil_070_4110_2171_47_Slot1-48_1_3984	73692	73692	21	1	Acetyl (Protein N-term),Deamidation (N)	_(Acetyl (Protein N-term))LVQNYDAPEISIPQWVSKEN(Deamidation (N))R_	3	843.759	2528.25	40.83
	OVinf_Plasma_Dep_UGA_P_3	OVOC1015	MTVVMIRNQR	Weil_070_4110_2171_45_Slot1-46_1_3982	24900	24900	10	1	Acetyl (Protein N-term),2 Oxidation (M)	_(Acetyl (Protein N-term))M(Oxidation (M))TVVM(Oxidation (M))IRNQR_	2	661.339	1320.66	62.969
	OVinf_Plasma_Dep_UGA_P_3	OVOC10167	QMYAVPILNENIR	Weil_070_4110_2172_32_Slot2-2_1_4538	26410	26410	13	0	Oxidation (M),Gln->pyro-Glu	_(Gln->pyro-Glu)QM(Oxidation (M))YAVPILNENIR_	3	520.601	1558.78	49.16
	OVinf_Plasma_Dep_UGA_P_3	OVOC10167	QMYAVPILNENIR	Weil_070_4110_2172_32_Slot2-2_1_4538	26418	26418	13	0	Oxidation (M),Gln->pyro-Glu	_(Gln->pyro-Glu)QM(Oxidation (M))YAVPILNENIR_	2	780.398	1558.78	46.033
	OVinf_Plasma_Dep_UGA_P_3	OVOC10167	QMYAVPILNENIR	Weil_070_4110_2172_31_Slot2-1_1_4537	28384	28384	13	0	Oxidation (M),Gln->pyro-Glu	_(Gln->pyro-Glu)QM(Oxidation (M))YAVPILNENIR_	3	520.601	1558.78	49.16
	OVinf_Plasma_Dep_UGA_P_3	OVOC10167	QMYAVPILNENIR	Weil_070_4110_2172_31_Slot2-1_1_4537	28385	28385	13	0	Oxidation (M),Gln->pyro-Glu	_(Gln->pyro-Glu)QM(Oxidation (M))YAVPILNENIR_	3	520.601	1558.78	78.816
	OVinf_Plasma_Dep_UGA_P_3	OVOC10167	QMYAVPILNENIR	Weil_070_4110_2172_31_Slot2-1_1_4537	28391	28391	13	0	Oxidation (M),Gln->pyro-Glu	_(Gln->pyro-Glu)QM(Oxidation (M))YAVPILNENIR_	2	780.398	1558.78	47.561
	OVinf_Plasma_Dep_UGA_P_3	OVOC10167	QMYAVPILNENIR	Weil_070_4110_2171_32_Slot2-2_1_3927	30619	30619	13	0	Oxidation (M),Gln->pyro-Glu	_(Gln->pyro-Glu)QM(Oxidation (M))YAVPILNENIR_	3	520.601	1558.78	74.269
	OVinf_Plasma_Dep_UGA_P_3	OVOC10167	QMYAVPILNENIR	Weil_070_4110_2171_31_Slot2-1_1_3926	32700	32700	13	0	Oxidation (M),Gln->pyro-Glu	_(Gln->pyro-Glu)QM(Oxidation (M))YAVPILNENIR_	3	520.601	1558.78	69.915
	OVinf_Plasma_Dep_UGA_P_3	OVOC10238	QLRVFDNCFTGREAVNFMMK	Weil_070_4110_2172_46_Slot2-16_1_4554	55118	55118	20	2	2 Oxidation (M),Gln->pyro-Glu	_(Gln->pyro-Glu)QLRVFDNCFTGREAVNFM(Oxidation (M))M(Oxidation (M))K_	3	826.717	2477.13	46.768
	OVinf_Plasma_Dep_UGA_P_3	OVOC10238	QLRVFDNCFTGREAVNFMMK	Weil_070_4110_2172_47_Slot2-17_1_4555	62155	62155	20	2	2 Oxidation (M),Gln->pyro-Glu	_(Gln->pyro-Glu)QLRVFDNCFTGREAVNFM(Oxidation (M))M(Oxidation (M))K_	3	826.717	2477.13	51.829
	OVinf_Plasma_Dep_UGA_P_3	OVOC10343	MAAAKVNGHVEEMSTTSTSK	Weil_070_4110_2171_35_Slot2-5_1_3930	48366	48366	20	1	Acetyl (Protein N-term),Oxidation (M)	_(Acetyl (Protein N-term))MAAAKVNGHVEEM(Oxidation (M))STTSTSK_	2	1069	2135.98	75.012
	OVinf_Plasma_Dep_UGA_P_3	OVOC10346	MSTNINLSSMEIMSQIQK	Weil_070_4110_2172_35_Slot2-5_1_4541	39503	39503	18	0	Oxidation (M)	_MSTNINLSSM(Oxidation (M))EIMSQIQK_	2	1036	2069.98	72.846
	OVinf_Plasma_Dep_UGA_P_3	OVOC10346	MSTNINLSSMEIMSQIQK	Weil_070_4110_2172_36_Slot2-6_1_4542	39683	39683	18	0	2 Oxidation (M)	_MSTNINLSSM(Oxidation (M))EIM(Oxidation (M))SQIQK_	2	1043.99	2085.97	68.548
	OVinf_Plasma_Dep_UGA_P_3	OVOC10346	MSTNINLSSMEIMSQIQK	Weil_070_4110_2172_37_Slot2-7_1_4543	39953	39953	18	0	Oxidation (M)	_MSTNINLSSM(Oxidation (M))EIMSQIQK_	2	1036	2069.98	71.219
	OVinf_Plasma_Dep_UGA_P_3	OVOC10346	MSTNINLSSMEIMSQIQK	Weil_070_4110_2172_37_Slot2-7_1_4543	40306	40306	18	0	2 Oxidation (M)	_MSTNINLSSM(Oxidation (M))EIM(Oxidation (M))SQIQK_	2	1043.99	2085.97	47.57
	OVinf_Plasma_Dep_UGA_P_3	OVOC10346	MSTNINLSSMEIMSQIQK	Weil_070_4110_2172_36_Slot2-6_1_4542	40347	40347	18	0	Acetyl (Protein N-term),Oxidation (M),Deamidation (N)	_(Acetyl (Protein N-term))MSTN(Deamidation (N))INLSSM(Oxidation (M))EIMSQIQK_	2	1057.49	2112.97	52.863
	OVinf_Plasma_Dep_UGA_P_3	OVOC10346	MSTNINLSSMEIMSQIQK	Weil_070_4110_2172_35_Slot2-5_1_4541	40395	40395	18	0	Acetyl (Protein N-term),Oxidation (M),Deamidation (N)	_(Acetyl (Protein N-term))MSTN(Deamidation (N))INLSSM(Oxidation (M))EIMSQIQK_	2	1057.49	2112.97	69.641
	OVinf_Plasma_Dep_UGA_P_3	OVOC10346	MSTNINLSSMEIMSQIQK	Weil_070_4110_2172_34_Slot2-4_1_4540	41163	41163	18	0	Oxidation (M)	_MSTNINLSSM(Oxidation (M))EIMSQIQK_	2	1036	2069.98	41.317
	OVinf_Plasma_Dep_UGA_P_3	OVOC10346	MSTNINLSSMEIMSQIQK	Weil_070_4110_2172_50_Slot2-20_1_4558	44428	44428	18	0	Oxidation (M),Deamidation (N)	_MSTNIN(Deamidation (N))LSSM(Oxidation (M))EIMSQIQK_	2	1036.49	2070.96	54.199
	OVinf_Plasma_Dep_UGA_P_3	OVOC10346	MSTNINLSSMEIMSQIQK	Weil_070_4110_2172_33_Slot2-3_1_4539	46031	46031	18	0	Acetyl (Protein N-term),2 Oxidation (M)	_(Acetyl (Protein N-term))M(Oxidation (M))STNINLSSM(Oxidation (M))EIMSQIQK_	2	1065	2127.99	55.604
	OVinf_Plasma_Dep_UGA_P_3	OVOC10346	MSTNINLSSMEIMSQIQK	Weil_070_4110_2172_31_Slot2-1_1_4537	46322	46322	18	0	Oxidation (M),Deamidation (N)	_MSTNIN(Deamidation (N))LSSM(Oxidation (M))EIMSQIQK_	2	1036.49	2070.96	45.183
	OVinf_Plasma_Dep_UGA_P_3	OVOC10346	MSTNINLSSMEIMSQIQK	Weil_070_4110_2171_35_Slot2-5_1_3930	46776	46776	18	0	Oxidation (M)	_MSTNINLSSM(Oxidation (M))EIMSQIQK_	2	1036	2069.98	47.57
	OVinf_Plasma_Dep_UGA_P_3	OVOC10346	MSTNINLSSMEIMSQIQK	Weil_070_4110_2171_35_Slot2-5_1_3930	47821	47821	18	0	Acetyl (Protein N-term),Oxidation (M),Deamidation (N)	_(Acetyl (Protein N-term))MSTN(Deamidation (N))INLSSM(Oxidation (M))EIMSQIQK_	2	1057.49	2112.97	58.313
	OVinf_Plasma_Dep_UGA_P_3	OVOC10346	MSTNINLSSMEIMSQIQK	Weil_070_4110_2171_36_Slot2-6_1_3931	48450	48450	18	0	Oxidation (M)	_MSTNINLSSM(Oxidation (M))EIMSQIQK_	2	1036	2069.98	68.108
	OVinf_Plasma_Dep_UGA_P_3	OVOC10346	MSTNINLSSMEIMSQIQK	Weil_070_4110_2171_36_Slot2-6_1_3931	48869	48869	18	0	2 Oxidation (M)	_MSTNINLSSM(Oxidation (M))EIM(Oxidation (M))SQIQK_	2	1043.99	2085.97	43.613
	OVinf_Plasma_Dep_UGA_P_3	OVOC10346	MSTNINLSSMEIMSQIQK	Weil_070_4110_2171_32_Slot2-2_1_3927	49666	49666	18	0	Oxidation (M),Deamidation (N)	_MSTNIN(Deamidation (N))LSSM(Oxidation (M))EIMSQIQK_	2	1036.49	2070.96	41.317
	OVinf_Plasma_Dep_UGA_P_3	OVOC10346	MSTNINLSSMEIMSQIQK	Weil_070_4110_2171_36_Slot2-6_1_3931	49686	49686	18	0	Acetyl (Protein N-term),Oxidation (M),Deamidation (N)	_(Acetyl (Protein N-term))MSTN(Deamidation (N))INLSSM(Oxidation (M))EIMSQIQK_	2	1057.49	2112.97	65.408
	OVinf_Plasma_Dep_UGA_P_3	OVOC10346	MSTNINLSSMEIMSQIQK	Weil_070_4110_2171_34_Slot2-4_1_3929	49850	49850	18	0	2 Oxidation (M)	_MSTNINLSSM(Oxidation (M))EIM(Oxidation (M))SQIQK_	2	1043.99	2085.97	42.446
	OVinf_Plasma_Dep_UGA_P_3	OVOC10407	MKVETNDNRISIPPK	Weil_070_4110_2171_37_Slot2-7_1_3932	40097	40097	15	2	Acetyl (Protein N-term),2 Deamidation (N)	_(Acetyl (Protein N-term))MKVETN(Deamidation (N))DN(Deamidation (N))RISIPPK_	2	893.456	1784.9	55.754
	OVinf_Plasma_Dep_UGA_P_3	OVOC10474	KDGGNLMNDNNTNEILK	Weil_070_4110_2171_39_Slot2-1_1_3940	44478	44478	17	1	3 Deamidation (N)	_KDGGNLMN(Deamidation (N))DN(Deamidation (N))N(Deamidation (N))TNEILK_	2	946.931	1891.85	50.116
	OVinf_Plasma_Dep_UGA_P_3	OVOC10569	QLMILNAELETAVEVLK	Weil_070_4110_2172_33_Slot2-3_1_4539	40293	40293	17	0	Oxidation (M),Gln->pyro-Glu,Deamidation (N)	_(Gln->pyro-Glu)QLM(Oxidation (M))ILN(Deamidation (N))AELETAVEVLK_	2	957.511	1913.01	40.861
	OVinf_Plasma_Dep_UGA_P_3	OVOC10644	IYAMHWASDSR	Weil_070_4110_2172_42_Slot2-12_1_4550	19770	19770	11	0	Unmodified	_IYAMHWASDSR_	3	446.208	1335.6	98.009
	OVinf_Plasma_Dep_UGA_P_3	OVOC10644	IYAMHWASDSR	Weil_070_4110_2172_43_Slot2-13_1_4551	20842	20842	11	0	Unmodified	_IYAMHWASDSR_	2	668.809	1335.6	120.33
	OVinf_Plasma_Dep_UGA_P_3	OVOC10644	IYAMHWASDSR	Weil_070_4110_2171_42_Slot2-4_1_3943	24358	24358	11	0	Unmodified	_IYAMHWASDSR_	2	668.809	1335.6	90.761
	OVinf_Plasma_Dep_UGA_P_3	OVOC10644	IYAMHWASDSR	Weil_070_4110_2171_43_Slot2-5_1_3944	24843	24843	11	0	Unmodified	_IYAMHWASDSR_	3	446.208	1335.6	44.82
	OVinf_Plasma_Dep_UGA_P_3	OVOC1082	MPYKHVTVNDVKMMIDK	Weil_070_4110_2171_39_Slot2-1_1_3940	50834	50834	17	2	2 Oxidation (M)	_M(Oxidation (M))PYKHVTVNDVKM(Oxidation (M))MIDK_	2	1041.02	2080.02	44.82
	OVinf_Plasma_Dep_UGA_P_3	OVOC1082	MPYKHVTVNDVKMMIDK	Weil_070_4110_2171_40_Slot2-2_1_3941	57321	57321	17	2	2 Oxidation (M)	_M(Oxidation (M))PYKHVTVNDVKM(Oxidation (M))MIDK_	2	1041.02	2080.02	66.953
	OVinf_Plasma_Dep_UGA_P_3	OVOC1082	MPYKHVTVNDVKMMIDK	Weil_070_4110_2171_45_Slot1-46_1_3982	59923	59923	17	2	2 Oxidation (M)	_M(Oxidation (M))PYKHVTVNDVKM(Oxidation (M))MIDK_	2	1041.02	2080.02	55.578
	OVinf_Plasma_Dep_UGA_P_3	OVOC10854	NIHDPLNLRNVNKNR	Weil_070_4110_2171_46_Slot1-47_1_3983	45707	45707	15	2	5 Deamidation (N)	_N(Deamidation (N))IHDPLN(Deamidation (N))LRN(Deamidation (N))VN(Deamidation (N))KN(Deamidation (N))R_	2	911.458	1820.9	40.533
	OVinf_Plasma_Dep_UGA_P_3	OVOC10857	IGHGNLNVSNSNGASPK	Weil_070_4110_2172_50_Slot2-20_1_4558	30959	30959	17	0	2 Deamidation (N)	_IGHGN(Deamidation (N))LN(Deamidation (N))VSNSNGASPK_	3	556.604	1666.79	106
	OVinf_Plasma_Dep_UGA_P_3	OVOC10857	IGHGNLNVSNSNGASPK	Weil_070_4110_2172_50_Slot2-20_1_4558	30960	30960	17	0	2 Deamidation (N)	_IGHGN(Deamidation (N))LN(Deamidation (N))VSNSNGASPK_	2	834.403	1666.79	94.791
	OVinf_Plasma_Dep_UGA_P_3	OVOC10857	IGHGNLNVSNSNGASPK	Weil_070_4110_2172_31_Slot2-1_1_4537	32082	32082	17	0	2 Deamidation (N)	_IGHGN(Deamidation (N))LN(Deamidation (N))VSNSNGASPK_	2	834.403	1666.79	105.94
	OVinf_Plasma_Dep_UGA_P_3	OVOC10857	IGHGNLNVSNSNGASPK	Weil_070_4110_2171_50_Slot1-51_1_3987	37914	37914	17	0	2 Deamidation (N)	_IGHGN(Deamidation (N))LN(Deamidation (N))VSNSNGASPK_	3	556.604	1666.79	88.24
	OVinf_Plasma_Dep_UGA_P_3	OVOC10857	IGHGNLNVSNSNGASPK	Weil_070_4110_2171_50_Slot1-51_1_3987	37915	37915	17	0	2 Deamidation (N)	_IGHGN(Deamidation (N))LN(Deamidation (N))VSNSNGASPK_	2	834.403	1666.79	115.04
	OVinf_Plasma_Dep_UGA_P_3	OVOC1112	QAAENISNQR	Weil_070_4110_2172_35_Slot2-5_1_4541	9712	9712	10	0	Gln->pyro-Glu,2 Deamidation (N)	_(Gln->pyro-Glu)QAAEN(Deamidation (N))ISN(Deamidation (N))QR_	3	372.504	1114.49	88.921
	OVinf_Plasma_Dep_UGA_P_3	OVOC1112	QAAENISNQR	Weil_070_4110_2172_35_Slot2-5_1_4541	9714	9714	10	0	Gln->pyro-Glu,2 Deamidation (N)	_(Gln->pyro-Glu)QAAEN(Deamidation (N))ISN(Deamidation (N))QR_	2	558.252	1114.49	76.605
	OVinf_Plasma_Dep_UGA_P_3	OVOC1112	QAAENISNQR	Weil_070_4110_2172_36_Slot2-6_1_4542	9852	9852	10	0	Gln->pyro-Glu,2 Deamidation (N)	_(Gln->pyro-Glu)QAAEN(Deamidation (N))ISN(Deamidation (N))QR_	3	372.504	1114.49	88.921
	OVinf_Plasma_Dep_UGA_P_3	OVOC1112	QAAENISNQR	Weil_070_4110_2171_35_Slot2-5_1_3930	11940	11940	10	0	Gln->pyro-Glu,2 Deamidation (N)	_(Gln->pyro-Glu)QAAEN(Deamidation (N))ISN(Deamidation (N))QR_	3	372.504	1114.49	93.467
	OVinf_Plasma_Dep_UGA_P_3	OVOC1112	QAAENISNQR	Weil_070_4110_2171_35_Slot2-5_1_3930	11941	11941	10	0	Gln->pyro-Glu,2 Deamidation (N)	_(Gln->pyro-Glu)QAAEN(Deamidation (N))ISN(Deamidation (N))QR_	2	558.252	1114.49	46.447
	OVinf_Plasma_Dep_UGA_P_3	OVOC11233	SERKQADDSMSENHLNMQGDLR	Weil_070_4110_2171_46_Slot1-47_1_3983	68463	68463	22	2	2 Deamidation (N)	_SERKQADDSMSEN(Deamidation (N))HLN(Deamidation (N))MQGDLR_	3	855.043	2562.11	47.27
	OVinf_Plasma_Dep_UGA_P_3	OVOC1127	APNLITQVDKNGEMLLHK	Weil_070_4110_2172_50_Slot2-20_1_4558	43696	43696	18	1	Oxidation (M)	_APNLITQVDKNGEM(Oxidation (M))LLHK_	3	679.698	2036.07	61.042
	OVinf_Plasma_Dep_UGA_P_3	OVOC11279	KMLEKQLQHR	Weil_070_4110_2171_37_Slot2-7_1_3932	23027	23027	10	2	Oxidation (M)	_KM(Oxidation (M))LEKQLQHR_	2	663.869	1325.72	125.98
	OVinf_Plasma_Dep_UGA_P_3	OVOC11279	KMLEKQLQHR	Weil_070_4110_2171_38_Slot2-8_1_3933	23679	23679	10	2	Oxidation (M)	_KM(Oxidation (M))LEKQLQHR_	2	663.869	1325.72	105.81
	OVinf_Plasma_Dep_UGA_P_3	OVOC11308	EELVKNINDLR	Weil_070_4110_2172_33_Slot2-3_1_4539	18934	18934	11	1	2 Deamidation (N)	_EELVKN(Deamidation (N))IN(Deamidation (N))DLR_	2	672.854	1343.69	86.205
	OVinf_Plasma_Dep_UGA_P_3	OVOC11308	EELVKNINDLR	Weil_070_4110_2172_43_Slot2-13_1_4551	21197	21197	11	1	2 Deamidation (N)	_EELVKN(Deamidation (N))IN(Deamidation (N))DLR_	2	672.854	1343.69	96.311
	OVinf_Plasma_Dep_UGA_P_3	OVOC11308	EELVKNINDLR	Weil_070_4110_2172_44_Slot2-14_1_4552	21361	21361	11	1	2 Deamidation (N)	_EELVKN(Deamidation (N))IN(Deamidation (N))DLR_	2	672.854	1343.69	86.205
	OVinf_Plasma_Dep_UGA_P_3	OVOC11308	EELVKNINDLR	Weil_070_4110_2171_33_Slot2-3_1_3928	22308	22308	11	1	2 Deamidation (N)	_EELVKN(Deamidation (N))IN(Deamidation (N))DLR_	2	672.854	1343.69	93.467
	OVinf_Plasma_Dep_UGA_P_3	OVOC11367	HIFTIFILSDSYIGIDQEYNLHCEITEK	Weil_070_4110_2172_48_Slot2-18_1_4556	67584	67584	28	0	Unmodified	_HIFTIFILSDSYIGIDQEYNLHCEITEK_	4	850.421	3397.65	17.88
	OVinf_Plasma_Dep_UGA_P_3	OVOC11367	HIFTIFILSDSYIGIDQEYNLHCEITEK	Weil_070_4110_2172_47_Slot2-17_1_4555	72485	72485	28	0	Unmodified	_HIFTIFILSDSYIGIDQEYNLHCEITEK_	4	850.421	3397.65	7.2909
	OVinf_Plasma_Dep_UGA_P_3	OVOC11367	QLNELIR	Weil_070_4110_2172_49_Slot2-19_1_4557	3884	3884	7	0	Gln->pyro-Glu,Deamidation (N)	_(Gln->pyro-Glu)QLN(Deamidation (N))ELIR_	2	435.24	868.465	96.51
	OVinf_Plasma_Dep_UGA_P_3	OVOC11381	QEKLEVKNVEQNPLLK	Weil_070_4110_2171_46_Slot1-47_1_3983	49083	49083	16	2	Gln->pyro-Glu,2 Deamidation (N)	_(Gln->pyro-Glu)QEKLEVKN(Deamidation (N))VEQN(Deamidation (N))PLLK_	3	632.01	1893.01	42.061
	OVinf_Plasma_Dep_UGA_P_3	OVOC11391	ENDASENDRLPSRINK	Weil_070_4110_2171_36_Slot2-6_1_3931	41124	41124	16	2	Deamidation (N)	_EN(Deamidation (N))DASENDRLPSRINK_	3	620.301	1857.88	71.896
	OVinf_Plasma_Dep_UGA_P_3	OVOC11613	DNALKNLENTR	Weil_070_4110_2171_34_Slot2-4_1_3929	19461	19461	11	1	3 Deamidation (N)	_DN(Deamidation (N))ALKN(Deamidation (N))LEN(Deamidation (N))TR_	3	430.877	1289.61	74.424
	OVinf_Plasma_Dep_UGA_P_3	OVOC11613	INQLENQLNIMRDQLNSER	Weil_070_4110_2171_45_Slot1-46_1_3982	68649	68649	19	1	Oxidation (M),2 Deamidation (N)	_IN(Deamidation (N))QLEN(Deamidation (N))QLNIM(Oxidation (M))RDQLNSER_	2	1173.57	2345.13	50.641
	OVinf_Plasma_Dep_UGA_P_3	OVOC11613	QQLSLALNERNTLQNDLR	Weil_070_4110_2171_49_Slot1-50_1_3986	56218	56218	18	1	Gln->pyro-Glu,Deamidation (N)	_(Gln->pyro-Glu)QQLSLALNERNTLQN(Deamidation (N))DLR_	2	1055.55	2109.08	47.57
	OVinf_Plasma_Dep_UGA_P_3	OVOC11626	KENNIFQLSK	Weil_070_4110_2172_33_Slot2-3_1_4539	15759	15759	10	1	Acetyl (Protein N-term),2 Deamidation (N)	_(Acetyl (Protein N-term))KEN(Deamidation (N))N(Deamidation (N))IFQLSK_	1	1264.64	1263.63	52.591
	OVinf_Plasma_Dep_UGA_P_3	OVOC1176	QSINVYNSNR	Weil_070_4110_2171_42_Slot2-4_1_3943	17824	17824	10	0	3 Deamidation (N)	_QSIN(Deamidation (N))VYN(Deamidation (N))SN(Deamidation (N))R_	1	1197.54	1196.53	49.16
	OVinf_Plasma_Dep_UGA_P_3	OVOC11843	QWNVIRHPMVLNFVNEK	Weil_070_4110_2171_31_Slot2-1_1_3926	54619	54619	17	1	Oxidation (M),Gln->pyro-Glu,2 Deamidation (N)	_(Gln->pyro-Glu)QWN(Deamidation (N))VIRHPM(Oxidation (M))VLN(Deamidation (N))FVNEK_	2	1063.03	2124.05	46.068
	OVinf_Plasma_Dep_UGA_P_3	OVOC11916	MSVFHVHEWLTLDLINANVCAVGELVENR	Weil_070_4110_2172_38_Slot2-8_1_4544	58219	58219	29	0	Acetyl (Protein N-term),Oxidation (M),2 Deamidation (N)	_(Acetyl (Protein N-term))M(Oxidation (M))SVFHVHEWLTLDLIN(Deamidation (N))AN(Deamidation (N))VCAVGELVENR_	3	1142.56	3424.64	46.353
	OVinf_Plasma_Dep_UGA_P_3	OVOC11916	MSVFHVHEWLTLDLINANVCAVGELVENR	Weil_070_4110_2171_38_Slot2-8_1_3933	75650	75650	29	0	Acetyl (Protein N-term),Oxidation (M),2 Deamidation (N)	_(Acetyl (Protein N-term))M(Oxidation (M))SVFHVHEWLTLDLIN(Deamidation (N))AN(Deamidation (N))VCAVGELVENR_	3	1142.56	3424.64	40.363
	OVinf_Plasma_Dep_UGA_P_3	OVOC11986	FLDMLFTGGKHCVSNPYFMENLPDK	Weil_070_4110_2172_31_Slot2-1_1_4537	58794	58794	25	1	2 Deamidation (N)	_FLDMLFTGGKHCVSN(Deamidation (N))PYFMEN(Deamidation (N))LPDK_	3	988.12	2961.34	49.485
	OVinf_Plasma_Dep_UGA_P_3	OVOC11986	FLDMLFTGGKHCVSNPYFMENLPDK	Weil_070_4110_2172_49_Slot2-19_1_4557	60039	60039	25	1	2 Deamidation (N)	_FLDMLFTGGKHCVSN(Deamidation (N))PYFMEN(Deamidation (N))LPDK_	3	988.12	2961.34	41.284
	OVinf_Plasma_Dep_UGA_P_3	OVOC12054	IDQIVSWLEMPASKRPK	Weil_070_4110_2172_42_Slot2-12_1_4550	44046	44046	17	2	Unmodified	_IDQIVSWLEMPASKRPK_	3	666.7	1997.08	70.195
	OVinf_Plasma_Dep_UGA_P_3	OVOC12054	IDQIVSWLEMPASKRPK	Weil_070_4110_2172_46_Slot2-16_1_4554	44599	44599	17	2	Unmodified	_IDQIVSWLEMPASKRPK_	2	999.546	1997.08	48.822
	OVinf_Plasma_Dep_UGA_P_3	OVOC12054	IDQIVSWLEMPASKRPK	Weil_070_4110_2172_31_Slot2-1_1_4537	44909	44909	17	2	Oxidation (M)	_IDQIVSWLEM(Oxidation (M))PASKRPK_	3	672.031	2013.07	72.846
	OVinf_Plasma_Dep_UGA_P_3	OVOC12054	IDQIVSWLEMPASKRPK	Weil_070_4110_2172_40_Slot2-10_1_4546	44951	44951	17	2	Unmodified	_IDQIVSWLEMPASKRPK_	3	666.7	1997.08	55.578
	OVinf_Plasma_Dep_UGA_P_3	OVOC12054	IDQIVSWLEMPASKRPK	Weil_070_4110_2171_31_Slot2-1_1_3926	51617	51617	17	2	Oxidation (M)	_IDQIVSWLEM(Oxidation (M))PASKRPK_	3	672.031	2013.07	71.219
	OVinf_Plasma_Dep_UGA_P_3	OVOC12105	QLILEMKSDLESIFRR	Weil_070_4110_2172_40_Slot2-10_1_4546	44820	44820	16	2	Oxidation (M)	_QLILEM(Oxidation (M))KSDLESIFRR_	3	665.363	1993.07	53.028
	OVinf_Plasma_Dep_UGA_P_3	OVOC12110	NYLTVEMER	Weil_070_4110_2172_42_Slot2-12_1_4550	12567	12567	9	0	Unmodified	_NYLTVEMER_	2	577.779	1153.54	142.36
	OVinf_Plasma_Dep_UGA_P_3	OVOC12249	QFYENVRK	Weil_070_4110_2172_33_Slot2-3_1_4539	8474	8474	8	1	Gln->pyro-Glu,Deamidation (N)	_(Gln->pyro-Glu)QFYEN(Deamidation (N))VRK_	2	534.261	1066.51	45.489
	OVinf_Plasma_Dep_UGA_P_3	OVOC12249	QFYENVRK	Weil_070_4110_2171_33_Slot2-3_1_3928	10528	10528	8	1	Gln->pyro-Glu,Deamidation (N)	_(Gln->pyro-Glu)QFYEN(Deamidation (N))VRK_	2	534.261	1066.51	53.878
	OVinf_Plasma_Dep_UGA_P_3	OVOC12863	NLMLSNKNLMPPNKNLMLK	Weil_070_4110_2171_48_Slot1-49_1_3985	65558	65558	19	2	2 Oxidation (M),3 Deamidation (N)	_NLM(Oxidation (M))LSN(Deamidation (N))KN(Deamidation (N))LMPPNKN(Deamidation (N))LM(Oxidation (M))LK_	3	750.051	2247.13	40.224
	OVinf_Plasma_Dep_UGA_P_3	OVOC12863	NLMLSNTNLMPPNK	Weil_070_4110_2172_40_Slot2-10_1_4546	30109	30109	14	0	2 Oxidation (M),3 Deamidation (N)	_N(Deamidation (N))LM(Oxidation (M))LSN(Deamidation (N))TN(Deamidation (N))LM(Oxidation (M))PPNK_	2	811.376	1620.74	51.872
	OVinf_Plasma_Dep_UGA_P_3	OVOC12863	NLMLSNTNLMPPNK	Weil_070_4110_2172_49_Slot2-19_1_4557	30134	30134	14	0	2 Oxidation (M),3 Deamidation (N)	_N(Deamidation (N))LM(Oxidation (M))LSN(Deamidation (N))TN(Deamidation (N))LM(Oxidation (M))PPNK_	2	811.376	1620.74	51.872
	OVinf_Plasma_Dep_UGA_P_3	OVOC12863	NLMLSNTNLMPPNK	Weil_070_4110_2172_43_Slot2-13_1_4551	31101	31101	14	0	2 Oxidation (M),3 Deamidation (N)	_N(Deamidation (N))LM(Oxidation (M))LSN(Deamidation (N))TN(Deamidation (N))LM(Oxidation (M))PPNK_	2	811.376	1620.74	44.57
	OVinf_Plasma_Dep_UGA_P_3	OVOC12863	NLMLSNTNLMPPNK	Weil_070_4110_2172_44_Slot2-14_1_4552	31837	31837	14	0	2 Oxidation (M),3 Deamidation (N)	_N(Deamidation (N))LM(Oxidation (M))LSN(Deamidation (N))TN(Deamidation (N))LM(Oxidation (M))PPNK_	2	811.376	1620.74	44.57
	OVinf_Plasma_Dep_UGA_P_3	OVOC12863	NLMLSNTNLMPPNK	Weil_070_4110_2172_45_Slot2-15_1_4553	31920	31920	14	0	2 Oxidation (M),3 Deamidation (N)	_N(Deamidation (N))LM(Oxidation (M))LSN(Deamidation (N))TN(Deamidation (N))LM(Oxidation (M))PPNK_	2	811.376	1620.74	51.872
	OVinf_Plasma_Dep_UGA_P_3	OVOC12863	NLMLSNTNLMPPNK	Weil_070_4110_2171_32_Slot2-2_1_3927	32844	32844	14	0	2 Oxidation (M),3 Deamidation (N)	_N(Deamidation (N))LM(Oxidation (M))LSN(Deamidation (N))TN(Deamidation (N))LM(Oxidation (M))PPNK_	2	811.376	1620.74	44.57
	OVinf_Plasma_Dep_UGA_P_3	OVOC12863	NLMLSNTNLMPPNK	Weil_070_4110_2172_47_Slot2-17_1_4555	33225	33225	14	0	2 Oxidation (M),3 Deamidation (N)	_N(Deamidation (N))LM(Oxidation (M))LSN(Deamidation (N))TN(Deamidation (N))LM(Oxidation (M))PPNK_	2	811.376	1620.74	59.645
	OVinf_Plasma_Dep_UGA_P_3	OVOC12863	NLMLSNTNLMPPNK	Weil_070_4110_2171_46_Slot1-47_1_3983	37043	37043	14	0	2 Oxidation (M),3 Deamidation (N)	_N(Deamidation (N))LM(Oxidation (M))LSN(Deamidation (N))TN(Deamidation (N))LM(Oxidation (M))PPNK_	2	811.376	1620.74	44.57
	OVinf_Plasma_Dep_UGA_P_3	OVOC12863	NLMLSNTNLMPPNK	Weil_070_4110_2171_43_Slot2-5_1_3944	37744	37744	14	0	2 Oxidation (M),3 Deamidation (N)	_N(Deamidation (N))LM(Oxidation (M))LSN(Deamidation (N))TN(Deamidation (N))LM(Oxidation (M))PPNK_	2	811.376	1620.74	48.785
	OVinf_Plasma_Dep_UGA_P_3	OVOC12863	NLMLSNTNLMPPNK	Weil_070_4110_2171_44_Slot2-6_1_3945	39235	39235	14	0	2 Oxidation (M),3 Deamidation (N)	_N(Deamidation (N))LM(Oxidation (M))LSN(Deamidation (N))TN(Deamidation (N))LM(Oxidation (M))PPNK_	2	811.376	1620.74	51.872
	OVinf_Plasma_Dep_UGA_P_3	OVOC12951	EVVITLKMYKNEIDR	Weil_070_4110_2172_33_Slot2-3_1_4539	37636	37636	15	2	Deamidation (N)	_EVVITLKMYKN(Deamidation (N))EIDR_	2	926.498	1850.98	58.889
	OVinf_Plasma_Dep_UGA_P_3	OVOC12951	EVVITLKMYKNEIDR	Weil_070_4110_2171_50_Slot1-51_1_3987	45595	45595	15	2	Deamidation (N)	_EVVITLKMYKN(Deamidation (N))EIDR_	2	926.498	1850.98	83.438
	OVinf_Plasma_Dep_UGA_P_3	OVOC1420	QNFFLFDMTTHPLHDGNMK	Weil_070_4110_2171_36_Slot2-6_1_3931	55775	55775	19	0	2 Oxidation (M),Gln->pyro-Glu,Deamidation (N)	_(Gln->pyro-Glu)QNFFLFDM(Oxidation (M))TTHPLHDGN(Deamidation (N))M(Oxidation (M))K_	3	770.338	2307.99	47.57
	OVinf_Plasma_Dep_UGA_P_3	OVOC1472	NEWLRFCEK	Weil_070_4110_2172_40_Slot2-10_1_4546	17730	17730	9	1	Unmodified	_NEWLRFCEK_	2	641.306	1280.6	129.56
	OVinf_Plasma_Dep_UGA_P_3	OVOC1512	TFTTQETITNATSAKEWFLSKALNPEAVAK	Weil_070_4110_2171_33_Slot2-3_1_3928	72432	72432	30	2	Unmodified	_TFTTQETITNATSAKEWFLSKALNPEAVAK_	4	825.18	3296.69	47.148
	OVinf_Plasma_Dep_UGA_P_3	OVOC1523	GMALNLEPDNVGVVVFGNDK	Weil_070_4110_2172_45_Slot2-15_1_4553	49728	49728	20	0	Oxidation (M)	_GM(Oxidation (M))ALNLEPDNVGVVVFGNDK_	2	1052.52	2103.03	56.08
	OVinf_Plasma_Dep_UGA_P_3	OVOC1523	GMALNLEPDNVGVVVFGNDK	Weil_070_4110_2171_46_Slot1-47_1_3983	56646	56646	20	0	Oxidation (M)	_GM(Oxidation (M))ALNLEPDNVGVVVFGNDK_	2	1052.52	2103.03	67.927
	OVinf_Plasma_Dep_UGA_P_3	OVOC1523	GMALNLEPDNVGVVVFGNDK	Weil_070_4110_2171_45_Slot1-46_1_3982	60667	60667	20	0	Oxidation (M)	_GM(Oxidation (M))ALNLEPDNVGVVVFGNDK_	2	1052.52	2103.03	100.56
	OVinf_Plasma_Dep_UGA_P_3	OVOC153	LLDLALSFHRK	Weil_070_4110_2171_31_Slot2-1_1_3926	22247	22247	11	1	Unmodified	_LLDLALSFHRK_	2	656.89	1311.77	76.605
	OVinf_Plasma_Dep_UGA_P_3	OVOC1599	EYTDAINTYSR	Weil_070_4110_2172_42_Slot2-12_1_4550	19635	19635	11	0	Unmodified	_EYTDAINTYSR_	2	666.807	1331.6	106.93
	OVinf_Plasma_Dep_UGA_P_3	OVOC1599	EYTDAINTYSR	Weil_070_4110_2172_45_Slot2-15_1_4553	20676	20676	11	0	Unmodified	_EYTDAINTYSR_	2	666.807	1331.6	106.93
	OVinf_Plasma_Dep_UGA_P_3	OVOC1599	EYTDAINTYSR	Weil_070_4110_2172_43_Slot2-13_1_4551	20701	20701	11	0	Unmodified	_EYTDAINTYSR_	2	666.807	1331.6	125.98
	OVinf_Plasma_Dep_UGA_P_3	OVOC1599	EYTDAINTYSR	Weil_070_4110_2172_44_Slot2-14_1_4552	20810	20810	11	0	Unmodified	_EYTDAINTYSR_	2	666.807	1331.6	114.64
	OVinf_Plasma_Dep_UGA_P_3	OVOC1628	MANLEIHTERKFK	Weil_070_4110_2171_44_Slot2-6_1_3945	41862	41862	13	2	Acetyl (Protein N-term),Oxidation (M),Deamidation (N)	_(Acetyl (Protein N-term))M(Oxidation (M))AN(Deamidation (N))LEIHTERKFK_	2	838.427	1674.84	40.386
	OVinf_Plasma_Dep_UGA_P_3	OVOC1639	AMSVMNSFVNDIFER	Weil_070_4110_2172_32_Slot2-2_1_4538	32422	32422	15	0	Unmodified	_AMSVMNSFVNDIFER_	2	880.411	1758.81	89.382
	OVinf_Plasma_Dep_UGA_P_3	OVOC1639	AMSVMNSFVNDIFER	Weil_070_4110_2172_31_Slot2-1_1_4537	35174	35174	15	0	Unmodified	_AMSVMNSFVNDIFER_	2	880.411	1758.81	82.437
	OVinf_Plasma_Dep_UGA_P_3	OVOC1639	AMSVMNSFVNDIFER	Weil_070_4110_2171_32_Slot2-2_1_3927	37951	37951	15	0	Unmodified	_AMSVMNSFVNDIFER_	2	880.411	1758.81	128.41
	OVinf_Plasma_Dep_UGA_P_3	OVOC1711	QDTNSLR	Weil_070_4110_2172_42_Slot2-12_1_4550	2881	2881	7	0	Gln->pyro-Glu,Deamidation (N)	_(Gln->pyro-Glu)QDTN(Deamidation (N))SLR_	2	409.188	816.361	78.178
	OVinf_Plasma_Dep_UGA_P_3	OVOC1714	ICISATILLMVECTNLMKTSTNITVWLASR	Weil_070_4110_2171_44_Slot2-6_1_3945	81515	81515	30	1	2 Oxidation (M),2 Deamidation (N)	_ICISATILLM(Oxidation (M))VECTN(Deamidation (N))LM(Oxidation (M))KTSTN(Deamidation (N))ITVWLASR_	4	869.19	3472.73	54.418
	OVinf_Plasma_Dep_UGA_P_3	OVOC1753	KEFYNLMDLFK	Weil_070_4110_2171_33_Slot2-3_1_3928	27503	27503	11	1	Oxidation (M)	_KEFYNLM(Oxidation (M))DLFK_	2	732.366	1462.72	109.88
	OVinf_Plasma_Dep_UGA_P_3	OVOC181	QITNITLGSNLFR	Weil_070_4110_2171_49_Slot1-50_1_3986	30426	30426	13	0	Gln->pyro-Glu,Deamidation (N)	_(Gln->pyro-Glu)QITN(Deamidation (N))ITLGSNLFR_	3	487.596	1459.77	59.645
	OVinf_Plasma_Dep_UGA_P_3	OVOC1814	ILMHKYGLYLITNTEFILANQAPIDR	Weil_070_4110_2171_39_Slot2-1_1_3940	68661	68661	26	1	Oxidation (M),Deamidation (N)	_ILM(Oxidation (M))HKYGLYLITN(Deamidation (N))TEFILANQAPIDR_	3	1022.21	3063.61	64.21
	OVinf_Plasma_Dep_UGA_P_3	OVOC1824	INQRRDFNNIAK	Weil_070_4110_2172_35_Slot2-5_1_4541	21975	21975	12	2	2 Deamidation (N)	_INQRRDFN(Deamidation (N))N(Deamidation (N))IAK_	2	745.889	1489.76	93.467
	OVinf_Plasma_Dep_UGA_P_3	OVOC1863	MAAESVTNLIPLNAR	Weil_070_4110_2172_46_Slot2-16_1_4554	31267	31267	15	0	Acetyl (Protein N-term),2 Deamidation (N)	_(Acetyl (Protein N-term))MAAESVTN(Deamidation (N))LIPLN(Deamidation (N))AR_	2	822.419	1642.82	50.297
	OVinf_Plasma_Dep_UGA_P_3	OVOC1863	MAAESVTNLIPLNAR	Weil_070_4110_2172_45_Slot2-15_1_4553	32738	32738	15	0	Acetyl (Protein N-term),2 Deamidation (N)	_(Acetyl (Protein N-term))MAAESVTN(Deamidation (N))LIPLN(Deamidation (N))AR_	2	822.419	1642.82	47.334
	OVinf_Plasma_Dep_UGA_P_3	OVOC1863	MAAESVTNLIPLNAR	Weil_070_4110_2171_45_Slot1-46_1_3982	40379	40379	15	0	Acetyl (Protein N-term),2 Deamidation (N)	_(Acetyl (Protein N-term))MAAESVTN(Deamidation (N))LIPLN(Deamidation (N))AR_	2	822.419	1642.82	62.271
	OVinf_Plasma_Dep_UGA_P_3	OVOC1920	QIMENAEVNALLK	Weil_070_4110_2172_34_Slot2-4_1_4540	22550	22550	13	0	Oxidation (M),Gln->pyro-Glu,Deamidation (N)	_(Gln->pyro-Glu)QIM(Oxidation (M))ENAEVN(Deamidation (N))ALLK_	2	736.869	1471.72	43.168
	OVinf_Plasma_Dep_UGA_P_3	OVOC1920	QIMENAEVNALLK	Weil_070_4110_2172_34_Slot2-4_1_4540	22551	22551	13	0	Oxidation (M),Gln->pyro-Glu,Deamidation (N)	_(Gln->pyro-Glu)QIM(Oxidation (M))ENAEVN(Deamidation (N))ALLK_	1	1472.73	1471.72	62.271
	OVinf_Plasma_Dep_UGA_P_3	OVOC1956	MISLDNAALNR	Weil_070_4110_2172_50_Slot2-20_1_4558	17333	17333	11	0	Acetyl (Protein N-term),Oxidation (M),2 Deamidation (N)	_(Acetyl (Protein N-term))M(Oxidation (M))ISLDN(Deamidation (N))AALN(Deamidation (N))R_	2	639.306	1276.6	60.589
	OVinf_Plasma_Dep_UGA_P_3	OVOC1956	MISLDNAALNR	Weil_070_4110_2172_31_Slot2-1_1_4537	17920	17920	11	0	Acetyl (Protein N-term),Oxidation (M),2 Deamidation (N)	_(Acetyl (Protein N-term))M(Oxidation (M))ISLDN(Deamidation (N))AALN(Deamidation (N))R_	2	639.306	1276.6	48.157
	OVinf_Plasma_Dep_UGA_P_3	OVOC1956	MISLDNAALNR	Weil_070_4110_2171_50_Slot1-51_1_3987	21205	21205	11	0	Acetyl (Protein N-term),Oxidation (M),2 Deamidation (N)	_(Acetyl (Protein N-term))M(Oxidation (M))ISLDN(Deamidation (N))AALN(Deamidation (N))R_	2	639.306	1276.6	51.864
	OVinf_Plasma_Dep_UGA_P_3	OVOC2112	MGIESKNTFNIPSENGR	Weil_070_4110_2171_45_Slot1-46_1_3982	55504	55504	17	1	Acetyl (Protein N-term),Oxidation (M),2 Deamidation (N)	_(Acetyl (Protein N-term))M(Oxidation (M))GIESKN(Deamidation (N))TFN(Deamidation (N))IPSENGR_	2	977.447	1952.88	59.731
	OVinf_Plasma_Dep_UGA_P_3	OVOC2120	NVSRSIVIPNVHNFTVK	Weil_070_4110_2172_45_Slot2-15_1_4553	44514	44514	17	1	2 Deamidation (N)	_N(Deamidation (N))VSRSIVIPN(Deamidation (N))VHNFTVK_	2	963.526	1925.04	79.795
	OVinf_Plasma_Dep_UGA_P_3	OVOC216	INSLMRSLGSLHSECELAHDLDDELEMSQLK	Weil_070_4110_2172_47_Slot2-17_1_4555	73213	73213	31	1	Oxidation (M),Deamidation (N)	_IN(Deamidation (N))SLM(Oxidation (M))RSLGSLHSECELAHDLDDELEMSQLK_	4	897.672	3586.66	60.708
	OVinf_Plasma_Dep_UGA_P_3	OVOC2190	EVQELQMPVQK	Weil_070_4110_2172_38_Slot2-8_1_4544	19188	19188	11	0	Oxidation (M)	_EVQELQM(Oxidation (M))PVQK_	2	672.845	1343.68	100.84
	OVinf_Plasma_Dep_UGA_P_3	OVOC2190	EVQELQMPVQK	Weil_070_4110_2171_39_Slot2-1_1_3940	22769	22769	11	0	Oxidation (M)	_EVQELQM(Oxidation (M))PVQK_	2	672.845	1343.68	95.311
	OVinf_Plasma_Dep_UGA_P_3	OVOC2190	EVQELQMPVQK	Weil_070_4110_2171_38_Slot2-8_1_3933	24469	24469	11	0	Oxidation (M)	_EVQELQM(Oxidation (M))PVQK_	2	672.845	1343.68	76.605
	OVinf_Plasma_Dep_UGA_P_3	OVOC2241	STSIKDFFCNSTIKDNIIVDNVR	Weil_070_4110_2172_47_Slot2-17_1_4555	65575	65575	23	2	2 Deamidation (N)	_STSIKDFFCN(Deamidation (N))STIKDN(Deamidation (N))IIVDNVR_	3	896.778	2687.31	55.354
	OVinf_Plasma_Dep_UGA_P_3	OVOC2276	MNIRGGLTNK	Weil_070_4110_2172_34_Slot2-4_1_4540	12042	12042	10	1	Acetyl (Protein N-term),Oxidation (M),Deamidation (N)	_(Acetyl (Protein N-term))M(Oxidation (M))N(Deamidation (N))IRGGLTNK_	2	581.798	1161.58	45.489
	OVinf_Plasma_Dep_UGA_P_3	OVOC2276	MNIRGGLTNK	Weil_070_4110_2172_44_Slot2-14_1_4552	13574	13574	10	1	Acetyl (Protein N-term),Oxidation (M),Deamidation (N)	_(Acetyl (Protein N-term))M(Oxidation (M))N(Deamidation (N))IRGGLTNK_	2	581.798	1161.58	67.464
	OVinf_Plasma_Dep_UGA_P_3	OVOC247	LMSLRTLNADLMVINR	Weil_070_4110_2171_48_Slot1-49_1_3985	52518	52518	16	1	2 Oxidation (M),Deamidation (N)	_LM(Oxidation (M))SLRTLNADLM(Oxidation (M))VIN(Deamidation (N))R_	2	947	1891.99	47.57
	OVinf_Plasma_Dep_UGA_P_3	OVOC2630	LDSDINERLSNR	Weil_070_4110_2172_34_Slot2-4_1_4540	22579	22579	12	1	Acetyl (Protein N-term)	_(Acetyl (Protein N-term))LDSDINERLSNR_	2	737.368	1472.72	69.915
	OVinf_Plasma_Dep_UGA_P_3	OVOC2630	MLDSDINERLSNR	Weil_070_4110_2172_41_Slot2-11_1_4549	28750	28750	13	1	Acetyl (Protein N-term),Oxidation (M),2 Deamidation (N)	_(Acetyl (Protein N-term))M(Oxidation (M))LDSDIN(Deamidation (N))ERLSN(Deamidation (N))R_	2	811.87	1621.73	47.561
	OVinf_Plasma_Dep_UGA_P_3	OVOC2648	QMLLAVNYYTGK	Weil_070_4110_2172_40_Slot2-10_1_4546	22293	22293	12	0	Oxidation (M),Gln->pyro-Glu,Deamidation (N)	_(Gln->pyro-Glu)QM(Oxidation (M))LLAVN(Deamidation (N))YYTGK_	1	1400.68	1399.67	53.517
	OVinf_Plasma_Dep_UGA_P_3	OVOC2655	DNAIPPLKNNSATTSRTALNSQQQPNYSR	Weil_070_4110_2172_42_Slot2-12_1_4550	60161	60161	29	2	2 Deamidation (N)	_DNAIPPLKN(Deamidation (N))N(Deamidation (N))SATTSRTALNSQQQPNYSR_	4	797.895	3187.55	60.734
	OVinf_Plasma_Dep_UGA_P_3	OVOC2655	DNAIPPLKNNSATTSRTALNSQQQPNYSR	Weil_070_4110_2172_40_Slot2-10_1_4546	63275	63275	29	2	2 Deamidation (N)	_DNAIPPLKN(Deamidation (N))N(Deamidation (N))SATTSRTALNSQQQPNYSR_	4	797.895	3187.55	60.14
	OVinf_Plasma_Dep_UGA_P_3	OVOC2655	DNAIPPLKNNSATTSRTALNSQQQPNYSR	Weil_070_4110_2171_47_Slot1-48_1_3984	83664	83664	29	2	2 Deamidation (N)	_DNAIPPLKN(Deamidation (N))N(Deamidation (N))SATTSRTALNSQQQPNYSR_	4	797.895	3187.55	51.128
	OVinf_Plasma_Dep_UGA_P_3	OVOC2745	TTGIVLDSGDGVTHTVPIYEGYALPHAILR	Weil_070_4110_2171_34_Slot2-4_1_3929	64608	64608	30	0	Unmodified	_TTGIVLDSGDGVTHTVPIYEGYALPHAILR_	4	792.17	3164.65	62.327
	OVinf_Plasma_Dep_UGA_P_3	OVOC2745	TTGIVLDSGDGVTHTVPIYEGYALPHAILR	Weil_070_4110_2171_32_Slot2-2_1_3927	66115	66115	30	0	Unmodified	_TTGIVLDSGDGVTHTVPIYEGYALPHAILR_	3	1055.89	3164.65	34.579
	OVinf_Plasma_Dep_UGA_P_3	OVOC2745	TTGIVLDSGDGVTHTVPIYEGYALPHAILR	Weil_070_4110_2171_32_Slot2-2_1_3927	66117	66117	30	0	Unmodified	_TTGIVLDSGDGVTHTVPIYEGYALPHAILR_	3	1055.89	3164.65	94.838
	OVinf_Plasma_Dep_UGA_P_3	OVOC2745	TTGIVLDSGDGVTHTVPIYEGYALPHAILR	Weil_070_4110_2171_31_Slot2-1_1_3926	69464	69464	30	0	Unmodified	_TTGIVLDSGDGVTHTVPIYEGYALPHAILR_	3	1055.89	3164.65	184.55
	OVinf_Plasma_Dep_UGA_P_3	OVOC2781	TNIFTAKRINMFTAK	Weil_070_4110_2171_49_Slot1-50_1_3986	44195	44195	15	2	Acetyl (Protein N-term),Deamidation (N)	_(Acetyl (Protein N-term))TNIFTAKRIN(Deamidation (N))MFTAK_	2	899.98	1797.94	46.068
	OVinf_Plasma_Dep_UGA_P_3	OVOC3032	KPMNLLTR	Weil_070_4110_2172_50_Slot2-20_1_4558	6934	6934	8	1	Oxidation (M)	_KPM(Oxidation (M))NLLTR_	1	988.561	987.554	60.709
	OVinf_Plasma_Dep_UGA_P_3	OVOC3032	KPMNLLTR	Weil_070_4110_2172_31_Slot2-1_1_4537	7082	7082	8	1	Oxidation (M)	_KPM(Oxidation (M))NLLTR_	1	988.561	987.554	65.313
	OVinf_Plasma_Dep_UGA_P_3	OVOC3161	LSFITMPPER	Weil_070_4110_2172_39_Slot2-9_1_4545	15358	15358	10	0	Acetyl (Protein N-term),Oxidation (M)	_(Acetyl (Protein N-term))LSFITM(Oxidation (M))PPER_	3	416.881	1247.62	42.835
	OVinf_Plasma_Dep_UGA_P_3	OVOC3161	LSFITMPPER	Weil_070_4110_2172_39_Slot2-9_1_4545	15360	15360	10	0	Acetyl (Protein N-term),Oxidation (M)	_(Acetyl (Protein N-term))LSFITM(Oxidation (M))PPER_	2	624.818	1247.62	72.492
	OVinf_Plasma_Dep_UGA_P_3	OVOC3398	KLLMEALEQFPETPK	Weil_070_4110_2172_47_Slot2-17_1_4555	40406	40406	15	1	Oxidation (M)	_KLLM(Oxidation (M))EALEQFPETPK_	2	895.474	1788.93	83.775
	OVinf_Plasma_Dep_UGA_P_3	OVOC3550	TDSDASISGKENMAVVEKNR	Weil_070_4110_2172_46_Slot2-16_1_4554	48578	48578	20	2	2 Deamidation (N)	_TDSDASISGKEN(Deamidation (N))MAVVEKN(Deamidation (N))R_	3	718.339	2152	55.604
	OVinf_Plasma_Dep_UGA_P_3	OVOC3568	FSPVNVLPMNKELR	Weil_070_4110_2172_49_Slot2-19_1_4557	30949	30949	14	1	2 Deamidation (N)	_FSPVN(Deamidation (N))VLPMN(Deamidation (N))KELR_	2	823.435	1644.85	78.932
	OVinf_Plasma_Dep_UGA_P_3	OVOC3591	IDSDVNISIPVIHHSMAVPMIASNK	Weil_070_4110_2172_50_Slot2-20_1_4558	53427	53427	25	0	2 Deamidation (N)	_IDSDVN(Deamidation (N))ISIPVIHHSMAVPMIASN(Deamidation (N))K_	3	897.456	2689.35	48.892
	OVinf_Plasma_Dep_UGA_P_3	OVOC3604	RNISAGDSVSDLVTFNEK	Weil_070_4110_2172_47_Slot2-17_1_4555	48027	48027	18	1	Deamidation (N)	_RNISAGDSVSDLVTFN(Deamidation (N))EK_	2	976.982	1951.95	65.408
	OVinf_Plasma_Dep_UGA_P_3	OVOC3615	LENTIEEMENK	Weil_070_4110_2171_38_Slot2-8_1_3933	25392	25392	11	0	Oxidation (M),2 Deamidation (N)	_LEN(Deamidation (N))TIEEM(Oxidation (M))EN(Deamidation (N))K_	2	684.298	1366.58	76.605
	OVinf_Plasma_Dep_UGA_P_3	OVOC3671	LESISSMLKRDNNK	Weil_070_4110_2172_41_Slot2-11_1_4549	31155	31155	14	2	Acetyl (Protein N-term),Oxidation (M),Deamidation (N)	_(Acetyl (Protein N-term))LESISSM(Oxidation (M))LKRDN(Deamidation (N))NK_	2	847.425	1692.84	51.531
	OVinf_Plasma_Dep_UGA_P_3	OVOC3671	LESISSMLKRDNNK	Weil_070_4110_2172_42_Slot2-12_1_4550	32226	32226	14	2	Acetyl (Protein N-term),Oxidation (M),Deamidation (N)	_(Acetyl (Protein N-term))LESISSM(Oxidation (M))LKRDN(Deamidation (N))NK_	2	847.425	1692.84	40.533
	OVinf_Plasma_Dep_UGA_P_3	OVOC3738	AIVDCGFEHPSEVQHECIPQAILGMDIVCQAK	Weil_070_4110_2172_49_Slot2-19_1_4557	63542	63542	32	0	Unmodified	_AIVDCGFEHPSEVQHECIPQAILGMDIVCQAK_	4	913.682	3650.7	57.305
	OVinf_Plasma_Dep_UGA_P_3	OVOC3842	SQNLIKTLSSLSGLCK	Weil_070_4110_2171_40_Slot2-2_1_3941	42916	42916	16	1	Deamidation (N)	_SQN(Deamidation (N))LIKTLSSLSGLCK_	2	875.474	1748.93	71.896
	OVinf_Plasma_Dep_UGA_P_3	OVOC3877	EVILQEDVSRR	Weil_070_4110_2172_50_Slot2-20_1_4558	20113	20113	11	1	Unmodified	_EVILQEDVSRR_	2	672.368	1342.72	111.39
	OVinf_Plasma_Dep_UGA_P_3	OVOC3884	ATMVGTPYWMAPEIVNK	Weil_070_4110_2172_48_Slot2-18_1_4556	45874	45874	17	0	Oxidation (M),Deamidation (N)	_ATM(Oxidation (M))VGTPYWMAPEIVN(Deamidation (N))K_	2	962.963	1923.91	87.573
	OVinf_Plasma_Dep_UGA_P_3	OVOC4068	QICPSAEISPSSINNDSVLNSYK	Weil_070_4110_2172_42_Slot2-12_1_4550	54826	54826	23	0	2 Deamidation (N)	_QICPSAEISPSSIN(Deamidation (N))NDSVLN(Deamidation (N))SYK_	3	842.395	2524.16	80.128
	OVinf_Plasma_Dep_UGA_P_3	OVOC4068	QICPSAEISPSSINNDSVLNSYK	Weil_070_4110_2172_43_Slot2-13_1_4551	55844	55844	23	0	2 Deamidation (N)	_QICPSAEISPSSIN(Deamidation (N))NDSVLN(Deamidation (N))SYK_	3	842.395	2524.16	111.75
	OVinf_Plasma_Dep_UGA_P_3	OVOC4068	QICPSAEISPSSINNDSVLNSYK	Weil_070_4110_2171_43_Slot2-5_1_3944	67954	67954	23	0	2 Deamidation (N)	_QICPSAEISPSSIN(Deamidation (N))NDSVLN(Deamidation (N))SYK_	3	842.395	2524.16	42.218
	OVinf_Plasma_Dep_UGA_P_3	OVOC4068	QICPSAEISPSSINNDSVLNSYK	Weil_070_4110_2171_42_Slot2-4_1_3943	69274	69274	23	0	2 Deamidation (N)	_QICPSAEISPSSIN(Deamidation (N))NDSVLN(Deamidation (N))SYK_	3	842.395	2524.16	110.9
	OVinf_Plasma_Dep_UGA_P_3	OVOC4073	QNFVDPNAER	Weil_070_4110_2171_44_Slot2-6_1_3945	17490	17490	10	0	Gln->pyro-Glu,Deamidation (N)	_(Gln->pyro-Glu)QNFVDPN(Deamidation (N))AER_	3	391.844	1172.51	40.502
	OVinf_Plasma_Dep_UGA_P_3	OVOC4099b	VDVWAIGCILAEMINR	Weil_070_4110_2171_50_Slot1-51_1_3987	45963	45963	16	0	Unmodified	_VDVWAIGCILAEMINR_	2	930.479	1858.94	81.799
	OVinf_Plasma_Dep_UGA_P_3	OVOC4116	QINLVKEVMNR	Weil_070_4110_2172_40_Slot2-10_1_4546	20271	20271	11	1	Oxidation (M),Gln->pyro-Glu	_(Gln->pyro-Glu)QINLVKEVM(Oxidation (M))NR_	2	671.861	1341.71	65.156
	OVinf_Plasma_Dep_UGA_P_3	OVOC4116	QINLVKEVMNR	Weil_070_4110_2172_31_Slot2-1_1_4537	20781	20781	11	1	Oxidation (M),Gln->pyro-Glu	_(Gln->pyro-Glu)QINLVKEVM(Oxidation (M))NR_	2	671.861	1341.71	46.447
	OVinf_Plasma_Dep_UGA_P_3	OVOC4116	QINLVKEVMNR	Weil_070_4110_2171_31_Slot2-1_1_3926	23659	23659	11	1	Oxidation (M),Gln->pyro-Glu	_(Gln->pyro-Glu)QINLVKEVM(Oxidation (M))NR_	2	671.861	1341.71	65.404
	OVinf_Plasma_Dep_UGA_P_3	OVOC4149	LRQTEMAMEKILEQLNTISAEATSVAK	Weil_070_4110_2171_37_Slot2-7_1_3932	68608	68608	27	2	Oxidation (M),Deamidation (N)	_LRQTEMAM(Oxidation (M))EKILEQLN(Deamidation (N))TISAEATSVAK_	4	756.391	3021.54	43.904
	OVinf_Plasma_Dep_UGA_P_3	OVOC4327	IEDTMASDYFDRNGAAGISYMGWQASKSTLK	Weil_070_4110_2172_36_Slot2-6_1_4542	55232	55232	31	2	Deamidation (N)	_IEDTMASDYFDRN(Deamidation (N))GAAGISYMGWQASKSTLK_	4	854.396	3413.55	41.261
	OVinf_Plasma_Dep_UGA_P_3	OVOC4328	HSLVNDLPVGR	Weil_070_4110_2172_50_Slot2-20_1_4558	14730	14730	11	0	Unmodified	_HSLVNDLPVGR_	2	603.833	1205.65	166.66
	OVinf_Plasma_Dep_UGA_P_3	OVOC4328	HSLVNDLPVGR	Weil_070_4110_2172_31_Slot2-1_1_4537	15161	15161	11	0	Unmodified	_HSLVNDLPVGR_	2	603.833	1205.65	132.39
	OVinf_Plasma_Dep_UGA_P_3	OVOC4328	HSLVNDLPVGR	Weil_070_4110_2171_31_Slot2-1_1_3926	17746	17746	11	0	Unmodified	_HSLVNDLPVGR_	2	603.833	1205.65	139.02
	OVinf_Plasma_Dep_UGA_P_3	OVOC4328	HSLVNDLPVGR	Weil_070_4110_2171_50_Slot1-51_1_3987	18008	18008	11	0	Unmodified	_HSLVNDLPVGR_	2	603.833	1205.65	191.25
	OVinf_Plasma_Dep_UGA_P_3	OVOC439	QEAQAEIEKYR	Weil_070_4110_2172_31_Slot2-1_1_4537	21598	21598	11	1	Unmodified	_QEAQAEIEKYR_	2	682.844	1363.67	108.3
	OVinf_Plasma_Dep_UGA_P_3	OVOC4438	MKSIINR	Weil_070_4110_2172_39_Slot2-9_1_4545	4830	4830	7	1	Acetyl (Protein N-term),Oxidation (M),Deamidation (N)	_(Acetyl (Protein N-term))M(Oxidation (M))KSIIN(Deamidation (N))R_	2	460.747	919.48	42.229
	OVinf_Plasma_Dep_UGA_P_3	OVOC4439	QTSLTNSTRNISV	Weil_070_4110_2172_35_Slot2-5_1_4541	19933	19933	13	1	2 Deamidation (N)	_QTSLTN(Deamidation (N))STRN(Deamidation (N))ISV_	2	711.857	1421.7	83.358
	OVinf_Plasma_Dep_UGA_P_3	OVOC4502	TLQFHRVSGNGLYNEEGYMEKIIQSHK	Weil_070_4110_2172_45_Slot2-15_1_4553	65884	65884	27	2	Acetyl (Protein N-term),Oxidation (M),Deamidation (N)	_(Acetyl (Protein N-term))TLQFHRVSGN(Deamidation (N))GLYNEEGYM(Oxidation (M))EKIIQSHK_	4	810.146	3236.56	45.587
	OVinf_Plasma_Dep_UGA_P_3	OVOC4530	LEQACRQMDLLRNNSYSSIR	Weil_070_4110_2172_39_Slot2-9_1_4545	49860	49860	20	2	Oxidation (M)	_LEQACRQM(Oxidation (M))DLLRNNSYSSIR_	3	824.069	2469.19	47.915
	OVinf_Plasma_Dep_UGA_P_3	OVOC4539	MEEVSRQNEQLIIAK	Weil_070_4110_2171_33_Slot2-3_1_3928	43002	43002	15	1	Oxidation (M),Deamidation (N)	_M(Oxidation (M))EEVSRQN(Deamidation (N))EQLIIAK_	2	902.959	1803.9	60.547
	OVinf_Plasma_Dep_UGA_P_3	OVOC4544	NETIIVLDKCPPTYPDGYFWR	Weil_070_4110_2171_32_Slot2-2_1_3927	60612	60612	21	1	Unmodified	_NETIIVLDKCPPTYPDGYFWR_	2	1292.63	2583.25	70.806
	OVinf_Plasma_Dep_UGA_P_3	OVOC4544	NETIIVLDKCPPTYPDGYFWR	Weil_070_4110_2171_31_Slot2-1_1_3926	63899	63899	21	1	Unmodified	_NETIIVLDKCPPTYPDGYFWR_	3	862.09	2583.25	75.012
	OVinf_Plasma_Dep_UGA_P_3	OVOC458	MSGAVQITVNEK	Weil_070_4110_2172_31_Slot2-1_1_4537	20405	20405	12	0	Acetyl (Protein N-term),Oxidation (M)	_(Acetyl (Protein N-term))M(Oxidation (M))SGAVQITVNEK_	2	667.835	1333.65	44.82
	OVinf_Plasma_Dep_UGA_P_3	OVOC4612	CSNTMNWKK	Weil_070_4110_2172_39_Slot2-9_1_4545	13125	13125	9	1	Oxidation (M),2 Deamidation (N)	_CSN(Deamidation (N))TM(Oxidation (M))N(Deamidation (N))WKK_	2	593.747	1185.48	79.809
	OVinf_Plasma_Dep_UGA_P_3	OVOC4612	CSNTMNWKK	Weil_070_4110_2171_35_Slot2-5_1_3930	14511	14511	9	1	Oxidation (M),2 Deamidation (N)	_CSN(Deamidation (N))TM(Oxidation (M))N(Deamidation (N))WKK_	2	593.747	1185.48	65.313
	OVinf_Plasma_Dep_UGA_P_3	OVOC4612	CSNTMNWKK	Weil_070_4110_2171_36_Slot2-6_1_3931	15440	15440	9	1	Oxidation (M),2 Deamidation (N)	_CSN(Deamidation (N))TM(Oxidation (M))N(Deamidation (N))WKK_	2	593.747	1185.48	51.43
	OVinf_Plasma_Dep_UGA_P_3	OVOC4612	CSNTMNWKK	Weil_070_4110_2171_40_Slot2-2_1_3941	17380	17380	9	1	Oxidation (M),2 Deamidation (N)	_CSN(Deamidation (N))TM(Oxidation (M))N(Deamidation (N))WKK_	2	593.747	1185.48	60.589
	OVinf_Plasma_Dep_UGA_P_3	OVOC4612	CSNTMNWKK	Weil_070_4110_2171_48_Slot1-49_1_3985	18522	18522	9	1	Oxidation (M),2 Deamidation (N)	_CSN(Deamidation (N))TM(Oxidation (M))N(Deamidation (N))WKK_	2	593.747	1185.48	47.349
	OVinf_Plasma_Dep_UGA_P_3	OVOC4620	IILSSDEEADDDNTNKKR	Weil_070_4110_2172_37_Slot2-7_1_4543	39798	39798	18	2	2 Deamidation (N)	_IILSSDEEADDDN(Deamidation (N))TN(Deamidation (N))KKR_	2	1032.98	2063.95	58.476
	OVinf_Plasma_Dep_UGA_P_3	OVOC4637	FSPMNANLSIVR	Weil_070_4110_2172_37_Slot2-7_1_4543	19405	19405	12	0	Oxidation (M),2 Deamidation (N)	_FSPM(Oxidation (M))N(Deamidation (N))AN(Deamidation (N))LSIVR_	3	456.227	1365.66	49.16
	OVinf_Plasma_Dep_UGA_P_3	OVOC4730	LFENSLKEFTSTHDDSAQDTDQK	Weil_070_4110_2171_43_Slot2-5_1_3944	70227	70227	23	1	Unmodified	_LFENSLKEFTSTHDDSAQDTDQK_	4	664.806	2655.19	38.668
	OVinf_Plasma_Dep_UGA_P_3	OVOC4831	MLAQNNNTRHRIENEGK	Weil_070_4110_2171_33_Slot2-3_1_3928	52368	52368	17	2	3 Deamidation (N)	_MLAQNN(Deamidation (N))N(Deamidation (N))TRHRIEN(Deamidation (N))EGK_	2	1014.48	2026.95	44.598
	OVinf_Plasma_Dep_UGA_P_3	OVOC4880	LENSMTEEERK	Weil_070_4110_2172_35_Slot2-5_1_4541	18291	18291	11	1	Deamidation (N)	_LEN(Deamidation (N))SMTEEERK_	2	683.811	1365.61	74.269
	OVinf_Plasma_Dep_UGA_P_3	OVOC4880	LENSMTEEERK	Weil_070_4110_2172_34_Slot2-4_1_4540	19248	19248	11	1	Deamidation (N)	_LEN(Deamidation (N))SMTEEERK_	2	683.811	1365.61	90.761
	OVinf_Plasma_Dep_UGA_P_3	OVOC4880	LENSMTEEERK	Weil_070_4110_2172_37_Slot2-7_1_4543	19399	19399	11	1	Deamidation (N)	_LEN(Deamidation (N))SMTEEERK_	2	683.811	1365.61	72.042
	OVinf_Plasma_Dep_UGA_P_3	OVOC4880	LENSMTEEERK	Weil_070_4110_2172_38_Slot2-8_1_4544	19911	19911	11	1	Deamidation (N)	_LEN(Deamidation (N))SMTEEERK_	2	683.811	1365.61	67.881
	OVinf_Plasma_Dep_UGA_P_3	OVOC4880	LENSMTEEERK	Weil_070_4110_2172_41_Slot2-11_1_4549	20011	20011	11	1	Deamidation (N)	_LEN(Deamidation (N))SMTEEERK_	2	683.811	1365.61	72.042
	OVinf_Plasma_Dep_UGA_P_3	OVOC4880	LENSMTEEERK	Weil_070_4110_2172_42_Slot2-12_1_4550	20949	20949	11	1	Deamidation (N)	_LEN(Deamidation (N))SMTEEERK_	2	683.811	1365.61	51.872
	OVinf_Plasma_Dep_UGA_P_3	OVOC4880	LENSMTEEERK	Weil_070_4110_2172_50_Slot2-20_1_4558	20961	20961	11	1	Deamidation (N)	_LEN(Deamidation (N))SMTEEERK_	3	456.21	1365.61	86.205
	OVinf_Plasma_Dep_UGA_P_3	OVOC4880	LENSMTEEERK	Weil_070_4110_2172_50_Slot2-20_1_4558	20962	20962	11	1	Deamidation (N)	_LEN(Deamidation (N))SMTEEERK_	2	683.811	1365.61	85.716
	OVinf_Plasma_Dep_UGA_P_3	OVOC4880	LENSMTEEERK	Weil_070_4110_2172_49_Slot2-19_1_4557	21224	21224	11	1	Deamidation (N)	_LEN(Deamidation (N))SMTEEERK_	2	683.811	1365.61	81.163
	OVinf_Plasma_Dep_UGA_P_3	OVOC4880	LENSMTEEERK	Weil_070_4110_2172_46_Slot2-16_1_4554	21675	21675	11	1	Deamidation (N)	_LEN(Deamidation (N))SMTEEERK_	2	683.811	1365.61	90.761
	OVinf_Plasma_Dep_UGA_P_3	OVOC4880	LENSMTEEERK	Weil_070_4110_2172_43_Slot2-13_1_4551	22045	22045	11	1	Deamidation (N)	_LEN(Deamidation (N))SMTEEERK_	2	683.811	1365.61	90.761
	OVinf_Plasma_Dep_UGA_P_3	OVOC4880	LENSMTEEERK	Weil_070_4110_2172_45_Slot2-15_1_4553	22178	22178	11	1	Deamidation (N)	_LEN(Deamidation (N))SMTEEERK_	2	683.811	1365.61	99.855
	OVinf_Plasma_Dep_UGA_P_3	OVOC4880	LENSMTEEERK	Weil_070_4110_2172_44_Slot2-14_1_4552	22243	22243	11	1	Deamidation (N)	_LEN(Deamidation (N))SMTEEERK_	2	683.811	1365.61	95.311
	OVinf_Plasma_Dep_UGA_P_3	OVOC4880	LENSMTEEERK	Weil_070_4110_2171_32_Slot2-2_1_3927	23288	23288	11	1	Deamidation (N)	_LEN(Deamidation (N))SMTEEERK_	2	683.811	1365.61	90.761
	OVinf_Plasma_Dep_UGA_P_3	OVOC4880	LENSMTEEERK	Weil_070_4110_2172_48_Slot2-18_1_4556	23973	23973	11	1	Deamidation (N)	_LEN(Deamidation (N))SMTEEERK_	2	683.811	1365.61	76.572
	OVinf_Plasma_Dep_UGA_P_3	OVOC4880	LENSMTEEERK	Weil_070_4110_2171_41_Slot2-3_1_3942	24198	24198	11	1	Deamidation (N)	_LEN(Deamidation (N))SMTEEERK_	2	683.811	1365.61	95.311
	OVinf_Plasma_Dep_UGA_P_3	OVOC4880	LENSMTEEERK	Weil_070_4110_2171_38_Slot2-8_1_3933	25352	25352	11	1	Deamidation (N)	_LEN(Deamidation (N))SMTEEERK_	2	683.811	1365.61	67.881
	OVinf_Plasma_Dep_UGA_P_3	OVOC4880	LENSMTEEERK	Weil_070_4110_2171_42_Slot2-4_1_3943	25908	25908	11	1	Deamidation (N)	_LEN(Deamidation (N))SMTEEERK_	2	683.811	1365.61	76.572
	OVinf_Plasma_Dep_UGA_P_3	OVOC4880	LENSMTEEERK	Weil_070_4110_2171_42_Slot2-4_1_3943	25915	25915	11	1	Deamidation (N)	_LEN(Deamidation (N))SMTEEERK_	2	683.811	1365.61	72.042
	OVinf_Plasma_Dep_UGA_P_3	OVOC4880	LENSMTEEERK	Weil_070_4110_2171_42_Slot2-4_1_3943	25917	25917	11	1	Deamidation (N)	_LEN(Deamidation (N))SMTEEERK_	2	683.811	1365.61	55.235
	OVinf_Plasma_Dep_UGA_P_3	OVOC4880	LENSMTEEERK	Weil_070_4110_2171_42_Slot2-4_1_3943	25946	25946	11	1	Deamidation (N)	_LEN(Deamidation (N))SMTEEERK_	2	683.811	1365.61	95.311
	OVinf_Plasma_Dep_UGA_P_3	OVOC4880	LENSMTEEERK	Weil_070_4110_2171_43_Slot2-5_1_3944	26337	26337	11	1	Deamidation (N)	_LEN(Deamidation (N))SMTEEERK_	2	683.811	1365.61	72.042
	OVinf_Plasma_Dep_UGA_P_3	OVOC4880	LENSMTEEERK	Weil_070_4110_2171_43_Slot2-5_1_3944	27102	27102	11	1	Oxidation (M),Deamidation (N)	_LEN(Deamidation (N))SM(Oxidation (M))TEEERK_	2	691.809	1381.6	55.235
	OVinf_Plasma_Dep_UGA_P_3	OVOC4880	LENSMTEEERK	Weil_070_4110_2171_44_Slot2-6_1_3945	27143	27143	11	1	Deamidation (N)	_LEN(Deamidation (N))SMTEEERK_	2	683.811	1365.61	95.311
	OVinf_Plasma_Dep_UGA_P_3	OVOC4880	LENSMTEEERK	Weil_070_4110_2171_44_Slot2-6_1_3945	27890	27890	11	1	Oxidation (M),Deamidation (N)	_LEN(Deamidation (N))SM(Oxidation (M))TEEERK_	2	691.809	1381.6	58.916
	OVinf_Plasma_Dep_UGA_P_3	OVOC4880	LENSMTEEERK	Weil_070_4110_2171_47_Slot1-48_1_3984	28125	28125	11	1	Deamidation (N)	_LEN(Deamidation (N))SMTEEERK_	2	683.811	1365.61	99.855
	OVinf_Plasma_Dep_UGA_P_3	OVOC4880	LENSMTEEERK	Weil_070_4110_2171_48_Slot1-49_1_3985	28491	28491	11	1	Deamidation (N)	_LEN(Deamidation (N))SMTEEERK_	2	683.811	1365.61	95.311
	OVinf_Plasma_Dep_UGA_P_3	OVOC4886	MAQNLATKTAVIISNRNGR	Weil_070_4110_2172_43_Slot2-13_1_4551	46629	46629	19	2	Deamidation (N)	_MAQNLATKTAVIISN(Deamidation (N))RNGR_	2	1030.06	2058.1	49.097
	OVinf_Plasma_Dep_UGA_P_3	OVOC4957	MALPSGNDFVEQSSEAK	Weil_070_4110_2171_35_Slot2-5_1_3930	40258	40258	17	0	Acetyl (Protein N-term),Oxidation (M)	_(Acetyl (Protein N-term))M(Oxidation (M))ALPSGNDFVEQSSEAK_	2	934.423	1866.83	63.908
	OVinf_Plasma_Dep_UGA_P_3	OVOC4957	MALPSGNDFVEQSSEAK	Weil_070_4110_2171_34_Slot2-4_1_3929	42684	42684	17	0	Acetyl (Protein N-term),Oxidation (M)	_(Acetyl (Protein N-term))M(Oxidation (M))ALPSGNDFVEQSSEAK_	2	934.423	1866.83	71.219
	OVinf_Plasma_Dep_UGA_P_3	OVOC4989	FVLEMENAEGLTVQWFKGSNK	Weil_070_4110_2171_31_Slot2-1_1_3926	61875	61875	21	1	Oxidation (M),2 Deamidation (N)	_FVLEM(Oxidation (M))EN(Deamidation (N))AEGLTVQWFKGSN(Deamidation (N))K_	3	815.726	2444.16	61.23
	OVinf_Plasma_Dep_UGA_P_3	OVOC4989	FVLEMENAEGLTVQWFKGSNK	Weil_070_4110_2171_50_Slot1-51_1_3987	62611	62611	21	1	Oxidation (M),2 Deamidation (N)	_FVLEM(Oxidation (M))EN(Deamidation (N))AEGLTVQWFKGSN(Deamidation (N))K_	3	815.726	2444.16	56.08
	OVinf_Plasma_Dep_UGA_P_3	OVOC5148	KQNLNLDETLK	Weil_070_4110_2171_46_Slot1-47_1_3983	23471	23471	11	1	2 Deamidation (N)	_KQN(Deamidation (N))LN(Deamidation (N))LDETLK_	2	659.348	1316.68	81.099
	OVinf_Plasma_Dep_UGA_P_3	OVOC5176	MNDDEKMAMAK	Weil_070_4110_2172_35_Slot2-5_1_4541	18523	18523	11	1	Acetyl (Protein N-term),3 Oxidation (M)	_(Acetyl (Protein N-term))M(Oxidation (M))NDDEKM(Oxidation (M))AM(Oxidation (M))AK_	3	458.518	1372.53	54.436
	OVinf_Plasma_Dep_UGA_P_3	OVOC5176	MNDDEKMAMAK	Weil_070_4110_2172_35_Slot2-5_1_4541	18524	18524	11	1	Acetyl (Protein N-term),3 Oxidation (M)	_(Acetyl (Protein N-term))M(Oxidation (M))NDDEKM(Oxidation (M))AM(Oxidation (M))AK_	2	687.273	1372.53	86.205
	OVinf_Plasma_Dep_UGA_P_3	OVOC5176	MNDDEKMAMAK	Weil_070_4110_2172_36_Slot2-6_1_4542	18812	18812	11	1	Acetyl (Protein N-term),3 Oxidation (M)	_(Acetyl (Protein N-term))M(Oxidation (M))NDDEKM(Oxidation (M))AM(Oxidation (M))AK_	2	687.273	1372.53	86.205
	OVinf_Plasma_Dep_UGA_P_3	OVOC5176	MNDDEKMAMAK	Weil_070_4110_2171_36_Slot2-6_1_3931	23132	23132	11	1	Acetyl (Protein N-term),3 Oxidation (M)	_(Acetyl (Protein N-term))M(Oxidation (M))NDDEKM(Oxidation (M))AM(Oxidation (M))AK_	2	687.273	1372.53	67.507
	OVinf_Plasma_Dep_UGA_P_3	OVOC5176	NDDEKMAMAK	Weil_070_4110_2171_43_Slot2-5_1_3944	18951	18951	10	1	Acetyl (Protein N-term),Oxidation (M)	_(Acetyl (Protein N-term))NDDEKM(Oxidation (M))AMAK_	2	605.758	1209.5	42.075
	OVinf_Plasma_Dep_UGA_P_3	OVOC5214	EIINAMNRNTELNAR	Weil_070_4110_2172_32_Slot2-2_1_4538	32534	32534	15	1	4 Deamidation (N)	_EIIN(Deamidation (N))AMN(Deamidation (N))RN(Deamidation (N))TELN(Deamidation (N))AR_	2	881.917	1761.82	43.168
	OVinf_Plasma_Dep_UGA_P_3	OVOC5214	EIINAMNRNTELNAR	Weil_070_4110_2172_31_Slot2-1_1_4537	35303	35303	15	1	4 Deamidation (N)	_EIIN(Deamidation (N))AMN(Deamidation (N))RN(Deamidation (N))TELN(Deamidation (N))AR_	2	881.917	1761.82	50.297
	OVinf_Plasma_Dep_UGA_P_3	OVOC5214	EIINAMNRNTELNAR	Weil_070_4110_2171_31_Slot2-1_1_3926	40991	40991	15	1	4 Deamidation (N)	_EIIN(Deamidation (N))AMN(Deamidation (N))RN(Deamidation (N))TELN(Deamidation (N))AR_	2	881.917	1761.82	43.168
	OVinf_Plasma_Dep_UGA_P_3	OVOC5214	EIINAMNRNTELNAR	Weil_070_4110_2171_45_Slot1-46_1_3982	46112	46112	15	1	4 Deamidation (N)	_EIIN(Deamidation (N))AMN(Deamidation (N))RN(Deamidation (N))TELN(Deamidation (N))AR_	2	881.917	1761.82	54.584
	OVinf_Plasma_Dep_UGA_P_3	OVOC5220	QILQNTR	Weil_070_4110_2171_35_Slot2-5_1_3930	4601	4601	7	0	Deamidation (N)	_QILQN(Deamidation (N))TR_	2	437.243	872.472	117.62
	OVinf_Plasma_Dep_UGA_P_3	OVOC5257	MLLSVMLFLVR	Weil_070_4110_2172_32_Slot2-2_1_4538	21297	21297	11	0	Acetyl (Protein N-term),2 Oxidation (M)	_(Acetyl (Protein N-term))M(Oxidation (M))LLSVM(Oxidation (M))LFLVR_	2	698.391	1394.77	41.025
	OVinf_Plasma_Dep_UGA_P_3	OVOC5309	RDFTVNK	Weil_070_4110_2172_45_Slot2-15_1_4553	4268	4268	7	1	Deamidation (N)	_RDFTVN(Deamidation (N))K_	2	440.73	879.445	113.14
	OVinf_Plasma_Dep_UGA_P_3	OVOC5328	TSVMRNSNLPIYSK	Weil_070_4110_2171_44_Slot2-6_1_3945	40775	40775	14	1	Acetyl (Protein N-term),2 Deamidation (N)	_(Acetyl (Protein N-term))TSVMRN(Deamidation (N))SN(Deamidation (N))LPIYSK_	2	827.411	1652.81	63.212
	OVinf_Plasma_Dep_UGA_P_3	OVOC5328	TSVMRNSNLPIYSK	Weil_070_4110_2171_45_Slot1-46_1_3982	40853	40853	14	1	Acetyl (Protein N-term),2 Deamidation (N)	_(Acetyl (Protein N-term))TSVMRN(Deamidation (N))SN(Deamidation (N))LPIYSK_	2	827.411	1652.81	44.598
	OVinf_Plasma_Dep_UGA_P_3	OVOC5425d	DLQVLNPEQRK	Weil_070_4110_2172_31_Slot2-1_1_4537	20699	20699	11	1	Deamidation (N)	_DLQVLN(Deamidation (N))PEQRK_	2	670.862	1339.71	72.038
	OVinf_Plasma_Dep_UGA_P_3	OVOC5425d	DLQVLNPEQRK	Weil_070_4110_2171_32_Slot2-2_1_3927	22228	22228	11	1	Deamidation (N)	_DLQVLN(Deamidation (N))PEQRK_	2	670.862	1339.71	62.969
	OVinf_Plasma_Dep_UGA_P_3	OVOC5425d	DLQVLNPEQRK	Weil_070_4110_2171_31_Slot2-1_1_3926	23574	23574	11	1	Deamidation (N)	_DLQVLN(Deamidation (N))PEQRK_	2	670.862	1339.71	72.038
	OVinf_Plasma_Dep_UGA_P_3	OVOC5438	MLMGGALIREK	Weil_070_4110_2172_31_Slot2-1_1_4537	17898	17898	11	1	Acetyl (Protein N-term),Oxidation (M)	_(Acetyl (Protein N-term))M(Oxidation (M))LMGGALIREK_	2	638.841	1275.67	65.156
	OVinf_Plasma_Dep_UGA_P_3	OVOC5473	RTQLINQPFDR	Weil_070_4110_2171_46_Slot1-47_1_3983	27143	27143	11	1	Deamidation (N)	_RTQLIN(Deamidation (N))QPFDR_	1	1388.73	1387.72	69.915
	OVinf_Plasma_Dep_UGA_P_3	OVOC5510	QMAVYVKAMLNHALDMTFLQTVRQK	Weil_070_4110_2171_37_Slot2-7_1_3932	68092	68092	25	2	2 Oxidation (M)	_QM(Oxidation (M))AVYVKAMLNHALDM(Oxidation (M))TFLQTVRQK_	3	990.178	2967.51	40.372
	OVinf_Plasma_Dep_UGA_P_3	OVOC5550	INELKNR	Weil_070_4110_2171_39_Slot2-1_1_3940	5658	5658	7	1	Deamidation (N)	_INELKN(Deamidation (N))R_	2	444.251	886.487	117.62
	OVinf_Plasma_Dep_UGA_P_3	OVOC5663	TGIKTNNNKQFNNK	Weil_070_4110_2172_45_Slot2-15_1_4553	31991	31991	14	2	3 Deamidation (N)	_TGIKTN(Deamidation (N))NNKQFN(Deamidation (N))N(Deamidation (N))K_	2	812.402	1622.79	65.933
	OVinf_Plasma_Dep_UGA_P_3	OVOC584	WIMVKSMNTR	Weil_070_4110_2172_44_Slot2-14_1_4552	19280	19280	10	1	2 Oxidation (M),Deamidation (N)	_WIM(Oxidation (M))VKSM(Oxidation (M))N(Deamidation (N))TR_	2	649.815	1297.62	62.88
	OVinf_Plasma_Dep_UGA_P_3	OVOC5982	NAQKELNDIK	Weil_070_4110_2172_46_Slot2-16_1_4554	13676	13676	10	1	2 Deamidation (N)	_N(Deamidation (N))AQKELN(Deamidation (N))DIK_	2	587.801	1173.59	99.305
	OVinf_Plasma_Dep_UGA_P_3	OVOC6005	LDSLCEPLK	Weil_070_4110_2172_49_Slot2-19_1_4557	9726	9726	9	0	Unmodified	_LDSLCEPLK_	2	537.779	1073.54	82.716
	OVinf_Plasma_Dep_UGA_P_3	OVOC6005	LDSLCEPLK	Weil_070_4110_2172_47_Slot2-17_1_4555	10362	10362	9	0	Unmodified	_LDSLCEPLK_	2	537.779	1073.54	105.04
	OVinf_Plasma_Dep_UGA_P_3	OVOC6005	LDSLCEPLK	Weil_070_4110_2172_48_Slot2-18_1_4556	10752	10752	9	0	Unmodified	_LDSLCEPLK_	2	537.779	1073.54	105.04
	OVinf_Plasma_Dep_UGA_P_3	OVOC6093	FSASSYSLLSGMDSIAK	Weil_070_4110_2172_32_Slot2-2_1_4538	32570	32570	17	0	Unmodified	_FSASSYSLLSGMDSIAK_	2	882.43	1762.84	65.408
	OVinf_Plasma_Dep_UGA_P_3	OVOC6093	FSASSYSLLSGMDSIAK	Weil_070_4110_2172_33_Slot2-3_1_4539	34162	34162	17	0	Unmodified	_FSASSYSLLSGMDSIAK_	2	882.43	1762.84	84.999
	OVinf_Plasma_Dep_UGA_P_3	OVOC6093	FSASSYSLLSGMDSIAK	Weil_070_4110_2172_50_Slot2-20_1_4558	34239	34239	17	0	Unmodified	_FSASSYSLLSGMDSIAK_	2	882.43	1762.84	62.454
	OVinf_Plasma_Dep_UGA_P_3	OVOC6093	FSASSYSLLSGMDSIAK	Weil_070_4110_2172_49_Slot2-19_1_4557	35206	35206	17	0	Unmodified	_FSASSYSLLSGMDSIAK_	2	882.43	1762.84	74.524
	OVinf_Plasma_Dep_UGA_P_3	OVOC6093	FSASSYSLLSGMDSIAK	Weil_070_4110_2172_31_Slot2-1_1_4537	35342	35342	17	0	Unmodified	_FSASSYSLLSGMDSIAK_	2	882.43	1762.84	108.24
	OVinf_Plasma_Dep_UGA_P_3	OVOC6093	FSASSYSLLSGMDSIAK	Weil_070_4110_2172_46_Slot2-16_1_4554	35667	35667	17	0	Unmodified	_FSASSYSLLSGMDSIAK_	2	882.43	1762.84	80.623
	OVinf_Plasma_Dep_UGA_P_3	OVOC6093	FSASSYSLLSGMDSIAK	Weil_070_4110_2172_44_Slot2-14_1_4552	36976	36976	17	0	Unmodified	_FSASSYSLLSGMDSIAK_	2	882.43	1762.84	121.96
	OVinf_Plasma_Dep_UGA_P_3	OVOC6093	FSASSYSLLSGMDSIAK	Weil_070_4110_2171_32_Slot2-2_1_3927	38128	38128	17	0	Unmodified	_FSASSYSLLSGMDSIAK_	2	882.43	1762.84	72.846
	OVinf_Plasma_Dep_UGA_P_3	OVOC6093	FSASSYSLLSGMDSIAK	Weil_070_4110_2172_48_Slot2-18_1_4556	39060	39060	17	0	Unmodified	_FSASSYSLLSGMDSIAK_	2	882.43	1762.84	124.46
	OVinf_Plasma_Dep_UGA_P_3	OVOC6093	FSASSYSLLSGMDSIAK	Weil_070_4110_2172_47_Slot2-17_1_4555	39271	39271	17	0	Unmodified	_FSASSYSLLSGMDSIAK_	2	882.43	1762.84	101.64
	OVinf_Plasma_Dep_UGA_P_3	OVOC6093	FSASSYSLLSGMDSIAK	Weil_070_4110_2172_47_Slot2-17_1_4555	39273	39273	17	0	Unmodified	_FSASSYSLLSGMDSIAK_	2	882.43	1762.84	99.276
	OVinf_Plasma_Dep_UGA_P_3	OVOC6093	FSASSYSLLSGMDSIAK	Weil_070_4110_2171_49_Slot1-50_1_3986	42752	42752	17	0	Unmodified	_FSASSYSLLSGMDSIAK_	2	882.43	1762.84	105.94
	OVinf_Plasma_Dep_UGA_P_3	OVOC6093	FSASSYSLLSGMDSIAK	Weil_070_4110_2171_42_Slot2-4_1_3943	43692	43692	17	0	Unmodified	_FSASSYSLLSGMDSIAK_	2	882.43	1762.84	72.846
	OVinf_Plasma_Dep_UGA_P_3	OVOC6093	FSASSYSLLSGMDSIAK	Weil_070_4110_2171_44_Slot2-6_1_3945	45697	45697	17	0	Unmodified	_FSASSYSLLSGMDSIAK_	2	882.43	1762.84	86.838
	OVinf_Plasma_Dep_UGA_P_3	OVOC6093	FSASSYSLLSGMDSIAK	Weil_070_4110_2171_48_Slot1-49_1_3985	46493	46493	17	0	Unmodified	_FSASSYSLLSGMDSIAK_	2	882.43	1762.84	124.46
	OVinf_Plasma_Dep_UGA_P_3	OVOC6093	FSASSYSLLSGMDSIAK	Weil_070_4110_2171_47_Slot1-48_1_3984	46563	46563	17	0	Unmodified	_FSASSYSLLSGMDSIAK_	2	882.43	1762.84	127.03
	OVinf_Plasma_Dep_UGA_P_3	OVOC6198	NGQRDVISANR	Weil_070_4110_2171_50_Slot1-51_1_3987	19065	19065	11	1	Deamidation (N)	_NGQRDVISAN(Deamidation (N))R_	1	1230.62	1229.61	57.888
	OVinf_Plasma_Dep_UGA_P_3	OVOC6271	ESDSANNDVRK	Weil_070_4110_2172_33_Slot2-3_1_4539	16299	16299	11	1	Acetyl (Protein N-term),Deamidation (N)	_(Acetyl (Protein N-term))ESDSAN(Deamidation (N))NDVRK_	2	639.284	1276.55	60.589
	OVinf_Plasma_Dep_UGA_P_3	OVOC6329	HQFVSKNLNQR	Weil_070_4110_2172_32_Slot2-2_1_4538	20482	20482	11	1	2 Deamidation (N)	_HQFVSKN(Deamidation (N))LN(Deamidation (N))QR_	2	686.852	1371.69	51.864
	OVinf_Plasma_Dep_UGA_P_3	OVOC6349	DALLLWCQR	Weil_070_4110_2172_50_Slot2-20_1_4558	13538	13538	9	0	Unmodified	_DALLLWCQR_	2	587.806	1173.6	134.85
	OVinf_Plasma_Dep_UGA_P_3	OVOC6349	DALLLWCQR	Weil_070_4110_2172_49_Slot2-19_1_4557	13580	13580	9	0	Unmodified	_DALLLWCQR_	2	587.806	1173.6	89.123
	OVinf_Plasma_Dep_UGA_P_3	OVOC6349	DALLLWCQR	Weil_070_4110_2172_31_Slot2-1_1_4537	13819	13819	9	0	Unmodified	_DALLLWCQR_	2	587.806	1173.6	92.677
	OVinf_Plasma_Dep_UGA_P_3	OVOC6349	DALLLWCQR	Weil_070_4110_2171_32_Slot2-2_1_3927	15165	15165	9	0	Unmodified	_DALLLWCQR_	2	587.806	1173.6	81.32
	OVinf_Plasma_Dep_UGA_P_3	OVOC6349	DALLLWCQR	Weil_070_4110_2171_31_Slot2-1_1_3926	16326	16326	9	0	Unmodified	_DALLLWCQR_	2	587.806	1173.6	113.1
	OVinf_Plasma_Dep_UGA_P_3	OVOC6349	DALLLWCQR	Weil_070_4110_2171_50_Slot1-51_1_3987	16491	16491	9	0	Unmodified	_DALLLWCQR_	2	587.806	1173.6	121.52
	OVinf_Plasma_Dep_UGA_P_3	OVOC6383	NQKGTGDAMIYENFVKCYGTK	Weil_070_4110_2171_32_Slot2-2_1_3927	58193	58193	21	2	2 Deamidation (N)	_N(Deamidation (N))QKGTGDAMIYEN(Deamidation (N))FVKCYGTK_	3	809.372	2425.09	43.518
	OVinf_Plasma_Dep_UGA_P_3	OVOC6385	NLDILLER	Weil_070_4110_2172_37_Slot2-7_1_4543	6212	6212	8	0	Unmodified	_NLDILLER_	2	493.287	984.56	113.7
	OVinf_Plasma_Dep_UGA_P_3	OVOC6516	QELEQLR	Weil_070_4110_2171_40_Slot2-2_1_3941	6622	6622	7	0	Unmodified	_QELEQLR_	2	458.248	914.482	134.85
	OVinf_Plasma_Dep_UGA_P_3	OVOC655	LEELASIQGEMPEKLPK	Weil_070_4110_2172_50_Slot2-20_1_4558	40391	40391	17	1	Oxidation (M)	_LEELASIQGEM(Oxidation (M))PEKLPK_	2	964.506	1927	70.195
	OVinf_Plasma_Dep_UGA_P_3	OVOC6604	VTDDLNNSNMLSSK	Weil_070_4110_2171_44_Slot2-6_1_3945	36230	36230	14	0	Oxidation (M),3 Deamidation (N)	_VTDDLN(Deamidation (N))N(Deamidation (N))SN(Deamidation (N))M(Oxidation (M))LSSK_	2	778.835	1555.66	50.09
	OVinf_Plasma_Dep_UGA_P_3	OVOC6668	SLLGGDSMYGLLLR	Weil_070_4110_2172_32_Slot2-2_1_4538	26218	26218	14	0	Acetyl (Protein N-term),Oxidation (M)	_(Acetyl (Protein N-term))SLLGGDSM(Oxidation (M))YGLLLR_	2	776.906	1551.8	61.48
	OVinf_Plasma_Dep_UGA_P_3	OVOC6668	SLLGGDSMYGLLLR	Weil_070_4110_2171_32_Slot2-2_1_3927	30374	30374	14	0	Acetyl (Protein N-term),Oxidation (M)	_(Acetyl (Protein N-term))SLLGGDSM(Oxidation (M))YGLLLR_	2	776.906	1551.8	61.48
	OVinf_Plasma_Dep_UGA_P_3	OVOC6850	QIEPVAAYVPYMMVVGNHEQAYNFSHYVNR	Weil_070_4110_2172_36_Slot2-6_1_4542	55844	55844	30	0	Oxidation (M)	_QIEPVAAYVPYMM(Oxidation (M))VVGNHEQAYNFSHYVNR_	4	886.421	3541.65	49.155
	OVinf_Plasma_Dep_UGA_P_3	OVOC689	QQLEILRK	Weil_070_4110_2172_36_Slot2-6_1_4542	6587	6587	8	1	Gln->pyro-Glu	_(Gln->pyro-Glu)QQLEILRK_	2	505.803	1009.59	56.014
	OVinf_Plasma_Dep_UGA_P_3	OVOC689	QQLEILRK	Weil_070_4110_2172_33_Slot2-3_1_4539	6799	6799	8	1	Gln->pyro-Glu	_(Gln->pyro-Glu)QQLEILRK_	2	505.803	1009.59	79.809
	OVinf_Plasma_Dep_UGA_P_3	OVOC689	QQLEILRK	Weil_070_4110_2172_34_Slot2-4_1_4540	7076	7076	8	1	Gln->pyro-Glu	_(Gln->pyro-Glu)QQLEILRK_	2	505.803	1009.59	101.41
	OVinf_Plasma_Dep_UGA_P_3	OVOC689	QQLEILRK	Weil_070_4110_2172_49_Slot2-19_1_4557	7600	7600	8	1	Gln->pyro-Glu	_(Gln->pyro-Glu)QQLEILRK_	2	505.803	1009.59	94.806
	OVinf_Plasma_Dep_UGA_P_3	OVOC689	QQLEILRK	Weil_070_4110_2172_50_Slot2-20_1_4558	7641	7641	8	1	Gln->pyro-Glu	_(Gln->pyro-Glu)QQLEILRK_	2	505.803	1009.59	82.716
	OVinf_Plasma_Dep_UGA_P_3	OVOC689	QQLEILRK	Weil_070_4110_2172_50_Slot2-20_1_4558	7643	7643	8	1	Gln->pyro-Glu	_(Gln->pyro-Glu)QQLEILRK_	2	505.803	1009.59	75.243
	OVinf_Plasma_Dep_UGA_P_3	OVOC689	QQLEILRK	Weil_070_4110_2172_49_Slot2-19_1_4557	8113	8113	8	1	Unmodified	_QQLEILRK_	3	343.213	1026.62	49.058
	OVinf_Plasma_Dep_UGA_P_3	OVOC689	QQLEILRK	Weil_070_4110_2172_49_Slot2-19_1_4557	8114	8114	8	1	Unmodified	_QQLEILRK_	2	514.317	1026.62	117.62
	OVinf_Plasma_Dep_UGA_P_3	OVOC689	QQLEILRK	Weil_070_4110_2172_50_Slot2-20_1_4558	8194	8194	8	1	Unmodified	_QQLEILRK_	3	343.213	1026.62	73.637
	OVinf_Plasma_Dep_UGA_P_3	OVOC689	QQLEILRK	Weil_070_4110_2171_33_Slot2-3_1_3928	8597	8597	8	1	Gln->pyro-Glu	_(Gln->pyro-Glu)QQLEILRK_	2	505.803	1009.59	82.716
	OVinf_Plasma_Dep_UGA_P_3	OVOC689	QQLEILRK	Weil_070_4110_2171_34_Slot2-4_1_3929	8838	8838	8	1	Gln->pyro-Glu	_(Gln->pyro-Glu)QQLEILRK_	2	505.803	1009.59	98.009
	OVinf_Plasma_Dep_UGA_P_3	OVOC689	QQLEILRK	Weil_070_4110_2171_50_Slot1-51_1_3987	9555	9555	8	1	Gln->pyro-Glu	_(Gln->pyro-Glu)QQLEILRK_	2	505.803	1009.59	75.243
	OVinf_Plasma_Dep_UGA_P_3	OVOC689	QQLEILRK	Weil_070_4110_2171_50_Slot1-51_1_3987	9557	9557	8	1	Gln->pyro-Glu	_(Gln->pyro-Glu)QQLEILRK_	2	505.803	1009.59	72.492
	OVinf_Plasma_Dep_UGA_P_3	OVOC689	QQLEILRK	Weil_070_4110_2171_49_Slot1-50_1_3986	9686	9686	8	1	Gln->pyro-Glu	_(Gln->pyro-Glu)QQLEILRK_	2	505.803	1009.59	85.813
	OVinf_Plasma_Dep_UGA_P_3	OVOC689	QQLEILRK	Weil_070_4110_2171_49_Slot1-50_1_3986	9687	9687	8	1	Gln->pyro-Glu	_(Gln->pyro-Glu)QQLEILRK_	2	505.803	1009.59	70.67
	OVinf_Plasma_Dep_UGA_P_3	OVOC689	QQLEILRK	Weil_070_4110_2171_50_Slot1-51_1_3987	10193	10193	8	1	Unmodified	_QQLEILRK_	3	343.213	1026.62	58.687
	OVinf_Plasma_Dep_UGA_P_3	OVOC689	QQLEILRK	Weil_070_4110_2171_49_Slot1-50_1_3986	10255	10255	8	1	Unmodified	_QQLEILRK_	3	343.213	1026.62	58.687
	OVinf_Plasma_Dep_UGA_P_3	OVOC689	QQLEILRK	Weil_070_4110_2171_49_Slot1-50_1_3986	10257	10257	8	1	Unmodified	_QQLEILRK_	2	514.317	1026.62	121.52
	OVinf_Plasma_Dep_UGA_P_3	OVOC6894a	NPDDISNEEYAEFYK	Weil_070_4110_2172_47_Slot2-17_1_4555	42541	42541	15	0	Unmodified	_NPDDISNEEYAEFYK_	2	917.394	1832.77	143.22
	OVinf_Plasma_Dep_UGA_P_3	OVOC6894a	NPDDISNEEYAEFYK	Weil_070_4110_2171_48_Slot1-49_1_3985	49743	49743	15	0	Unmodified	_NPDDISNEEYAEFYK_	2	917.394	1832.77	115.04
	OVinf_Plasma_Dep_UGA_P_3	OVOC6894a	NPDDISNEEYAEFYK	Weil_070_4110_2171_47_Slot1-48_1_3984	50022	50022	15	0	Unmodified	_NPDDISNEEYAEFYK_	2	917.394	1832.77	126.48
	OVinf_Plasma_Dep_UGA_P_3	OVOC6981	LPKEDLNWRILEDK	Weil_070_4110_2171_33_Slot2-3_1_3928	43297	43297	14	2	Acetyl (Protein N-term),Deamidation (N)	_(Acetyl (Protein N-term))LPKEDLN(Deamidation (N))WRILEDK_	2	906.481	1810.95	40.533
	OVinf_Plasma_Dep_UGA_P_3	OVOC70	MSNPCVIFVSNKQNSLR	Weil_070_4110_2172_36_Slot2-6_1_4542	38495	38495	17	1	Acetyl (Protein N-term),Deamidation (N)	_(Acetyl (Protein N-term))MSNPCVIFVSN(Deamidation (N))KQNSLR_	3	679.668	2035.98	45.183
	OVinf_Plasma_Dep_UGA_P_3	OVOC70	MSNPCVIFVSNKQNSLR	Weil_070_4110_2171_36_Slot2-6_1_3931	47490	47490	17	1	Acetyl (Protein N-term),Deamidation (N)	_(Acetyl (Protein N-term))MSNPCVIFVSN(Deamidation (N))KQNSLR_	3	679.668	2035.98	41.317
	OVinf_Plasma_Dep_UGA_P_3	OVOC705	MITVARNCIR	Weil_070_4110_2172_50_Slot2-20_1_4558	17984	17984	10	1	Acetyl (Protein N-term),Oxidation (M),Deamidation (N)	_(Acetyl (Protein N-term))M(Oxidation (M))ITVARN(Deamidation (N))CIR_	2	646.826	1291.64	53.878
	OVinf_Plasma_Dep_UGA_P_3	OVOC705	MITVARNCIR	Weil_070_4110_2172_45_Slot2-15_1_4553	18929	18929	10	1	Acetyl (Protein N-term),Oxidation (M),Deamidation (N)	_(Acetyl (Protein N-term))M(Oxidation (M))ITVARN(Deamidation (N))CIR_	2	646.826	1291.64	105.04
	OVinf_Plasma_Dep_UGA_P_3	OVOC705	MITVARNCIR	Weil_070_4110_2172_44_Slot2-14_1_4552	19034	19034	10	1	Acetyl (Protein N-term),Oxidation (M),Deamidation (N)	_(Acetyl (Protein N-term))M(Oxidation (M))ITVARN(Deamidation (N))CIR_	2	646.826	1291.64	62.88
	OVinf_Plasma_Dep_UGA_P_3	OVOC705	MITVARNCIR	Weil_070_4110_2171_44_Slot2-6_1_3945	23313	23313	10	1	Acetyl (Protein N-term),Oxidation (M),Deamidation (N)	_(Acetyl (Protein N-term))M(Oxidation (M))ITVARN(Deamidation (N))CIR_	2	646.826	1291.64	82.716
	OVinf_Plasma_Dep_UGA_P_3	OVOC705	MITVARNCIR	Weil_070_4110_2171_45_Slot1-46_1_3982	23358	23358	10	1	Acetyl (Protein N-term),Oxidation (M),Deamidation (N)	_(Acetyl (Protein N-term))M(Oxidation (M))ITVARN(Deamidation (N))CIR_	2	646.826	1291.64	85.813
	OVinf_Plasma_Dep_UGA_P_3	OVOC7270	PMSSMSPMIIYNTK	Weil_070_4110_2172_50_Slot2-20_1_4558	30245	30245	14	0	3 Oxidation (M)	_PM(Oxidation (M))SSM(Oxidation (M))SPM(Oxidation (M))IIYNTK_	2	824.375	1646.74	49.16
	OVinf_Plasma_Dep_UGA_P_3	OVOC7270	PMSSMSPMIIYNTK	Weil_070_4110_2172_40_Slot2-10_1_4546	31087	31087	14	0	3 Oxidation (M)	_PM(Oxidation (M))SSM(Oxidation (M))SPM(Oxidation (M))IIYNTK_	2	824.375	1646.74	46.033
	OVinf_Plasma_Dep_UGA_P_3	OVOC7286	QKFLENFIK	Weil_070_4110_2171_44_Slot2-6_1_3945	16397	16397	9	1	Gln->pyro-Glu,Deamidation (N)	_(Gln->pyro-Glu)QKFLEN(Deamidation (N))FIK_	2	575.811	1149.61	91.783
	OVinf_Plasma_Dep_UGA_P_3	OVOC7471	LKNYENDLR	Weil_070_4110_2172_37_Slot2-7_1_4543	12037	12037	9	1	2 Deamidation (N)	_LKN(Deamidation (N))YEN(Deamidation (N))DLR_	2	583.788	1165.56	121.67
	OVinf_Plasma_Dep_UGA_P_3	OVOC7471	LKNYENDLR	Weil_070_4110_2172_38_Slot2-8_1_4544	12547	12547	9	1	2 Deamidation (N)	_LKN(Deamidation (N))YEN(Deamidation (N))DLR_	2	583.788	1165.56	102.46
	OVinf_Plasma_Dep_UGA_P_3	OVOC7471	LKNYENDLR	Weil_070_4110_2171_37_Slot2-7_1_3932	15970	15970	9	1	2 Deamidation (N)	_LKN(Deamidation (N))YEN(Deamidation (N))DLR_	2	583.788	1165.56	125.98
	OVinf_Plasma_Dep_UGA_P_3	OVOC7471	LKNYENDLR	Weil_070_4110_2171_38_Slot2-8_1_3933	16563	16563	9	1	2 Deamidation (N)	_LKN(Deamidation (N))YEN(Deamidation (N))DLR_	2	583.788	1165.56	118.06
	OVinf_Plasma_Dep_UGA_P_3	OVOC7496	MNREVAENESINDAPSYFCYK	Weil_070_4110_2171_32_Slot2-2_1_3927	60822	60822	21	1	Acetyl (Protein N-term),Oxidation (M),3 Deamidation (N)	_(Acetyl (Protein N-term))M(Oxidation (M))N(Deamidation (N))REVAEN(Deamidation (N))ESIN(Deamidation (N))DAPSYFCYK_	2	1299.54	2597.06	46.206
	OVinf_Plasma_Dep_UGA_P_3	OVOC7543	ENLPESNNLK	Weil_070_4110_2172_36_Slot2-6_1_4542	11308	11308	10	0	3 Deamidation (N)	_EN(Deamidation (N))LPESN(Deamidation (N))N(Deamidation (N))LK_	2	580.77	1159.52	74.486
	OVinf_Plasma_Dep_UGA_P_3	OVOC7579	MITPLLNMINEK	Weil_070_4110_2172_50_Slot2-20_1_4558	25023	25023	12	0	Acetyl (Protein N-term),2 Oxidation (M),Deamidation (N)	_(Acetyl (Protein N-term))M(Oxidation (M))ITPLLN(Deamidation (N))M(Oxidation (M))INEK_	2	746.375	1490.74	46.447
	OVinf_Plasma_Dep_UGA_P_3	OVOC7602	NTLDSGNIIDR	Weil_070_4110_2172_38_Slot2-8_1_4544	15970	15970	11	0	Acetyl (Protein N-term),Deamidation (N)	_(Acetyl (Protein N-term))NTLDSGN(Deamidation (N))IIDR_	2	630.807	1259.6	79.059
	OVinf_Plasma_Dep_UGA_P_3	OVOC7753	LELKDMANGAEVK	Weil_070_4110_2171_47_Slot1-48_1_3984	31573	31573	13	1	Oxidation (M),Deamidation (N)	_LELKDM(Oxidation (M))AN(Deamidation (N))GAEVK_	2	717.861	1433.71	99.174
	OVinf_Plasma_Dep_UGA_P_3	OVOC7804	QATTTFKNPVYVGNNTMKNK	Weil_070_4110_2172_32_Slot2-2_1_4538	47159	47159	20	2	Oxidation (M)	_QATTTFKNPVYVGNNTM(Oxidation (M))KNK_	4	568.79	2271.13	42.941
	OVinf_Plasma_Dep_UGA_P_3	OVOC789	QLIARLNNIDK	Weil_070_4110_2171_46_Slot1-47_1_3983	21671	21671	11	1	Gln->pyro-Glu,2 Deamidation (N)	_(Gln->pyro-Glu)QLIARLN(Deamidation (N))N(Deamidation (N))IDK_	2	641.854	1281.69	62.969
	OVinf_Plasma_Dep_UGA_P_3	OVOC7893	ESYSAYIYRVLK	Weil_070_4110_2171_40_Slot2-2_1_3941	30882	30882	12	1	Unmodified	_ESYSAYIYRVLK_	1	1491.78	1490.78	44.82
	OVinf_Plasma_Dep_UGA_P_3	OVOC7929	MINVNGLCQK	Weil_070_4110_2171_45_Slot1-46_1_3982	20409	20409	10	0	Acetyl (Protein N-term),Oxidation (M)	_(Acetyl (Protein N-term))M(Oxidation (M))INVNGLCQK_	2	617.8	1233.58	44.767
	OVinf_Plasma_Dep_UGA_P_3	OVOC7929	MINVNGLCQK	Weil_070_4110_2171_44_Slot2-6_1_3945	20449	20449	10	0	Acetyl (Protein N-term),Oxidation (M)	_(Acetyl (Protein N-term))M(Oxidation (M))INVNGLCQK_	2	617.8	1233.58	51.43
	OVinf_Plasma_Dep_UGA_P_3	OVOC7931	SSLNEKNFEK	Weil_070_4110_2172_46_Slot2-16_1_4554	16217	16217	10	1	Acetyl (Protein N-term),Deamidation (N)	_(Acetyl (Protein N-term))SSLNEKN(Deamidation (N))FEK_	3	413.535	1237.58	51.864
	OVinf_Plasma_Dep_UGA_P_3	OVOC7965	MLNYQMENDNAAGMR	Weil_070_4110_2171_39_Slot2-1_1_3940	40765	40765	15	0	3 Oxidation (M),Deamidation (N)	_M(Oxidation (M))LNYQM(Oxidation (M))EN(Deamidation (N))DNAAGM(Oxidation (M))R_	2	903.858	1805.7	40.533
	OVinf_Plasma_Dep_UGA_P_3	OVOC8007	NSAEYTADMALFYWNEQK	Weil_070_4110_2171_35_Slot2-5_1_3930	49856	49856	18	0	Oxidation (M)	_NSAEYTADM(Oxidation (M))ALFYWNEQK_	2	1098.98	2195.95	62.705
	OVinf_Plasma_Dep_UGA_P_3	OVOC8042	LQSENDTTQKK	Weil_070_4110_2171_42_Slot2-4_1_3943	22155	22155	11	1	Deamidation (N)	_LQSEN(Deamidation (N))DTTQKK_	2	646.82	1291.63	74.269
	OVinf_Plasma_Dep_UGA_P_3	OVOC8094	QQNGTLPSSAGNWR	Weil_070_4110_2172_34_Slot2-4_1_4540	23322	23322	14	0	Gln->pyro-Glu	_(Gln->pyro-Glu)QQNGTLPSSAGNWR_	2	749.855	1497.7	64.266
	OVinf_Plasma_Dep_UGA_P_3	OVOC8094	QQNGTLPSSAGNWR	Weil_070_4110_2172_34_Slot2-4_1_4540	23323	23323	14	0	Gln->pyro-Glu	_(Gln->pyro-Glu)QQNGTLPSSAGNWR_	2	749.855	1497.7	50.09
	OVinf_Plasma_Dep_UGA_P_3	OVOC8094	QQNGTLPSSAGNWR	Weil_070_4110_2172_32_Slot2-2_1_4538	24561	24561	14	0	Gln->pyro-Glu,Deamidation (N)	_(Gln->pyro-Glu)QQNGTLPSSAGN(Deamidation (N))WR_	2	750.347	1498.68	43.306
	OVinf_Plasma_Dep_UGA_P_3	OVOC8134	DLYANTVLSGGTSMFPGIADR	Weil_070_4110_2172_36_Slot2-6_1_4542	42173	42173	21	0	Unmodified	_DLYANTVLSGGTSMFPGIADR_	2	1093.03	2184.05	65.421
	OVinf_Plasma_Dep_UGA_P_3	OVOC8134	DLYANTVLSGGTSMFPGIADR	Weil_070_4110_2172_38_Slot2-8_1_4544	44375	44375	21	0	Unmodified	_DLYANTVLSGGTSMFPGIADR_	3	729.025	2184.05	64.21
	OVinf_Plasma_Dep_UGA_P_3	OVOC8134	DLYANTVLSGGTSMFPGIADR	Weil_070_4110_2172_39_Slot2-9_1_4545	44532	44532	21	0	Unmodified	_DLYANTVLSGGTSMFPGIADR_	2	1093.03	2184.05	93.026
	OVinf_Plasma_Dep_UGA_P_3	OVOC8134	DLYANTVLSGGTSMFPGIADR	Weil_070_4110_2172_39_Slot2-9_1_4545	44534	44534	21	0	Unmodified	_DLYANTVLSGGTSMFPGIADR_	3	729.025	2184.05	119.58
	OVinf_Plasma_Dep_UGA_P_3	OVOC8134	DLYANTVLSGGTSMFPGIADR	Weil_070_4110_2172_39_Slot2-9_1_4545	44535	44535	21	0	Unmodified	_DLYANTVLSGGTSMFPGIADR_	2	1093.03	2184.05	74.62
	OVinf_Plasma_Dep_UGA_P_3	OVOC8134	DLYANTVLSGGTSMFPGIADR	Weil_070_4110_2171_36_Slot2-6_1_3931	52040	52040	21	0	Unmodified	_DLYANTVLSGGTSMFPGIADR_	2	1093.03	2184.05	82.822
	OVinf_Plasma_Dep_UGA_P_3	OVOC8197	YLHSANILHR	Weil_070_4110_2172_47_Slot2-17_1_4555	17032	17032	10	0	Deamidation (N)	_YLHSAN(Deamidation (N))ILHR_	4	306.918	1223.64	67.903
	OVinf_Plasma_Dep_UGA_P_3	OVOC8197	YLHSANILHR	Weil_070_4110_2172_47_Slot2-17_1_4555	17033	17033	10	0	Deamidation (N)	_YLHSAN(Deamidation (N))ILHR_	3	408.888	1223.64	158.61
	OVinf_Plasma_Dep_UGA_P_3	OVOC8197	YLHSANILHR	Weil_070_4110_2172_47_Slot2-17_1_4555	17036	17036	10	0	Deamidation (N)	_YLHSAN(Deamidation (N))ILHR_	2	612.828	1223.64	111.39
	OVinf_Plasma_Dep_UGA_P_3	OVOC8197	YLHSANILHR	Weil_070_4110_2172_48_Slot2-18_1_4556	17405	17405	10	0	Deamidation (N)	_YLHSAN(Deamidation (N))ILHR_	3	408.888	1223.64	129.72
	OVinf_Plasma_Dep_UGA_P_3	OVOC8197	YLHSANILHR	Weil_070_4110_2171_47_Slot1-48_1_3984	20343	20343	10	0	Deamidation (N)	_YLHSAN(Deamidation (N))ILHR_	3	408.888	1223.64	182.09
	OVinf_Plasma_Dep_UGA_P_3	OVOC8197	YLHSANILHR	Weil_070_4110_2171_47_Slot1-48_1_3984	20347	20347	10	0	Deamidation (N)	_YLHSAN(Deamidation (N))ILHR_	2	612.828	1223.64	133.98
	OVinf_Plasma_Dep_UGA_P_3	OVOC831	NDFGAYIVPNPTPEHPDMFVGILLPTNLDAK	Weil_070_4110_2171_48_Slot1-49_1_3985	83088	83088	31	0	3 Deamidation (N)	_N(Deamidation (N))DFGAYIVPN(Deamidation (N))PTPEHPDMFVGILLPTN(Deamidation (N))LDAK_	4	850.418	3397.64	47.148
	OVinf_Plasma_Dep_UGA_P_3	OVOC8392	LQDQLRRIR	Weil_070_4110_2171_38_Slot2-8_1_3933	17866	17866	9	2	Unmodified	_LQDQLRRIR_	2	599.362	1196.71	129.56
	OVinf_Plasma_Dep_UGA_P_3	OVOC8420	LFQEMIMK	Weil_070_4110_2172_33_Slot2-3_1_4539	8596	8596	8	0	2 Oxidation (M)	_LFQEM(Oxidation (M))IM(Oxidation (M))K_	3	357.845	1070.51	49.058
	OVinf_Plasma_Dep_UGA_P_3	OVOC8493	ATSNVFAMFDQAQIQEFK	Weil_070_4110_2172_33_Slot2-3_1_4539	45184	45184	18	0	Oxidation (M)	_ATSNVFAM(Oxidation (M))FDQAQIQEFK_	2	1046	2089.98	79.795
	OVinf_Plasma_Dep_UGA_P_3	OVOC851	SSSNELTNGTFDSNNTSSSSVDSLLAPQR	Weil_070_4110_2171_48_Slot1-49_1_3985	79908	79908	29	0	Deamidation (N)	_SSSN(Deamidation (N))ELTNGTFDSNNTSSSSVDSLLAPQR_	3	1006.13	3015.35	43.767
	OVinf_Plasma_Dep_UGA_P_3	OVOC8549	STDQVIKPVNLDALTK	Weil_070_4110_2172_33_Slot2-3_1_4539	33323	33323	16	1	Unmodified	_STDQVIKPVNLDALTK_	3	581.328	1740.96	68.108
	OVinf_Plasma_Dep_UGA_P_3	OVOC8569	MQNNEQEMMPRPRK	Weil_070_4110_2172_46_Slot2-16_1_4554	40202	40202	14	2	Acetyl (Protein N-term),3 Oxidation (M)	_(Acetyl (Protein N-term))M(Oxidation (M))QNNEQEM(Oxidation (M))M(Oxidation (M))PRPRK_	2	939.916	1877.82	59.645
	OVinf_Plasma_Dep_UGA_P_3	OVOC8578	IGNPLRESINFAILYLHEK	Weil_070_4110_2172_42_Slot2-12_1_4550	49902	49902	19	1	2 Deamidation (N)	_IGN(Deamidation (N))PLRESIN(Deamidation (N))FAILYLHEK_	2	1115.1	2228.18	46.768
	OVinf_Plasma_Dep_UGA_P_3	OVOC8627	GIAELAIYPAVDPLDSTSR	Weil_070_4110_2172_38_Slot2-8_1_4544	39883	39883	19	0	Unmodified	_GIAELAIYPAVDPLDSTSR_	3	663.349	1987.03	67.887
	OVinf_Plasma_Dep_UGA_P_3	OVOC8627	GIAELAIYPAVDPLDSTSR	Weil_070_4110_2172_38_Slot2-8_1_4544	39886	39886	19	0	Unmodified	_GIAELAIYPAVDPLDSTSR_	2	994.52	1987.03	100.69
	OVinf_Plasma_Dep_UGA_P_3	OVOC8627	GIAELAIYPAVDPLDSTSR	Weil_070_4110_2172_39_Slot2-9_1_4545	40306	40306	19	0	Unmodified	_GIAELAIYPAVDPLDSTSR_	2	994.52	1987.03	88.42
	OVinf_Plasma_Dep_UGA_P_3	OVOC8627	GIAELAIYPAVDPLDSTSR	Weil_070_4110_2171_39_Slot2-1_1_3940	48236	48236	19	0	Unmodified	_GIAELAIYPAVDPLDSTSR_	2	994.52	1987.03	69.327
	OVinf_Plasma_Dep_UGA_P_3	OVOC8627	GIAELAIYPAVDPLDSTSR	Weil_070_4110_2171_38_Slot2-8_1_3933	50311	50311	19	0	Unmodified	_GIAELAIYPAVDPLDSTSR_	2	994.52	1987.03	98.167
	OVinf_Plasma_Dep_UGA_P_3	OVOC8671	NNSEESKANSINKIDR	Weil_070_4110_2172_31_Slot2-1_1_4537	37715	37715	16	2	4 Deamidation (N)	_N(Deamidation (N))N(Deamidation (N))SEESKAN(Deamidation (N))SIN(Deamidation (N))KIDR_	2	911.919	1821.82	70.195
	OVinf_Plasma_Dep_UGA_P_3	OVOC8671	NNSEESKANSINKIDR	Weil_070_4110_2171_31_Slot2-1_1_3926	43507	43507	16	2	4 Deamidation (N)	_N(Deamidation (N))N(Deamidation (N))SEESKAN(Deamidation (N))SIN(Deamidation (N))KIDR_	2	911.919	1821.82	65.879
	OVinf_Plasma_Dep_UGA_P_3	OVOC8735	QELLEKESYHVSK	Weil_070_4110_2171_32_Slot2-2_1_3927	31743	31743	13	1	Unmodified	_QELLEKESYHVSK_	2	795.412	1588.81	70.389
	OVinf_Plasma_Dep_UGA_P_3	OVOC875	MTKRLEYSPEELQIVGEGR	Weil_070_4110_2172_32_Slot2-2_1_4538	47628	47628	19	2	Acetyl (Protein N-term),Oxidation (M)	_(Acetyl (Protein N-term))M(Oxidation (M))TKRLEYSPEELQIVGEGR_	3	765.055	2292.14	42.446
	OVinf_Plasma_Dep_UGA_P_3	OVOC8824	MATGSARSTNIVNGR	Weil_070_4110_2172_33_Slot2-3_1_4539	25633	25633	15	1	2 Deamidation (N)	_MATGSARSTN(Deamidation (N))IVN(Deamidation (N))GR_	2	768.875	1535.74	54.584
	OVinf_Plasma_Dep_UGA_P_3	OVOC8900	QDLPNAMNAAEVTDKLGLHTLR	Weil_070_4110_2172_32_Slot2-2_1_4538	49819	49819	22	1	Unmodified	_QDLPNAMNAAEVTDKLGLHTLR_	4	602.565	2406.23	150.85
	OVinf_Plasma_Dep_UGA_P_3	OVOC8900	QDLPNAMNAAEVTDKLGLHTLR	Weil_070_4110_2172_32_Slot2-2_1_4538	49820	49820	22	1	Unmodified	_QDLPNAMNAAEVTDKLGLHTLR_	3	803.085	2406.23	33.5
	OVinf_Plasma_Dep_UGA_P_3	OVOC8900	QDLPNAMNAAEVTDKLGLHTLR	Weil_070_4110_2172_32_Slot2-2_1_4538	50037	50037	22	1	Oxidation (M)	_QDLPNAM(Oxidation (M))NAAEVTDKLGLHTLR_	4	606.564	2422.23	77.431
	OVinf_Plasma_Dep_UGA_P_3	OVOC8900	QDLPNAMNAAEVTDKLGLHTLR	Weil_070_4110_2171_32_Slot2-2_1_3927	57581	57581	22	1	Gln->pyro-Glu	_(Gln->pyro-Glu)QDLPNAMNAAEVTDKLGLHTLR_	3	797.409	2389.21	53.773
	OVinf_Plasma_Dep_UGA_P_3	OVOC8900	QDLPNAMNAAEVTDKLGLHTLR	Weil_070_4110_2171_32_Slot2-2_1_3927	57889	57889	22	1	Unmodified	_QDLPNAMNAAEVTDKLGLHTLR_	4	602.565	2406.23	214.32
	OVinf_Plasma_Dep_UGA_P_3	OVOC8900	QDLPNAMNAAEVTDKLGLHTLR	Weil_070_4110_2171_32_Slot2-2_1_3927	57891	57891	22	1	Unmodified	_QDLPNAMNAAEVTDKLGLHTLR_	3	803.085	2406.23	150.81
	OVinf_Plasma_Dep_UGA_P_3	OVOC8900	QDLPNAMNAAEVTDKLGLHTLR	Weil_070_4110_2171_31_Slot2-1_1_3926	61310	61310	22	1	Unmodified	_QDLPNAMNAAEVTDKLGLHTLR_	4	602.565	2406.23	127.07
	OVinf_Plasma_Dep_UGA_P_3	OVOC8909	LESELQSMKDQLR	Weil_070_4110_2172_46_Slot2-16_1_4554	29383	29383	13	1	Oxidation (M)	_LESELQSM(Oxidation (M))KDQLR_	2	796.901	1591.79	109.88
	OVinf_Plasma_Dep_UGA_P_3	OVOC8909	LESELQSMKDQLR	Weil_070_4110_2172_48_Slot2-18_1_4556	32458	32458	13	1	Oxidation (M)	_LESELQSM(Oxidation (M))KDQLR_	2	796.901	1591.79	99.855
	OVinf_Plasma_Dep_UGA_P_3	OVOC9056	YLRQLSTIANVLLTYMIHASDKK	Weil_070_4110_2172_40_Slot2-10_1_4546	58581	58581	23	2	Oxidation (M),Deamidation (N)	_YLRQLSTIAN(Deamidation (N))VLLTYM(Oxidation (M))IHASDKK_	3	899.154	2694.44	40.53
	OVinf_Plasma_Dep_UGA_P_3	OVOC9062	IGINNGTFSLGITIDDQAR	Weil_070_4110_2171_42_Slot2-4_1_3943	55104	55104	19	0	Deamidation (N)	_IGIN(Deamidation (N))NGTFSLGITIDDQAR_	2	1003.51	2005.01	61.067
	OVinf_Plasma_Dep_UGA_P_3	OVOC9062	IGINNGTFSLGITIDDQAR	Weil_070_4110_2171_45_Slot1-46_1_3982	57554	57554	19	0	Deamidation (N)	_IGIN(Deamidation (N))NGTFSLGITIDDQAR_	2	1003.51	2005.01	63.766
	OVinf_Plasma_Dep_UGA_P_3	OVOC9062	IGINNGTFSLGITIDDQAR	Weil_070_4110_2171_47_Slot1-48_1_3984	58052	58052	19	0	Deamidation (N)	_IGINN(Deamidation (N))GTFSLGITIDDQAR_	2	1003.51	2005.01	98.865
	OVinf_Plasma_Dep_UGA_P_3	OVOC9158	FANSNLKVNIAQFLNTLIPNDSNK	Weil_070_4110_2171_49_Slot1-50_1_3986	70321	70321	24	1	3 Deamidation (N)	_FANSNLKVN(Deamidation (N))IAQFLN(Deamidation (N))TLIPNDSN(Deamidation (N))K_	3	893.461	2677.36	42.218
	OVinf_Plasma_Dep_UGA_P_3	OVOC9255	HSTLFQDNLAK	Weil_070_4110_2172_37_Slot2-7_1_4543	16069	16069	11	0	Unmodified	_HSTLFQDNLAK_	2	637.33	1272.65	78.816
	OVinf_Plasma_Dep_UGA_P_3	OVOC9255	HSTLFQDNLAK	Weil_070_4110_2172_39_Slot2-9_1_4545	16243	16243	11	0	Unmodified	_HSTLFQDNLAK_	2	637.33	1272.65	95.311
	OVinf_Plasma_Dep_UGA_P_3	OVOC9255	HSTLFQDNLAK	Weil_070_4110_2172_39_Slot2-9_1_4545	16244	16244	11	0	Unmodified	_HSTLFQDNLAK_	2	637.33	1272.65	98.009
	OVinf_Plasma_Dep_UGA_P_3	OVOC9255	HSTLFQDNLAK	Weil_070_4110_2172_38_Slot2-8_1_4544	16483	16483	11	0	Unmodified	_HSTLFQDNLAK_	2	637.33	1272.65	126.82
	OVinf_Plasma_Dep_UGA_P_3	OVOC9255	HSTLFQDNLAK	Weil_070_4110_2172_38_Slot2-8_1_4544	16485	16485	11	0	Unmodified	_HSTLFQDNLAK_	2	637.33	1272.65	81.163
	OVinf_Plasma_Dep_UGA_P_3	OVOC9255	HSTLFQDNLAK	Weil_070_4110_2172_41_Slot2-11_1_4549	16487	16487	11	0	Unmodified	_HSTLFQDNLAK_	2	637.33	1272.65	90.263
	OVinf_Plasma_Dep_UGA_P_3	OVOC9255	HSTLFQDNLAK	Weil_070_4110_2172_42_Slot2-12_1_4550	17154	17154	11	0	Unmodified	_HSTLFQDNLAK_	2	637.33	1272.65	81.163
	OVinf_Plasma_Dep_UGA_P_3	OVOC9255	HSTLFQDNLAK	Weil_070_4110_2172_40_Slot2-10_1_4546	17406	17406	11	0	Unmodified	_HSTLFQDNLAK_	2	637.33	1272.65	108.3
	OVinf_Plasma_Dep_UGA_P_3	OVOC9255	HSTLFQDNLAK	Weil_070_4110_2172_46_Slot2-16_1_4554	17688	17688	11	0	Unmodified	_HSTLFQDNLAK_	2	637.33	1272.65	92.732
	OVinf_Plasma_Dep_UGA_P_3	OVOC9255	HSTLFQDNLAK	Weil_070_4110_2172_45_Slot2-15_1_4553	18100	18100	11	0	Unmodified	_HSTLFQDNLAK_	2	637.33	1272.65	95.311
	OVinf_Plasma_Dep_UGA_P_3	OVOC9255	HSTLFQDNLAK	Weil_070_4110_2172_44_Slot2-14_1_4552	18164	18164	11	0	Unmodified	_HSTLFQDNLAK_	2	637.33	1272.65	99.855
	OVinf_Plasma_Dep_UGA_P_3	OVOC9255	HSTLFQDNLAK	Weil_070_4110_2172_48_Slot2-18_1_4556	19604	19604	11	0	Unmodified	_HSTLFQDNLAK_	2	637.33	1272.65	123.5
	OVinf_Plasma_Dep_UGA_P_3	OVOC9255	HSTLFQDNLAK	Weil_070_4110_2171_39_Slot2-1_1_3940	19694	19694	11	0	Unmodified	_HSTLFQDNLAK_	2	637.33	1272.65	112.8
	OVinf_Plasma_Dep_UGA_P_3	OVOC9255	HSTLFQDNLAK	Weil_070_4110_2171_41_Slot2-3_1_3942	19965	19965	11	0	Unmodified	_HSTLFQDNLAK_	2	637.33	1272.65	64.064
	OVinf_Plasma_Dep_UGA_P_3	OVOC9255	HSTLFQDNLAK	Weil_070_4110_2171_31_Slot2-1_1_3926	20452	20452	11	0	Deamidation (N)	_HSTLFQDN(Deamidation (N))LAK_	2	637.822	1273.63	109.88
	OVinf_Plasma_Dep_UGA_P_3	OVOC9255	HSTLFQDNLAK	Weil_070_4110_2171_37_Slot2-7_1_3932	20621	20621	11	0	Unmodified	_HSTLFQDNLAK_	3	425.223	1272.65	81.642
	OVinf_Plasma_Dep_UGA_P_3	OVOC9255	HSTLFQDNLAK	Weil_070_4110_2171_37_Slot2-7_1_3932	20623	20623	11	0	Unmodified	_HSTLFQDNLAK_	2	637.33	1272.65	74.269
	OVinf_Plasma_Dep_UGA_P_3	OVOC9255	HSTLFQDNLAK	Weil_070_4110_2171_40_Slot2-2_1_3941	21070	21070	11	0	Unmodified	_HSTLFQDNLAK_	3	425.223	1272.65	42.075
	OVinf_Plasma_Dep_UGA_P_3	OVOC9255	HSTLFQDNLAK	Weil_070_4110_2171_40_Slot2-2_1_3941	21072	21072	11	0	Unmodified	_HSTLFQDNLAK_	2	637.33	1272.65	146.88
	OVinf_Plasma_Dep_UGA_P_3	OVOC9255	HSTLFQDNLAK	Weil_070_4110_2171_38_Slot2-8_1_3933	21184	21184	11	0	Unmodified	_HSTLFQDNLAK_	3	425.223	1272.65	118.06
	OVinf_Plasma_Dep_UGA_P_3	OVOC9255	HSTLFQDNLAK	Weil_070_4110_2171_38_Slot2-8_1_3933	21188	21188	11	0	Unmodified	_HSTLFQDNLAK_	2	637.33	1272.65	108.3
	OVinf_Plasma_Dep_UGA_P_3	OVOC9255	HSTLFQDNLAK	Weil_070_4110_2171_38_Slot2-8_1_3933	21189	21189	11	0	Unmodified	_HSTLFQDNLAK_	2	637.33	1272.65	105.36
	OVinf_Plasma_Dep_UGA_P_3	OVOC9255	HSTLFQDNLAK	Weil_070_4110_2171_42_Slot2-4_1_3943	21220	21220	11	0	Unmodified	_HSTLFQDNLAK_	2	637.33	1272.65	107.08
	OVinf_Plasma_Dep_UGA_P_3	OVOC9255	HSTLFQDNLAK	Weil_070_4110_2171_44_Slot2-6_1_3945	22316	22316	11	0	Unmodified	_HSTLFQDNLAK_	2	637.33	1272.65	76.572
	OVinf_Plasma_Dep_UGA_P_3	OVOC9255	HSTLFQDNLAK	Weil_070_4110_2171_48_Slot1-49_1_3985	23097	23097	11	0	Unmodified	_HSTLFQDNLAK_	2	637.33	1272.65	117.3
	OVinf_Plasma_Dep_UGA_P_3	OVOC9255	HSTLFQDNLAKK	Weil_070_4110_2172_41_Slot2-11_1_4549	21253	21253	12	1	Unmodified	_HSTLFQDNLAKK_	3	467.921	1400.74	83.358
	OVinf_Plasma_Dep_UGA_P_3	OVOC9255	HSTLFQDNLAKK	Weil_070_4110_2172_40_Slot2-10_1_4546	22325	22325	12	1	Unmodified	_HSTLFQDNLAKK_	3	467.921	1400.74	83.623
	OVinf_Plasma_Dep_UGA_P_3	OVOC9255	HSTLFQDNLAKK	Weil_070_4110_2171_40_Slot2-2_1_3941	27050	27050	12	1	Unmodified	_HSTLFQDNLAKK_	3	467.921	1400.74	90.761
	OVinf_Plasma_Dep_UGA_P_3	OVOC9445	MAAEAEKLNLDNIIAR	Weil_070_4110_2172_45_Slot2-15_1_4553	40352	40352	16	1	Acetyl (Protein N-term),Oxidation (M),2 Deamidation (N)	_(Acetyl (Protein N-term))M(Oxidation (M))AAEAEKLN(Deamidation (N))LDN(Deamidation (N))IIAR_	2	916.459	1830.9	44.57
	OVinf_Plasma_Dep_UGA_P_3	OVOC9445	TFTDCFNCLPVAAIIDEK	Weil_070_4110_2172_32_Slot2-2_1_4538	43777	43777	18	0	Unmodified	_TFTDCFNCLPVAAIIDEK_	2	1057.5	2112.99	117.41
	OVinf_Plasma_Dep_UGA_P_3	OVOC9445	TFTDCFNCLPVAAIIDEK	Weil_070_4110_2172_31_Slot2-1_1_4537	47277	47277	18	0	Unmodified	_TFTDCFNCLPVAAIIDEK_	3	705.336	2112.99	68.108
	OVinf_Plasma_Dep_UGA_P_3	OVOC9445	TFTDCFNCLPVAAIIDEK	Weil_070_4110_2172_31_Slot2-1_1_4537	47278	47278	18	0	Unmodified	_TFTDCFNCLPVAAIIDEK_	2	1057.5	2112.99	126.32
	OVinf_Plasma_Dep_UGA_P_3	OVOC9445	TFTDCFNCLPVAAIIDEK	Weil_070_4110_2171_32_Slot2-2_1_3927	50718	50718	18	0	Unmodified	_TFTDCFNCLPVAAIIDEK_	2	1057.5	2112.99	117.77
	OVinf_Plasma_Dep_UGA_P_3	OVOC9445	TFTDCFNCLPVAAIIDEK	Weil_070_4110_2171_32_Slot2-2_1_3927	50720	50720	18	0	Unmodified	_TFTDCFNCLPVAAIIDEK_	3	705.336	2112.99	78.864
	OVinf_Plasma_Dep_UGA_P_3	OVOC9445	TFTDCFNCLPVAAIIDEK	Weil_070_4110_2171_31_Slot2-1_1_3926	54375	54375	18	0	Unmodified	_TFTDCFNCLPVAAIIDEK_	2	1057.5	2112.99	73.502
	OVinf_Plasma_Dep_UGA_P_3	OVOC960	RINSRQNLK	Weil_070_4110_2172_41_Slot2-11_1_4549	10973	10973	9	2	Deamidation (N)	_RINSRQN(Deamidation (N))LK_	2	565.325	1128.64	117.39
	OVinf_Plasma_Dep_UGA_P_3	OVOC9748	SIAELTLDPLGQKRTYGIENEIEGEGER	Weil_070_4110_2171_39_Slot2-1_1_3940	69128	69128	28	2	Unmodified	_SIAELTLDPLGQKRTYGIENEIEGEGER_	3	1039.86	3116.56	42.888
	OVinf_Plasma_Dep_UGA_P_3	OVOC9748	SIAELTLDPLGQKRTYGIENEIEGEGER	Weil_070_4110_2171_41_Slot2-3_1_3942	72059	72059	28	2	Unmodified	_SIAELTLDPLGQKRTYGIENEIEGEGER_	3	1039.86	3116.56	28.626
	OVinf_Plasma_Dep_UGA_P_3	OVOC9748	SIAELTLDPLGQKRTYGIENEIEGEGER	Weil_070_4110_2171_38_Slot2-8_1_3933	72850	72850	28	2	Unmodified	_SIAELTLDPLGQKRTYGIENEIEGEGER_	3	1039.86	3116.56	35.537
	OVinf_Plasma_Dep_UGA_P_3	OVOC9748	SIAELTLDPLGQKRTYGIENEIEGEGER	Weil_070_4110_2171_49_Slot1-50_1_3986	75691	75691	28	2	Unmodified	_SIAELTLDPLGQKRTYGIENEIEGEGER_	4	780.148	3116.56	29.971
	OVinf_Plasma_Dep_UGA_P_3	OVOC9748	SIAELTLDPLGQKRTYGIENEIEGEGER	Weil_070_4110_2171_47_Slot1-48_1_3984	82659	82659	28	2	Unmodified	_SIAELTLDPLGQKRTYGIENEIEGEGER_	3	1039.86	3116.56	33.093
	OVinf_Plasma_Dep_UGA_P_3	OVOC9757	KNLENFLKK	Weil_070_4110_2172_50_Slot2-20_1_4558	11969	11969	9	2	Unmodified	_KNLENFLKK_	2	567.337	1132.66	129.72
	OVinf_Plasma_Dep_UGA_P_3	OVOC9771	LLISNSDNRGIKNHK	Weil_070_4110_2171_45_Slot1-46_1_3982	43718	43718	15	2	3 Deamidation (N)	_LLISN(Deamidation (N))SDN(Deamidation (N))RGIKN(Deamidation (N))HK_	3	571.304	1710.89	44.57
	OVinf_Plasma_Dep_UGA_P_3	OVOC9801	QNIETLKESHERSR	Weil_070_4110_2171_31_Slot2-1_1_3926	38858	38858	14	2	Gln->pyro-Glu,Deamidation (N)	_(Gln->pyro-Glu)QN(Deamidation (N))IETLKESHERSR_	2	855.924	1709.83	44.82
	OVinf_Plasma_Dep_UGA_P_3	OVOC9912	SISMTLSKQNNEMKK	Weil_070_4110_2172_41_Slot2-11_1_4549	33927	33927	15	2	2 Oxidation (M),2 Deamidation (N)	_SISM(Oxidation (M))TLSKQN(Deamidation (N))N(Deamidation (N))EM(Oxidation (M))KK_	2	886.924	1771.83	40.861
	OVinf_Plasma_Dep_UGA_P_3	OVOC9912	SISMTLSKQNNEMKK	Weil_070_4110_2172_41_Slot2-11_1_4549	33931	33931	15	2	2 Oxidation (M),2 Deamidation (N)	_SISM(Oxidation (M))TLSKQN(Deamidation (N))N(Deamidation (N))EM(Oxidation (M))KK_	2	886.924	1771.83	43.168
	OVinf_Plasma_Dep_UGA_P_3	OVOC9912	SISMTLSKQNNEMKK	Weil_070_4110_2172_42_Slot2-12_1_4550	35038	35038	15	2	2 Oxidation (M),2 Deamidation (N)	_SISM(Oxidation (M))TLSKQN(Deamidation (N))N(Deamidation (N))EM(Oxidation (M))KK_	2	886.924	1771.83	61.577
	OVinf_Plasma_Dep_UGA_P_3	OVOC9912	SISMTLSKQNNEMKK	Weil_070_4110_2171_41_Slot2-3_1_3942	41466	41466	15	2	2 Oxidation (M),2 Deamidation (N)	_SISM(Oxidation (M))TLSKQN(Deamidation (N))N(Deamidation (N))EM(Oxidation (M))KK_	2	886.924	1771.83	76.85
	OVinf_Plasma_Dep_UGA_P_3	OVOC9912	SISMTLSKQNNEMKK	Weil_070_4110_2171_42_Slot2-4_1_3943	44135	44135	15	2	2 Oxidation (M),2 Deamidation (N)	_SISM(Oxidation (M))TLSKQN(Deamidation (N))N(Deamidation (N))EM(Oxidation (M))KK_	3	591.618	1771.83	62.271
	OVinf_Plasma_Dep_UGA_P_3	OVOC9940	MPAENTTPSTK	Weil_070_4110_2171_43_Slot2-5_1_3944	18116	18116	11	0	Oxidation (M),Deamidation (N)	_M(Oxidation (M))PAEN(Deamidation (N))TTPSTK_	1	1193.54	1192.53	40.502
	OVinf_Plasma_Dep_UGA_P_3	OVOC9940	MPAENTTPSTK	Weil_070_4110_2171_44_Slot2-6_1_3945	18458	18458	11	0	Oxidation (M),Deamidation (N)	_M(Oxidation (M))PAEN(Deamidation (N))TTPSTK_	1	1193.54	1192.53	52.591
	OVinf_Plasma_Dep_UGA_P_4	OVOC10136	RIEDEGQEFMSDYTALR	Weil_084_4577_2171_05_Slot1-14_1_4132	44797	44797	17	1	Oxidation (M)	_RIEDEGQEFM(Oxidation (M))SDYTALR_	2	1038.47	2074.93	65.408
	OVinf_Plasma_Dep_UGA_P_4	OVOC1020	ILEWLDNWESDIDSLR	Weil_084_4577_2172_18_Slot1-29_1_4235	47176	47176	16	0	Unmodified	_ILEWLDNWESDIDSLR_	3	668.662	2002.96	54.584
	OVinf_Plasma_Dep_UGA_P_4	OVOC10238	QLRVFDNCFTGREAVNFMMK	Weil_084_4577_2172_07_Slot1-16_1_4219	57998	57998	20	2	2 Oxidation (M),Gln->pyro-Glu	_(Gln->pyro-Glu)QLRVFDNCFTGREAVNFM(Oxidation (M))M(Oxidation (M))K_	3	826.717	2477.13	55.604
	OVinf_Plasma_Dep_UGA_P_4	OVOC10238	QLRVFDNCFTGREAVNFMMK	Weil_084_4577_2172_12_Slot1-22_1_4227	61442	61442	20	2	2 Oxidation (M),Gln->pyro-Glu	_(Gln->pyro-Glu)QLRVFDNCFTGREAVNFM(Oxidation (M))M(Oxidation (M))K_	3	826.717	2477.13	45.654
	OVinf_Plasma_Dep_UGA_P_4	OVOC10238	QLRVFDNCFTGREAVNFMMK	Weil_084_4577_2171_10_Slot1-20_1_4139	64006	64006	20	2	2 Oxidation (M),Gln->pyro-Glu	_(Gln->pyro-Glu)QLRVFDNCFTGREAVNFM(Oxidation (M))M(Oxidation (M))K_	3	826.717	2477.13	40.83
	OVinf_Plasma_Dep_UGA_P_4	OVOC10238	QLRVFDNCFTGREAVNFMMK	Weil_084_4577_2171_11_Slot1-21_1_4140	65920	65920	20	2	2 Oxidation (M),Gln->pyro-Glu	_(Gln->pyro-Glu)QLRVFDNCFTGREAVNFM(Oxidation (M))M(Oxidation (M))K_	3	826.717	2477.13	53.051
	OVinf_Plasma_Dep_UGA_P_4	OVOC1027	PYIIDLNSANGTYLNNER	Weil_084_4577_2172_08_Slot1-17_1_4223	50782	50782	18	0	Deamidation (N)	_PYIIDLN(Deamidation (N))SANGTYLNNER_	3	690.004	2066.99	73.891
	OVinf_Plasma_Dep_UGA_P_4	OVOC10346	MSTNINLSSMEIMSQIQK	Weil_084_4577_2172_15_Slot1-25_1_4230	48574	48574	18	0	Oxidation (M)	_MSTNINLSSM(Oxidation (M))EIMSQIQK_	3	691	2069.98	61.194
	OVinf_Plasma_Dep_UGA_P_4	OVOC10346	MSTNINLSSMEIMSQIQK	Weil_084_4577_2171_16_Slot1-26_1_4145	48578	48578	18	0	Oxidation (M)	_MSTNINLSSM(Oxidation (M))EIMSQIQK_	2	1036	2069.98	54.199
	OVinf_Plasma_Dep_UGA_P_4	OVOC10346	MSTNINLSSMEIMSQIQK	Weil_084_4577_2172_15_Slot1-25_1_4230	48579	48579	18	0	Oxidation (M)	_MSTNINLSSM(Oxidation (M))EIMSQIQK_	2	1036	2069.98	65.408
	OVinf_Plasma_Dep_UGA_P_4	OVOC10346	MSTNINLSSMEIMSQIQK	Weil_084_4577_2171_14_Slot1-24_1_4143	48887	48887	18	0	Oxidation (M)	_MSTNINLSSM(Oxidation (M))EIMSQIQK_	2	1036	2069.98	71.219
	OVinf_Plasma_Dep_UGA_P_4	OVOC10346	MSTNINLSSMEIMSQIQK	Weil_084_4577_2171_15_Slot1-25_1_4144	49565	49565	18	0	Oxidation (M)	_MSTNINLSSM(Oxidation (M))EIMSQIQK_	2	1036	2069.98	46.768
	OVinf_Plasma_Dep_UGA_P_4	OVOC10346	MSTNINLSSMEIMSQIQK	Weil_084_4577_2171_15_Slot1-25_1_4144	49566	49566	18	0	Oxidation (M)	_MSTNINLSSM(Oxidation (M))EIMSQIQK_	2	1036	2069.98	61.042
	OVinf_Plasma_Dep_UGA_P_4	OVOC10346	MSTNINLSSMEIMSQIQK	Weil_084_4577_2172_16_Slot1-26_1_4231	49860	49860	18	0	Oxidation (M)	_MSTNINLSSM(Oxidation (M))EIMSQIQK_	3	691	2069.98	45.183
	OVinf_Plasma_Dep_UGA_P_4	OVOC10346	MSTNINLSSMEIMSQIQK	Weil_084_4577_2172_16_Slot1-26_1_4231	49863	49863	18	0	Oxidation (M)	_MSTNINLSSM(Oxidation (M))EIMSQIQK_	2	1036	2069.98	78.864
	OVinf_Plasma_Dep_UGA_P_4	OVOC10346	MSTNINLSSMEIMSQIQK	Weil_084_4577_2172_14_Slot1-24_1_4229	51459	51459	18	0	Oxidation (M)	_MSTNINLSSMEIM(Oxidation (M))SQIQK_	2	1036	2069.98	51.569
	OVinf_Plasma_Dep_UGA_P_4	OVOC10346	MSTNINLSSMEIMSQIQK	Weil_084_4577_2172_09_Slot1-19_1_4224	51866	51866	18	0	Oxidation (M),Deamidation (N)	_MSTNIN(Deamidation (N))LSSM(Oxidation (M))EIMSQIQK_	2	1036.49	2070.96	44.045
	OVinf_Plasma_Dep_UGA_P_4	OVOC10346	MSTNINLSSMEIMSQIQK	Weil_084_4577_2172_11_Slot1-21_1_4226	52167	52167	18	0	Oxidation (M),Deamidation (N)	_MSTNIN(Deamidation (N))LSSM(Oxidation (M))EIMSQIQK_	2	1036.49	2070.96	41.317
	OVinf_Plasma_Dep_UGA_P_4	OVOC10346	MSTNINLSSMEIMSQIQK	Weil_084_4577_2172_10_Slot1-20_1_4225	55779	55779	18	0	Oxidation (M),Deamidation (N)	_MSTNIN(Deamidation (N))LSSM(Oxidation (M))EIMSQIQK_	2	1036.49	2070.96	45.183
	OVinf_Plasma_Dep_UGA_P_4	OVOC10371	MNILLLLMANFVYIMAVDK	Weil_084_4577_2171_08_Slot1-17_1_4135	53358	53358	19	0	Acetyl (Protein N-term),Oxidation (M),Deamidation (N)	_(Acetyl (Protein N-term))MNILLLLMAN(Deamidation (N))FVYIM(Oxidation (M))AVDK_	3	757.733	2270.18	50.314
	OVinf_Plasma_Dep_UGA_P_4	OVOC10371	MNILLLLMANFVYIMAVDK	Weil_084_4577_2171_13_Slot1-23_1_4142	54556	54556	19	0	Acetyl (Protein N-term),Oxidation (M)	_(Acetyl (Protein N-term))MNILLLLMANFVYIM(Oxidation (M))AVDK_	3	757.405	2269.19	63.908
	OVinf_Plasma_Dep_UGA_P_4	OVOC10371	MNILLLLMANFVYIMAVDK	Weil_084_4577_2172_13_Slot1-23_1_4228	55614	55614	19	0	Acetyl (Protein N-term),Oxidation (M)	_(Acetyl (Protein N-term))MNILLLLMANFVYIM(Oxidation (M))AVDK_	3	757.405	2269.19	42.446
	OVinf_Plasma_Dep_UGA_P_4	OVOC10371	MNILLLLMANFVYIMAVDK	Weil_084_4577_2171_09_Slot1-19_1_4138	63130	63130	19	0	Acetyl (Protein N-term),Oxidation (M),Deamidation (N)	_(Acetyl (Protein N-term))MNILLLLMAN(Deamidation (N))FVYIM(Oxidation (M))AVDK_	3	757.733	2270.18	52.863
	OVinf_Plasma_Dep_UGA_P_4	OVOC10443	RYWPNSSFNEPMEGNQAR	Weil_084_4577_2172_11_Slot1-21_1_4226	55515	55515	18	1	Unmodified	_RYWPNSSFNEPMEGNQAR_	3	728.329	2181.97	43.613
	OVinf_Plasma_Dep_UGA_P_4	OVOC10443	RYWPNSSFNEPMEGNQAR	Weil_084_4577_2172_11_Slot1-21_1_4226	56075	56075	18	1	Oxidation (M)	_RYWPNSSFNEPM(Oxidation (M))EGNQAR_	3	733.661	2197.96	61.194
	OVinf_Plasma_Dep_UGA_P_4	OVOC10474	KDGGNLMNDNNTNEILK	Weil_084_4577_2171_05_Slot1-14_1_4132	40001	40001	17	1	4 Deamidation (N)	_KDGGNLMN(Deamidation (N))DN(Deamidation (N))N(Deamidation (N))TN(Deamidation (N))EILK_	2	947.423	1892.83	57.003
	OVinf_Plasma_Dep_UGA_P_4	OVOC10474	KDGGNLMNDNNTNEILK	Weil_084_4577_2171_03_Slot1-12_1_4130	41056	41056	17	1	4 Deamidation (N)	_KDGGNLMN(Deamidation (N))DN(Deamidation (N))N(Deamidation (N))TN(Deamidation (N))EILK_	2	947.423	1892.83	54.199
	OVinf_Plasma_Dep_UGA_P_4	OVOC10474	KDGGNLMNDNNTNEILK	Weil_084_4577_2171_01_Slot1-10_1_4128	42408	42408	17	1	3 Deamidation (N)	_KDGGNLMN(Deamidation (N))DN(Deamidation (N))NTN(Deamidation (N))EILK_	2	946.931	1891.85	84.309
	OVinf_Plasma_Dep_UGA_P_4	OVOC10474	KDGGNLMNDNNTNEILK	Weil_084_4577_2171_01_Slot1-10_1_4128	42438	42438	17	1	4 Deamidation (N)	_KDGGNLMN(Deamidation (N))DN(Deamidation (N))N(Deamidation (N))TN(Deamidation (N))EILK_	2	947.423	1892.83	79.889
	OVinf_Plasma_Dep_UGA_P_4	OVOC10474	KDGGNLMNDNNTNEILK	Weil_084_4577_2171_08_Slot1-17_1_4135	42485	42485	17	1	3 Deamidation (N)	_KDGGNLMN(Deamidation (N))DN(Deamidation (N))N(Deamidation (N))TNEILK_	2	946.931	1891.85	71.896
	OVinf_Plasma_Dep_UGA_P_4	OVOC10474	KDGGNLMNDNNTNEILK	Weil_084_4577_2172_01_Slot1-10_1_4213	42724	42724	17	1	3 Deamidation (N)	_KDGGNLMN(Deamidation (N))DN(Deamidation (N))N(Deamidation (N))TNEILK_	2	946.931	1891.85	64.266
	OVinf_Plasma_Dep_UGA_P_4	OVOC10474	KDGGNLMNDNNTNEILK	Weil_084_4577_2172_01_Slot1-10_1_4213	42751	42751	17	1	4 Deamidation (N)	_KDGGNLMN(Deamidation (N))DN(Deamidation (N))N(Deamidation (N))TN(Deamidation (N))EILK_	2	947.423	1892.83	50.116
	OVinf_Plasma_Dep_UGA_P_4	OVOC10474	KDGGNLMNDNNTNEILK	Weil_084_4577_2171_02_Slot1-11_1_4129	43901	43901	17	1	3 Deamidation (N)	_KDGGNLMN(Deamidation (N))DN(Deamidation (N))NTN(Deamidation (N))EILK_	2	946.931	1891.85	84.309
	OVinf_Plasma_Dep_UGA_P_4	OVOC10474	KDGGNLMNDNNTNEILK	Weil_084_4577_2172_07_Slot1-16_1_4219	44304	44304	17	1	3 Deamidation (N)	_KDGGNLMN(Deamidation (N))DN(Deamidation (N))N(Deamidation (N))TNEILK_	2	946.931	1891.85	72.846
	OVinf_Plasma_Dep_UGA_P_4	OVOC10474	KDGGNLMNDNNTNEILK	Weil_084_4577_2172_02_Slot1-11_1_4214	44676	44676	17	1	3 Deamidation (N)	_KDGGNLMN(Deamidation (N))DN(Deamidation (N))N(Deamidation (N))TNEILK_	2	946.931	1891.85	79.889
	OVinf_Plasma_Dep_UGA_P_4	OVOC10474	KDGGNLMNDNNTNEILK	Weil_084_4577_2172_08_Slot1-17_1_4223	45282	45282	17	1	3 Deamidation (N)	_KDGGNLMN(Deamidation (N))DN(Deamidation (N))N(Deamidation (N))TNEILK_	2	946.931	1891.85	57.003
	OVinf_Plasma_Dep_UGA_P_4	OVOC105	IYWIQSSCRMFYKNGK	Weil_084_4577_2171_07_Slot1-16_1_4134	46300	46300	16	2	Oxidation (M),Deamidation (N)	_IYWIQSSCRM(Oxidation (M))FYKN(Deamidation (N))GK_	2	1049.5	2096.98	47.334
	OVinf_Plasma_Dep_UGA_P_4	OVOC1051	LEQISSADHIGTLAENVMEELK	Weil_084_4577_2172_15_Slot1-25_1_4230	57132	57132	22	0	Oxidation (M),Deamidation (N)	_LEQISSADHIGTLAEN(Deamidation (N))VM(Oxidation (M))EELK_	3	815.4	2443.18	67.838
	OVinf_Plasma_Dep_UGA_P_4	OVOC10644	IYAMHWASDSR	Weil_084_4577_2171_13_Slot1-23_1_4142	23358	23358	11	0	Unmodified	_IYAMHWASDSR_	2	668.809	1335.6	134.66
	OVinf_Plasma_Dep_UGA_P_4	OVOC10644	IYAMHWASDSR	Weil_084_4577_2171_12_Slot1-22_1_4141	23640	23640	11	0	Unmodified	_IYAMHWASDSR_	2	668.809	1335.6	138.26
	OVinf_Plasma_Dep_UGA_P_4	OVOC10644	IYAMHWASDSR	Weil_084_4577_2172_13_Slot1-23_1_4228	24029	24029	11	0	Unmodified	_IYAMHWASDSR_	2	668.809	1335.6	90.761
	OVinf_Plasma_Dep_UGA_P_4	OVOC10644	IYAMHWASDSR	Weil_084_4577_2172_12_Slot1-22_1_4227	24319	24319	11	0	Unmodified	_IYAMHWASDSR_	3	446.208	1335.6	74.269
	OVinf_Plasma_Dep_UGA_P_4	OVOC1065	ETDEMRLRYTLVLGNSLSHFPHIHGASMMAQK	Weil_084_4577_2171_03_Slot1-12_1_4130	65269	65269	32	2	3 Oxidation (M)	_ETDEM(Oxidation (M))RLRYTLVLGNSLSHFPHIHGASM(Oxidation (M))M(Oxidation (M))AQK_	4	930.204	3716.79	42.066
	OVinf_Plasma_Dep_UGA_P_4	OVOC10737	MPICDLIENVLLDR	Weil_084_4577_2172_15_Slot1-25_1_4230	38288	38288	14	0	Acetyl (Protein N-term),Oxidation (M),Deamidation (N)	_(Acetyl (Protein N-term))M(Oxidation (M))PICDLIEN(Deamidation (N))VLLDR_	2	880.434	1758.85	41.796
	OVinf_Plasma_Dep_UGA_P_4	OVOC1075	EEEEQERR	Weil_084_4577_2172_06_Slot1-15_1_4218	13554	13554	8	1	Unmodified	_EEEEQERR_	1	1104.49	1103.48	49.325
	OVinf_Plasma_Dep_UGA_P_4	OVOC1075	QMSLKESIIK	Weil_084_4577_2172_07_Slot1-16_1_4219	16183	16183	10	1	Oxidation (M),Gln->pyro-Glu	_(Gln->pyro-Glu)QM(Oxidation (M))SLKESIIK_	1	1175.63	1174.63	65.404
	OVinf_Plasma_Dep_UGA_P_4	OVOC10750	MAVSRSSPMMIATR	Weil_084_4577_2171_22_Slot1-33_1_4153	34114	34114	14	1	Acetyl (Protein N-term),2 Oxidation (M)	_(Acetyl (Protein N-term))M(Oxidation (M))AVSRSSPM(Oxidation (M))MIATR_	2	806.386	1610.76	74.424
	OVinf_Plasma_Dep_UGA_P_4	OVOC10805	MTLDSMSVLFQNLNGASNDVK	Weil_084_4577_2172_07_Slot1-16_1_4219	54742	54742	21	0	2 Oxidation (M),Deamidation (N)	_M(Oxidation (M))TLDSM(Oxidation (M))SVLFQNLN(Deamidation (N))GASNDVK_	2	1159.04	2316.06	51.07
	OVinf_Plasma_Dep_UGA_P_4	OVOC1082	MPYKHVTVNDVKMMIDK	Weil_084_4577_2172_20_Slot1-31_1_4237	52528	52528	17	2	2 Oxidation (M)	_M(Oxidation (M))PYKHVTVNDVKM(Oxidation (M))MIDK_	2	1041.02	2080.02	52.863
	OVinf_Plasma_Dep_UGA_P_4	OVOC1085	MENISIENK	Weil_084_4577_2172_15_Slot1-25_1_4230	13438	13438	9	0	Acetyl (Protein N-term),Oxidation (M),Deamidation (N)	_(Acetyl (Protein N-term))M(Oxidation (M))EN(Deamidation (N))ISIENK_	2	568.761	1135.51	42.835
	OVinf_Plasma_Dep_UGA_P_4	OVOC10857	IGHGNLNVSNSNGASPK	Weil_084_4577_2172_09_Slot1-19_1_4224	38626	38626	17	0	2 Deamidation (N)	_IGHGN(Deamidation (N))LN(Deamidation (N))VSNSNGASPK_	2	834.403	1666.79	105.94
	OVinf_Plasma_Dep_UGA_P_4	OVOC10896	VPEIMSTMRELSKEMMK	Weil_084_4577_2172_19_Slot1-30_1_4236	51863	51863	17	2	3 Oxidation (M)	_VPEIM(Oxidation (M))STM(Oxidation (M))RELSKEMM(Oxidation (M))K_	2	1044.5	2086.98	42.061
	OVinf_Plasma_Dep_UGA_P_4	OVOC10896	VPEIMSTMRELSKEMMK	Weil_084_4577_2171_19_Slot1-30_1_4150	52253	52253	17	2	3 Oxidation (M)	_VPEIM(Oxidation (M))STM(Oxidation (M))RELSKEM(Oxidation (M))MK_	2	1044.5	2086.98	44.598
	OVinf_Plasma_Dep_UGA_P_4	OVOC10956	EISNLAGQSFNPSHYVK	Weil_084_4577_2171_05_Slot1-14_1_4132	39946	39946	17	0	Deamidation (N)	_EISN(Deamidation (N))LAGQSFNPSHYVK_	2	946.463	1890.91	78.043
	OVinf_Plasma_Dep_UGA_P_4	OVOC10956	EISNLAGQSFNPSHYVK	Weil_084_4577_2171_06_Slot1-15_1_4133	40946	40946	17	0	Deamidation (N)	_EISN(Deamidation (N))LAGQSFNPSHYVK_	2	946.463	1890.91	68.548
	OVinf_Plasma_Dep_UGA_P_4	OVOC10956	EISNLAGQSFNPSHYVK	Weil_084_4577_2173_05_Slot1-14_1_4222	41103	41103	17	0	Deamidation (N)	_EISN(Deamidation (N))LAGQSFNPSHYVK_	2	946.463	1890.91	93.162
	OVinf_Plasma_Dep_UGA_P_4	OVOC10971	EMLISGNRISK	Weil_084_4577_2171_10_Slot1-20_1_4139	22416	22416	11	1	Oxidation (M),Deamidation (N)	_EM(Oxidation (M))LISGN(Deamidation (N))RISK_	1	1264.66	1263.65	50.834
	OVinf_Plasma_Dep_UGA_P_4	OVOC11013	QGTQPTNAITMS	Weil_084_4577_2172_09_Slot1-19_1_4224	21162	21162	12	0	Oxidation (M),Gln->pyro-Glu,Deamidation (N)	_(Gln->pyro-Glu)QGTQPTN(Deamidation (N))AITM(Oxidation (M))S_	2	624.774	1247.53	53.517
	OVinf_Plasma_Dep_UGA_P_4	OVOC1112	QAAENISNQR	Weil_084_4577_2172_03_Slot1-12_1_4215	13257	13257	10	0	Gln->pyro-Glu,2 Deamidation (N)	_(Gln->pyro-Glu)QAAEN(Deamidation (N))ISN(Deamidation (N))QR_	3	372.504	1114.49	48.157
	OVinf_Plasma_Dep_UGA_P_4	OVOC1114	FLTLWFK	Weil_084_4577_2172_12_Slot1-22_1_4227	7513	7513	7	0	Unmodified	_FLTLWFK_	2	477.776	953.537	101.47
	OVinf_Plasma_Dep_UGA_P_4	OVOC1114	FLTLWFK	Weil_084_4577_2172_13_Slot1-23_1_4228	7837	7837	7	0	Unmodified	_FLTLWFK_	2	477.776	953.537	96.666
	OVinf_Plasma_Dep_UGA_P_4	OVOC11227	VHVMAGIAEQTDK	Weil_084_4577_2172_11_Slot1-21_1_4226	28069	28069	13	0	Oxidation (M)	_VHVM(Oxidation (M))AGIAEQTDK_	3	472.238	1413.69	41.796
	OVinf_Plasma_Dep_UGA_P_4	OVOC11227	VHVMAGIAEQTDK	Weil_084_4577_2172_10_Slot1-20_1_4225	30697	30697	13	0	Oxidation (M)	_VHVM(Oxidation (M))AGIAEQTDK_	3	472.238	1413.69	49.16
	OVinf_Plasma_Dep_UGA_P_4	OVOC11229	MSVTNRISLK	Weil_084_4577_2171_06_Slot1-15_1_4133	15578	15578	10	1	Oxidation (M),Deamidation (N)	_M(Oxidation (M))SVTN(Deamidation (N))RISLK_	1	1165.62	1164.62	48.157
	OVinf_Plasma_Dep_UGA_P_4	OVOC11279	KMLEKQLQHR	Weil_084_4577_2172_23_Slot1-34_1_4240	21868	21868	10	2	Oxidation (M)	_KM(Oxidation (M))LEKQLQHR_	2	663.869	1325.72	88.921
	OVinf_Plasma_Dep_UGA_P_4	OVOC11279	KMLEKQLQHR	Weil_084_4577_2173_05_Slot1-14_1_4222	22333	22333	10	2	Oxidation (M)	_KM(Oxidation (M))LEKQLQHR_	2	663.869	1325.72	84.368
	OVinf_Plasma_Dep_UGA_P_4	OVOC11279	KMLEKQLQHR	Weil_084_4577_2172_06_Slot1-15_1_4218	24195	24195	10	2	Oxidation (M)	_KM(Oxidation (M))LEKQLQHR_	2	663.869	1325.72	93.467
	OVinf_Plasma_Dep_UGA_P_4	OVOC11390	ARASEANELMELMNCIR	Weil_084_4577_2172_04_Slot1-13_1_4216	47127	47127	17	1	Acetyl (Protein N-term),2 Oxidation (M),Deamidation (N)	_(Acetyl (Protein N-term))ARASEAN(Deamidation (N))ELM(Oxidation (M))ELM(Oxidation (M))NCIR_	3	694.98	2081.92	54.199
	OVinf_Plasma_Dep_UGA_P_4	OVOC11396	NKCKQVYMGQEIGTVTSNIMITMQK	Weil_084_4577_2171_03_Slot1-12_1_4130	59864	59864	25	2	2 Oxidation (M),Deamidation (N)	_NKCKQVYMGQEIGTVTSN(Deamidation (N))IM(Oxidation (M))ITM(Oxidation (M))QK_	3	979.139	2934.4	58.794
	OVinf_Plasma_Dep_UGA_P_4	OVOC11406	LLSIPATMTNELK	Weil_084_4577_2171_12_Slot1-22_1_4141	27497	27497	13	0	Oxidation (M),Deamidation (N)	_LLSIPATM(Oxidation (M))TN(Deamidation (N))ELK_	2	724.389	1446.76	87.895
	OVinf_Plasma_Dep_UGA_P_4	OVOC11485	LQQSNINYEKNAFIQELAK	Weil_084_4577_2172_22_Slot1-33_1_4239	58526	58526	19	1	3 Deamidation (N)	_LQQSN(Deamidation (N))IN(Deamidation (N))YEKN(Deamidation (N))AFIQELAK_	3	752.046	2253.12	41.317
	OVinf_Plasma_Dep_UGA_P_4	OVOC11603	VNGRSTKGENIADNGGLK	Weil_084_4577_2171_21_Slot1-32_1_4152	42990	42990	18	2	Deamidation (N)	_VN(Deamidation (N))GRSTKGENIADNGGLK_	2	915.969	1829.92	63.908
	OVinf_Plasma_Dep_UGA_P_4	OVOC11603	VNGRSTKGENIADNGGLK	Weil_084_4577_2172_09_Slot1-19_1_4224	44392	44392	18	2	Deamidation (N)	_VN(Deamidation (N))GRSTKGENIADNGGLK_	2	915.969	1829.92	54.309
	OVinf_Plasma_Dep_UGA_P_4	OVOC11613	QQLSLALNERNTLQNDLR	Weil_084_4577_2171_11_Slot1-21_1_4140	54444	54444	18	1	Gln->pyro-Glu,2 Deamidation (N)	_(Gln->pyro-Glu)QQLSLALNERN(Deamidation (N))TLQN(Deamidation (N))DLR_	2	1056.04	2110.07	47.57
	OVinf_Plasma_Dep_UGA_P_4	OVOC11625	SFDGVCNNLRK	Weil_084_4577_2171_21_Slot1-32_1_4152	22718	22718	11	1	2 Deamidation (N)	_SFDGVCN(Deamidation (N))N(Deamidation (N))LRK_	2	656.304	1310.59	72.492
	OVinf_Plasma_Dep_UGA_P_4	OVOC11626	KENNIFQLSK	Weil_084_4577_2172_21_Slot1-32_1_4238	20790	20790	10	1	Acetyl (Protein N-term),2 Deamidation (N)	_(Acetyl (Protein N-term))KEN(Deamidation (N))N(Deamidation (N))IFQLSK_	2	632.825	1263.63	44.82
	OVinf_Plasma_Dep_UGA_P_4	OVOC11626	KENNIFQLSK	Weil_084_4577_2171_10_Slot1-20_1_4139	22412	22412	10	1	Acetyl (Protein N-term),2 Deamidation (N)	_(Acetyl (Protein N-term))KEN(Deamidation (N))N(Deamidation (N))IFQLSK_	1	1264.64	1263.63	52.591
	OVinf_Plasma_Dep_UGA_P_4	OVOC11626	KENNIFQLSK	Weil_084_4577_2171_09_Slot1-19_1_4138	22586	22586	10	1	Acetyl (Protein N-term),2 Deamidation (N)	_(Acetyl (Protein N-term))KEN(Deamidation (N))N(Deamidation (N))IFQLSK_	1	1264.64	1263.63	69.716
	OVinf_Plasma_Dep_UGA_P_4	OVOC11626	KENNIFQLSK	Weil_084_4577_2171_09_Slot1-19_1_4138	22587	22587	10	1	Acetyl (Protein N-term),2 Deamidation (N)	_(Acetyl (Protein N-term))KEN(Deamidation (N))N(Deamidation (N))IFQLSK_	1	1264.64	1263.63	49.16
	OVinf_Plasma_Dep_UGA_P_4	OVOC11648	QVTEEAIEEMKK	Weil_084_4577_2172_07_Slot1-16_1_4219	27447	27447	12	1	Oxidation (M),Gln->pyro-Glu	_(Gln->pyro-Glu)QVTEEAIEEM(Oxidation (M))KK_	2	717.345	1432.68	41.796
	OVinf_Plasma_Dep_UGA_P_4	OVOC11873	MKITMMQK	Weil_084_4577_2171_24_Slot1-35_1_4155	11775	11775	8	1	3 Oxidation (M)	_M(Oxidation (M))KITM(Oxidation (M))M(Oxidation (M))QK_	2	529.756	1057.5	49.058
	OVinf_Plasma_Dep_UGA_P_4	OVOC11940	SVEMHHEALQEALPGDNVGFNVK	Weil_084_4577_2171_22_Slot1-33_1_4153	63255	63255	23	0	Unmodified	_SVEMHHEALQEALPGDNVGFNVK_	3	841.076	2520.21	63.025
	OVinf_Plasma_Dep_UGA_P_4	OVOC11946	NEVSSVENGYIPSK	Weil_084_4577_2171_22_Slot1-33_1_4153	30834	30834	14	0	Deamidation (N)	_NEVSSVEN(Deamidation (N))GYIPSK_	2	762.365	1522.72	96.946
	OVinf_Plasma_Dep_UGA_P_4	OVOC11949	QDFAVLQNILGESK	Weil_084_4577_2172_16_Slot1-26_1_4231	30844	30844	14	0	Gln->pyro-Glu,Deamidation (N)	_(Gln->pyro-Glu)QDFAVLQN(Deamidation (N))ILGESK_	2	773.393	1544.77	79.311
	OVinf_Plasma_Dep_UGA_P_4	OVOC11998	TGILDEIVTIPLMDNDHK	Weil_084_4577_2171_17_Slot1-28_1_4148	53164	53164	18	0	Oxidation (M),Deamidation (N)	_TGILDEIVTIPLM(Oxidation (M))DN(Deamidation (N))DHK_	2	1021.01	2040.01	55.578
	OVinf_Plasma_Dep_UGA_P_4	OVOC12027	TQIYSRCIMINNDGRWFR	Weil_084_4577_2171_12_Slot1-22_1_4141	58025	58025	18	2	Oxidation (M),2 Deamidation (N)	_TQIYSRCIM(Oxidation (M))IN(Deamidation (N))N(Deamidation (N))DGRWFR_	3	783.369	2347.08	44.045
	OVinf_Plasma_Dep_UGA_P_4	OVOC12032	QMRNVVGMNER	Weil_084_4577_2171_05_Slot1-14_1_4132	22117	22117	11	1	2 Oxidation (M),Gln->pyro-Glu,2 Deamidation (N)	_(Gln->pyro-Glu)QM(Oxidation (M))RN(Deamidation (N))VVGM(Oxidation (M))N(Deamidation (N))ER_	2	675.792	1349.57	42.075
	OVinf_Plasma_Dep_UGA_P_4	OVOC12114	MKKTQQVDDIATAPK	Weil_084_4577_2171_20_Slot1-31_1_4151	37965	37965	15	2	Acetyl (Protein N-term),Oxidation (M)	_(Acetyl (Protein N-term))M(Oxidation (M))KKTQQVDDIATAPK_	2	866.451	1730.89	60
	OVinf_Plasma_Dep_UGA_P_4	OVOC12114	MKKTQQVDDIATAPK	Weil_084_4577_2172_19_Slot1-30_1_4236	39555	39555	15	2	Acetyl (Protein N-term),Oxidation (M)	_(Acetyl (Protein N-term))M(Oxidation (M))KKTQQVDDIATAPK_	2	866.451	1730.89	55.754
	OVinf_Plasma_Dep_UGA_P_4	OVOC12114	MKKTQQVDDIATAPK	Weil_084_4577_2171_19_Slot1-30_1_4150	39561	39561	15	2	Acetyl (Protein N-term),Oxidation (M)	_(Acetyl (Protein N-term))M(Oxidation (M))KKTQQVDDIATAPK_	2	866.451	1730.89	51.531
	OVinf_Plasma_Dep_UGA_P_4	OVOC12114	MKKTQQVDDIATAPK	Weil_084_4577_2172_20_Slot1-31_1_4237	40489	40489	15	2	Acetyl (Protein N-term),Oxidation (M)	_(Acetyl (Protein N-term))M(Oxidation (M))KKTQQVDDIATAPK_	2	866.451	1730.89	61.577
	OVinf_Plasma_Dep_UGA_P_4	OVOC12115	MRTVIKSNDYMR	Weil_084_4577_2171_18_Slot1-29_1_4149	32674	32674	12	2	Acetyl (Protein N-term),Oxidation (M)	_(Acetyl (Protein N-term))MRTVIKSNDYM(Oxidation (M))R_	2	786.387	1570.76	63.397
	OVinf_Plasma_Dep_UGA_P_4	OVOC12115	MRTVIKSNDYMR	Weil_084_4577_2171_11_Slot1-21_1_4140	33860	33860	12	2	Acetyl (Protein N-term),Oxidation (M)	_(Acetyl (Protein N-term))MRTVIKSNDYM(Oxidation (M))R_	2	786.387	1570.76	55.235
	OVinf_Plasma_Dep_UGA_P_4	OVOC12115	MRTVIKSNDYMR	Weil_084_4577_2171_11_Slot1-21_1_4140	33861	33861	12	2	Acetyl (Protein N-term),Oxidation (M)	_(Acetyl (Protein N-term))MRTVIKSNDYM(Oxidation (M))R_	2	786.387	1570.76	41.824
	OVinf_Plasma_Dep_UGA_P_4	OVOC12166	TIKMPTDVANQNK	Weil_084_4577_2171_07_Slot1-16_1_4134	28297	28297	13	1	Acetyl (Protein N-term),Oxidation (M),Deamidation (N)	_(Acetyl (Protein N-term))TIKM(Oxidation (M))PTDVANQN(Deamidation (N))K_	2	759.877	1517.74	53.517
	OVinf_Plasma_Dep_UGA_P_4	OVOC12297	QGTNLWNLLIQEENEKK	Weil_084_4577_2172_11_Slot1-21_1_4226	51781	51781	17	1	3 Deamidation (N)	_QGTN(Deamidation (N))LWN(Deamidation (N))LLIQEEN(Deamidation (N))EKK_	2	1030.51	2059.01	46.068
	OVinf_Plasma_Dep_UGA_P_4	OVOC12466	GGELWNEIFMRLNNLMK	Weil_084_4577_2171_22_Slot1-33_1_4153	51818	51818	17	1	2 Oxidation (M),Deamidation (N)	_GGELWNEIFM(Oxidation (M))RLNN(Deamidation (N))LM(Oxidation (M))K_	2	1049.51	2097	43.613
	OVinf_Plasma_Dep_UGA_P_4	OVOC12541	MIAAIEASVGNNDSVNITEK	Weil_084_4577_2171_16_Slot1-26_1_4145	49734	49734	20	0	Acetyl (Protein N-term),Deamidation (N)	_(Acetyl (Protein N-term))MIAAIEASVGN(Deamidation (N))NDSVNITEK_	2	1060.01	2118.02	44.571
	OVinf_Plasma_Dep_UGA_P_4	OVOC12541	MIAAIEASVGNNDSVNITEK	Weil_084_4577_2172_16_Slot1-26_1_4231	51082	51082	20	0	Acetyl (Protein N-term),Deamidation (N)	_(Acetyl (Protein N-term))MIAAIEASVGN(Deamidation (N))NDSVNITEK_	2	1060.01	2118.02	59.67
	OVinf_Plasma_Dep_UGA_P_4	OVOC12541	MIAAIEASVGNNDSVNITEK	Weil_084_4577_2172_17_Slot1-28_1_4234	54585	54585	20	0	Acetyl (Protein N-term),Deamidation (N)	_(Acetyl (Protein N-term))MIAAIEASVGN(Deamidation (N))NDSVNITEK_	2	1060.01	2118.02	49.097
	OVinf_Plasma_Dep_UGA_P_4	OVOC12542	QMINKDKCNAINR	Weil_084_4577_2172_06_Slot1-15_1_4218	34843	34843	13	2	Gln->pyro-Glu,3 Deamidation (N)	_(Gln->pyro-Glu)QMIN(Deamidation (N))KDKCN(Deamidation (N))AIN(Deamidation (N))R_	2	795.866	1589.72	47.561
	OVinf_Plasma_Dep_UGA_P_4	OVOC12559	MSINIDALANAAQLAMNR	Weil_084_4577_2173_05_Slot1-14_1_4222	42545	42545	18	0	2 Oxidation (M),Deamidation (N)	_M(Oxidation (M))SIN(Deamidation (N))IDALANAAQLAM(Oxidation (M))NR_	2	975.475	1948.93	44.82
	OVinf_Plasma_Dep_UGA_P_4	OVOC12689	MHKNIIVNETLK	Weil_084_4577_2172_17_Slot1-28_1_4234	30493	30493	12	1	Acetyl (Protein N-term),Oxidation (M),Deamidation (N)	_(Acetyl (Protein N-term))M(Oxidation (M))HKNIIVN(Deamidation (N))ETLK_	2	749.9	1497.79	58.916
	OVinf_Plasma_Dep_UGA_P_4	OVOC12732	MKEMNEKNLK	Weil_084_4577_2172_10_Slot1-20_1_4225	24902	24902	10	2	2 Oxidation (M),2 Deamidation (N)	_M(Oxidation (M))KEM(Oxidation (M))N(Deamidation (N))EKN(Deamidation (N))LK_	2	649.802	1297.59	51.864
	OVinf_Plasma_Dep_UGA_P_4	OVOC12748	MYATKQLR	Weil_084_4577_2171_12_Slot1-22_1_4141	12080	12080	8	1	Acetyl (Protein N-term),Oxidation (M)	_(Acetyl (Protein N-term))M(Oxidation (M))YATKQLR_	2	534.779	1067.54	56.091
	OVinf_Plasma_Dep_UGA_P_4	OVOC12863	NLMLSNTNLMPPNK	Weil_084_4577_2172_08_Slot1-17_1_4223	35471	35471	14	0	2 Oxidation (M),3 Deamidation (N)	_N(Deamidation (N))LM(Oxidation (M))LSN(Deamidation (N))TN(Deamidation (N))LM(Oxidation (M))PPNK_	2	811.376	1620.74	51.872
	OVinf_Plasma_Dep_UGA_P_4	OVOC13390	MNIDAFEQSASGCMEIR	Weil_084_4577_2171_08_Slot1-17_1_4135	46175	46175	17	0	Acetyl (Protein N-term),Deamidation (N)	_(Acetyl (Protein N-term))MN(Deamidation (N))IDAFEQSASGCMEIR_	2	1001.42	2000.83	47.57
	OVinf_Plasma_Dep_UGA_P_4	OVOC13390	MNIDAFEQSASGCMEIR	Weil_084_4577_2172_09_Slot1-19_1_4224	50016	50016	17	0	Acetyl (Protein N-term),Deamidation (N)	_(Acetyl (Protein N-term))MN(Deamidation (N))IDAFEQSASGCMEIR_	2	1001.42	2000.83	46.768
	OVinf_Plasma_Dep_UGA_P_4	OVOC13390	MNIDAFEQSASGCMEIR	Weil_084_4577_2171_09_Slot1-19_1_4138	53883	53883	17	0	Acetyl (Protein N-term),Deamidation (N)	_(Acetyl (Protein N-term))MN(Deamidation (N))IDAFEQSASGCMEIR_	2	1001.42	2000.83	65.408
	OVinf_Plasma_Dep_UGA_P_4	OVOC1341	RIAEEMLAAAEK	Weil_084_4577_2171_11_Slot1-21_1_4140	25277	25277	12	1	Oxidation (M)	_RIAEEM(Oxidation (M))LAAAEK_	2	674.35	1346.69	135.28
	OVinf_Plasma_Dep_UGA_P_4	OVOC1341	RIAEEMLAAAEK	Weil_084_4577_2172_11_Slot1-21_1_4226	25431	25431	12	1	Oxidation (M)	_RIAEEM(Oxidation (M))LAAAEK_	2	674.35	1346.69	145.75
	OVinf_Plasma_Dep_UGA_P_4	OVOC1364	NLITGETLPNYLEVMLSTGSDTR	Weil_084_4577_2172_09_Slot1-19_1_4224	61189	61189	23	0	2 Deamidation (N)	_N(Deamidation (N))LITGETLPN(Deamidation (N))YLEVMLSTGSDTR_	3	842.748	2525.22	48.363
	OVinf_Plasma_Dep_UGA_P_4	OVOC1387	MSNVGNVFGINFLK	Weil_084_4577_2171_24_Slot1-35_1_4155	35808	35808	14	0	Acetyl (Protein N-term),Oxidation (M)	_(Acetyl (Protein N-term))M(Oxidation (M))SNVGNVFGINFLK_	2	799.406	1596.8	43.168
	OVinf_Plasma_Dep_UGA_P_4	OVOC1486	NITINKIKIGDYK	Weil_084_4577_2172_09_Slot1-19_1_4224	33216	33216	13	2	Deamidation (N)	_N(Deamidation (N))ITINKIKIGDYK_	2	760.938	1519.86	51.872
	OVinf_Plasma_Dep_UGA_P_4	OVOC1512	TFTTQETITNATSAKEWFLSKALNPEAVAK	Weil_084_4577_2172_21_Slot1-32_1_4238	72018	72018	30	2	Unmodified	_TFTTQETITNATSAKEWFLSKALNPEAVAK_	4	825.18	3296.69	27.977
	OVinf_Plasma_Dep_UGA_P_4	OVOC1523	GMALNLEPDNVGVVVFGNDK	Weil_084_4577_2172_09_Slot1-19_1_4224	52700	52700	20	0	Oxidation (M)	_GM(Oxidation (M))ALNLEPDNVGVVVFGNDK_	2	1052.52	2103.03	53.773
	OVinf_Plasma_Dep_UGA_P_4	OVOC1523	GMALNLEPDNVGVVVFGNDK	Weil_084_4577_2171_10_Slot1-20_1_4139	54798	54798	20	0	Oxidation (M)	_GM(Oxidation (M))ALNLEPDNVGVVVFGNDK_	2	1052.52	2103.03	74.62
	OVinf_Plasma_Dep_UGA_P_4	OVOC1523	GMALNLEPDNVGVVVFGNDK	Weil_084_4577_2172_10_Slot1-20_1_4225	56839	56839	20	0	Oxidation (M)	_GM(Oxidation (M))ALNLEPDNVGVVVFGNDK_	2	1052.52	2103.03	85.742
	OVinf_Plasma_Dep_UGA_P_4	OVOC1523	GMALNLEPDNVGVVVFGNDK	Weil_084_4577_2171_09_Slot1-19_1_4138	57374	57374	20	0	Oxidation (M)	_GM(Oxidation (M))ALNLEPDNVGVVVFGNDK_	2	1052.52	2103.03	85.742
	OVinf_Plasma_Dep_UGA_P_4	OVOC1599	EYTDAINTYSR	Weil_084_4577_2171_05_Slot1-14_1_4132	21485	21485	11	0	Unmodified	_EYTDAINTYSR_	2	666.807	1331.6	125.98
	OVinf_Plasma_Dep_UGA_P_4	OVOC1599	EYTDAINTYSR	Weil_084_4577_2171_05_Slot1-14_1_4132	21486	21486	11	0	Unmodified	_EYTDAINTYSR_	2	666.807	1331.6	103.8
	OVinf_Plasma_Dep_UGA_P_4	OVOC1599	EYTDAINTYSR	Weil_084_4577_2171_08_Slot1-17_1_4135	22473	22473	11	0	Unmodified	_EYTDAINTYSR_	2	666.807	1331.6	83.623
	OVinf_Plasma_Dep_UGA_P_4	OVOC1599	EYTDAINTYSR	Weil_084_4577_2171_06_Slot1-15_1_4133	22613	22613	11	0	Unmodified	_EYTDAINTYSR_	2	666.807	1331.6	150.24
	OVinf_Plasma_Dep_UGA_P_4	OVOC1599	EYTDAINTYSR	Weil_084_4577_2171_10_Slot1-20_1_4139	25797	25797	11	0	Unmodified	_EYTDAINTYSR_	2	666.807	1331.6	99.305
	OVinf_Plasma_Dep_UGA_P_4	OVOC1599	EYTDAINTYSR	Weil_084_4577_2171_10_Slot1-20_1_4139	25798	25798	11	0	Unmodified	_EYTDAINTYSR_	2	666.807	1331.6	111.39
	OVinf_Plasma_Dep_UGA_P_4	OVOC1599	EYTDAINTYSR	Weil_084_4577_2171_09_Slot1-19_1_4138	26067	26067	11	0	Unmodified	_EYTDAINTYSR_	2	666.807	1331.6	118.06
	OVinf_Plasma_Dep_UGA_P_4	OVOC1599	EYTDAINTYSR	Weil_084_4577_2171_09_Slot1-19_1_4138	26068	26068	11	0	Unmodified	_EYTDAINTYSR_	2	666.807	1331.6	137.84
	OVinf_Plasma_Dep_UGA_P_4	OVOC1606	MVSHQRSLR	Weil_084_4577_2171_17_Slot1-28_1_4148	16792	16792	9	1	Acetyl (Protein N-term),Oxidation (M)	_(Acetyl (Protein N-term))M(Oxidation (M))VSHQRSLR_	2	586.304	1170.59	53.878
	OVinf_Plasma_Dep_UGA_P_4	OVOC1639	AMSVMNSFVNDIFER	Weil_084_4577_2171_07_Slot1-16_1_4134	36705	36705	15	0	Oxidation (M)	_AMSVM(Oxidation (M))NSFVNDIFER_	2	888.408	1774.8	59.67
	OVinf_Plasma_Dep_UGA_P_4	OVOC1639	AMSVMNSFVNDIFER	Weil_084_4577_2171_01_Slot1-10_1_4128	37439	37439	15	0	Unmodified	_AMSVMNSFVNDIFER_	2	880.411	1758.81	50.314
	OVinf_Plasma_Dep_UGA_P_4	OVOC1639	AMSVMNSFVNDIFER	Weil_084_4577_2171_14_Slot1-24_1_4143	38159	38159	15	0	Unmodified	_AMSVMNSFVNDIFER_	2	880.411	1758.81	61.042
	OVinf_Plasma_Dep_UGA_P_4	OVOC1639	AMSVMNSFVNDIFER	Weil_084_4577_2171_16_Slot1-26_1_4145	38186	38186	15	0	Unmodified	_AMSVMNSFVNDIFER_	2	880.411	1758.81	85.813
	OVinf_Plasma_Dep_UGA_P_4	OVOC1639	AMSVMNSFVNDIFER	Weil_084_4577_2172_16_Slot1-26_1_4231	39255	39255	15	0	Unmodified	_AMSVMNSFVNDIFER_	2	880.411	1758.81	98.167
	OVinf_Plasma_Dep_UGA_P_4	OVOC1639	AMSVMNSFVNDIFER	Weil_084_4577_2172_24_Slot1-35_1_4242	41319	41319	15	0	Unmodified	_AMSVMNSFVNDIFER_	2	880.411	1758.81	165.72
	OVinf_Plasma_Dep_UGA_P_4	OVOC1639	AMSVMNSFVNDIFER	Weil_084_4577_2172_24_Slot1-35_1_4242	41320	41320	15	0	Unmodified	_AMSVMNSFVNDIFER_	2	880.411	1758.81	93.772
	OVinf_Plasma_Dep_UGA_P_4	OVOC1639	AMSVMNSFVNDIFER	Weil_084_4577_2172_24_Slot1-35_1_4242	41321	41321	15	0	Unmodified	_AMSVMNSFVNDIFER_	2	880.411	1758.81	128.41
	OVinf_Plasma_Dep_UGA_P_4	OVOC1639	AMSVMNSFVNDIFER	Weil_084_4577_2171_24_Slot1-35_1_4155	42625	42625	15	0	Unmodified	_AMSVMNSFVNDIFER_	2	880.411	1758.81	98.167
	OVinf_Plasma_Dep_UGA_P_4	OVOC1639	AMSVMNSFVNDIFER	Weil_084_4577_2171_24_Slot1-35_1_4155	42627	42627	15	0	Unmodified	_AMSVMNSFVNDIFER_	2	880.411	1758.81	156.73
	OVinf_Plasma_Dep_UGA_P_4	OVOC1639	AMSVMNSFVNDIFER	Weil_084_4577_2171_24_Slot1-35_1_4155	42628	42628	15	0	Unmodified	_AMSVMNSFVNDIFER_	2	880.411	1758.81	51.829
	OVinf_Plasma_Dep_UGA_P_4	OVOC1659	NLNSTKNRNK	Weil_084_4577_2172_18_Slot1-29_1_4235	16438	16438	10	2	3 Deamidation (N)	_N(Deamidation (N))LN(Deamidation (N))STKN(Deamidation (N))RNK_	2	596.302	1190.59	84.368
	OVinf_Plasma_Dep_UGA_P_4	OVOC1677	QQYSTTVNGDNVR	Weil_084_4577_2172_04_Slot1-13_1_4216	27012	27012	13	0	Gln->pyro-Glu,Deamidation (N)	_(Gln->pyro-Glu)QQYSTTVN(Deamidation (N))GDNVR_	2	733.331	1464.65	44.57
	OVinf_Plasma_Dep_UGA_P_4	OVOC1814	ILMHKYGLYLITNTEFILANQAPIDR	Weil_084_4577_2172_03_Slot1-12_1_4215	61100	61100	26	1	Oxidation (M),Deamidation (N)	_ILM(Oxidation (M))HKYGLYLITN(Deamidation (N))TEFILANQAPIDR_	3	1022.21	3063.61	46.528
	OVinf_Plasma_Dep_UGA_P_4	OVOC1863	MAAESVTNLIPLNAR	Weil_084_4577_2173_05_Slot1-14_1_4222	33460	33460	15	0	Acetyl (Protein N-term),2 Deamidation (N)	_(Acetyl (Protein N-term))MAAESVTN(Deamidation (N))LIPLN(Deamidation (N))AR_	2	822.419	1642.82	44.57
	OVinf_Plasma_Dep_UGA_P_4	OVOC1975	LNGLNNKVNSWIK	Weil_084_4577_2172_18_Slot1-29_1_4235	29907	29907	13	1	2 Deamidation (N)	_LN(Deamidation (N))GLN(Deamidation (N))NKVNSWIK_	2	751.404	1500.79	57.032
	OVinf_Plasma_Dep_UGA_P_4	OVOC2005	QHKFALFYPDGKNIYK	Weil_084_4577_2172_19_Slot1-30_1_4236	47845	47845	16	2	Deamidation (N)	_QHKFALFYPDGKN(Deamidation (N))IYK_	2	985.512	1969.01	54.584
	OVinf_Plasma_Dep_UGA_P_4	OVOC216	INSLMRSLGSLHSECELAHDLDDELEMSQLK	Weil_084_4577_2172_18_Slot1-29_1_4235	66365	66365	31	1	Oxidation (M),Deamidation (N)	_IN(Deamidation (N))SLM(Oxidation (M))RSLGSLHSECELAHDLDDELEMSQLK_	4	897.672	3586.66	62.804
	OVinf_Plasma_Dep_UGA_P_4	OVOC216	INSLMRSLGSLHSECELAHDLDDELEMSQLK	Weil_084_4577_2171_18_Slot1-29_1_4149	69102	69102	31	1	Oxidation (M),Deamidation (N)	_IN(Deamidation (N))SLM(Oxidation (M))RSLGSLHSECELAHDLDDELEMSQLK_	4	897.672	3586.66	51.785
	OVinf_Plasma_Dep_UGA_P_4	OVOC216	INSLMRSLGSLHSECELAHDLDDELEMSQLK	Weil_084_4577_2172_19_Slot1-30_1_4236	70355	70355	31	1	Oxidation (M),Deamidation (N)	_IN(Deamidation (N))SLM(Oxidation (M))RSLGSLHSECELAHDLDDELEMSQLK_	4	897.672	3586.66	42.888
	OVinf_Plasma_Dep_UGA_P_4	OVOC216	INSLMRSLGSLHSECELAHDLDDELEMSQLK	Weil_084_4577_2171_10_Slot1-20_1_4139	72605	72605	31	1	Oxidation (M),Deamidation (N)	_IN(Deamidation (N))SLM(Oxidation (M))RSLGSLHSECELAHDLDDELEMSQLK_	4	897.672	3586.66	51.542
	OVinf_Plasma_Dep_UGA_P_4	OVOC216	INSLMRSLGSLHSECELAHDLDDELEMSQLK	Weil_084_4577_2172_10_Slot1-20_1_4225	73632	73632	31	1	Oxidation (M),Deamidation (N)	_IN(Deamidation (N))SLM(Oxidation (M))RSLGSLHSECELAHDLDDELEMSQLK_	4	897.672	3586.66	42.888
	OVinf_Plasma_Dep_UGA_P_4	OVOC2164	HDLMRKLCDMNLELEK	Weil_084_4577_2171_09_Slot1-19_1_4138	56436	56436	16	2	2 Oxidation (M),Deamidation (N)	_HDLM(Oxidation (M))RKLCDM(Oxidation (M))N(Deamidation (N))LELEK_	2	1039.49	2076.96	51.569
	OVinf_Plasma_Dep_UGA_P_4	OVOC2241	MTTLFSNVDICPWNCNANSGDACDKR	Weil_084_4577_2171_15_Slot1-25_1_4144	65904	65904	26	1	Acetyl (Protein N-term),3 Deamidation (N)	_(Acetyl (Protein N-term))MTTLFSN(Deamidation (N))VDICPWN(Deamidation (N))CN(Deamidation (N))ANSGDACDKR_	3	1031.09	3090.25	42.072
	OVinf_Plasma_Dep_UGA_P_4	OVOC2241	STSIKDFFCNSTIKDNIIVDNVR	Weil_084_4577_2171_14_Slot1-24_1_4143	60422	60422	23	2	2 Deamidation (N)	_STSIKDFFCN(Deamidation (N))STIKDN(Deamidation (N))IIVDNVR_	3	896.778	2687.31	51.577
	OVinf_Plasma_Dep_UGA_P_4	OVOC2253	INELNKQINNKLEEK	Weil_084_4577_2172_21_Slot1-32_1_4238	43708	43708	15	2	Deamidation (N)	_INELN(Deamidation (N))KQINNKLEEK_	2	914.494	1826.97	60.547
	OVinf_Plasma_Dep_UGA_P_4	OVOC2275	MISESLYIEMMK	Weil_084_4577_2172_06_Slot1-15_1_4218	32069	32069	12	0	3 Oxidation (M)	_M(Oxidation (M))ISESLYIEM(Oxidation (M))M(Oxidation (M))K_	2	761.846	1521.68	40.502
	OVinf_Plasma_Dep_UGA_P_4	OVOC2276	MNIRGGLTNK	Weil_084_4577_2172_23_Slot1-34_1_4240	14243	14243	10	1	Acetyl (Protein N-term),Oxidation (M),Deamidation (N)	_(Acetyl (Protein N-term))M(Oxidation (M))N(Deamidation (N))IRGGLTNK_	2	581.798	1161.58	58.426
	OVinf_Plasma_Dep_UGA_P_4	OVOC2276	MNIRGGLTNK	Weil_084_4577_2171_20_Slot1-31_1_4151	15153	15153	10	1	Acetyl (Protein N-term),Oxidation (M),Deamidation (N)	_(Acetyl (Protein N-term))M(Oxidation (M))N(Deamidation (N))IRGGLTNK_	2	581.798	1161.58	45.489
	OVinf_Plasma_Dep_UGA_P_4	OVOC2276	MNIRGGLTNK	Weil_084_4577_2172_12_Slot1-22_1_4227	16056	16056	10	1	Acetyl (Protein N-term),Oxidation (M),Deamidation (N)	_(Acetyl (Protein N-term))M(Oxidation (M))N(Deamidation (N))IRGGLTNK_	2	581.798	1161.58	67.464
	OVinf_Plasma_Dep_UGA_P_4	OVOC2276	MNIRGGLTNK	Weil_084_4577_2171_13_Slot1-23_1_4142	16075	16075	10	1	Acetyl (Protein N-term),Oxidation (M),Deamidation (N)	_(Acetyl (Protein N-term))M(Oxidation (M))N(Deamidation (N))IRGGLTNK_	2	581.798	1161.58	65.156
	OVinf_Plasma_Dep_UGA_P_4	OVOC2276	MNIRGGLTNK	Weil_084_4577_2171_12_Slot1-22_1_4141	16131	16131	10	1	Acetyl (Protein N-term),Oxidation (M),Deamidation (N)	_(Acetyl (Protein N-term))M(Oxidation (M))N(Deamidation (N))IRGGLTNK_	2	581.798	1161.58	67.464
	OVinf_Plasma_Dep_UGA_P_4	OVOC2276	MNIRGGLTNK	Weil_084_4577_2171_09_Slot1-19_1_4138	17580	17580	10	1	Acetyl (Protein N-term),Oxidation (M),Deamidation (N)	_(Acetyl (Protein N-term))M(Oxidation (M))N(Deamidation (N))IRGGLTNK_	2	581.798	1161.58	49.96
	OVinf_Plasma_Dep_UGA_P_4	OVOC2310	IGSFSETMQIKVHTNEEILNELK	Weil_084_4577_2172_23_Slot1-34_1_4240	62653	62653	23	1	Oxidation (M),Deamidation (N)	_IGSFSETM(Oxidation (M))QIKVHTN(Deamidation (N))EEILNELK_	3	893.118	2676.33	54.556
	OVinf_Plasma_Dep_UGA_P_4	OVOC2355	NAAISKLNEIEQLETNMEEINK	Weil_084_4577_2172_18_Slot1-29_1_4235	58952	58952	22	1	4 Deamidation (N)	_N(Deamidation (N))AAISKLN(Deamidation (N))EIEQLETN(Deamidation (N))MEEIN(Deamidation (N))K_	3	845.739	2534.19	44.571
	OVinf_Plasma_Dep_UGA_P_4	OVOC2355	NAAISKLNEIEQLETNMEEINK	Weil_084_4577_2172_19_Slot1-30_1_4236	63217	63217	22	1	4 Deamidation (N)	_N(Deamidation (N))AAISKLN(Deamidation (N))EIEQLETN(Deamidation (N))MEEIN(Deamidation (N))K_	3	845.739	2534.19	50.641
	OVinf_Plasma_Dep_UGA_P_4	OVOC2374	MLNERKLNK	Weil_084_4577_2172_12_Slot1-22_1_4227	17228	17228	9	2	Acetyl (Protein N-term),Deamidation (N)	_(Acetyl (Protein N-term))MLN(Deamidation (N))ERKLNK_	2	594.824	1187.63	42.835
	OVinf_Plasma_Dep_UGA_P_4	OVOC2394	NIEEILNKKGEEIK	Weil_084_4577_2171_08_Slot1-17_1_4135	34168	34168	14	2	Deamidation (N)	_N(Deamidation (N))IEEILNKKGEEIK_	2	829.454	1656.89	81.335
	OVinf_Plasma_Dep_UGA_P_4	OVOC2394	NIEEILNKKGEEIK	Weil_084_4577_2172_08_Slot1-17_1_4223	36757	36757	14	2	Deamidation (N)	_N(Deamidation (N))IEEILNKKGEEIK_	2	829.454	1656.89	72.922
	OVinf_Plasma_Dep_UGA_P_4	OVOC2488	MVEDAKVASNENK	Weil_084_4577_2173_05_Slot1-14_1_4222	27751	27751	13	1	Acetyl (Protein N-term),Deamidation (N)	_(Acetyl (Protein N-term))MVEDAKVASNEN(Deamidation (N))K_	2	739.346	1476.68	81.099
	OVinf_Plasma_Dep_UGA_P_4	OVOC2504	MGGNIIRK	Weil_084_4577_2171_03_Slot1-12_1_4130	6569	6569	8	1	Acetyl (Protein N-term),Oxidation (M),Deamidation (N)	_(Acetyl (Protein N-term))M(Oxidation (M))GGN(Deamidation (N))IIRK_	2	474.253	946.491	51.456
	OVinf_Plasma_Dep_UGA_P_4	OVOC2504	MGGNIIRK	Weil_084_4577_2172_03_Slot1-12_1_4215	6724	6724	8	1	Acetyl (Protein N-term),Oxidation (M),Deamidation (N)	_(Acetyl (Protein N-term))M(Oxidation (M))GGN(Deamidation (N))IIRK_	2	474.253	946.491	42.229
	OVinf_Plasma_Dep_UGA_P_4	OVOC2655	DNAIPPLKNNSATTSRTALNSQQQPNYSR	Weil_084_4577_2173_05_Slot1-14_1_4222	59318	59318	29	2	2 Deamidation (N)	_DNAIPPLKN(Deamidation (N))N(Deamidation (N))SATTSRTALNSQQQPNYSR_	4	797.895	3187.55	60.14
	OVinf_Plasma_Dep_UGA_P_4	OVOC2655	DNAIPPLKNNSATTSRTALNSQQQPNYSR	Weil_084_4577_2172_06_Slot1-15_1_4218	68208	68208	29	2	3 Deamidation (N)	_DNAIPPLKN(Deamidation (N))N(Deamidation (N))SATTSRTALN(Deamidation (N))SQQQPNYSR_	4	798.141	3188.53	42.028
	OVinf_Plasma_Dep_UGA_P_4	OVOC2666	GAGYTFGQDISETFNHGNGLTLISR	Weil_084_4577_2172_18_Slot1-29_1_4235	60260	60260	25	0	Unmodified	_GAGYTFGQDISETFNHGNGLTLISR_	3	885.765	2654.27	33.828
	OVinf_Plasma_Dep_UGA_P_4	OVOC2666	GAGYTFGQDISETFNHGNGLTLISR	Weil_084_4577_2171_18_Slot1-29_1_4149	62022	62022	25	0	Unmodified	_GAGYTFGQDISETFNHGNGLTLISR_	3	885.765	2654.27	90.89
	OVinf_Plasma_Dep_UGA_P_4	OVOC2670	SDVAARENDMMKK	Weil_084_4577_2172_04_Slot1-13_1_4216	31050	31050	13	2	Acetyl (Protein N-term),2 Oxidation (M),Deamidation (N)	_(Acetyl (Protein N-term))SDVAAREN(Deamidation (N))DM(Oxidation (M))M(Oxidation (M))KK_	2	785.348	1568.68	60.547
	OVinf_Plasma_Dep_UGA_P_4	OVOC2737	KMNGSTVMFNTK	Weil_084_4577_2173_05_Slot1-14_1_4222	24644	24644	12	1	2 Oxidation (M),Deamidation (N)	_KM(Oxidation (M))NGSTVM(Oxidation (M))FN(Deamidation (N))TK_	2	695.821	1389.63	53.517
	OVinf_Plasma_Dep_UGA_P_4	OVOC2745	DLYANIVLSGGTTMYPGIADR	Weil_084_4577_2172_08_Slot1-17_1_4223	54877	54877	21	0	Deamidation (N)	_DLYAN(Deamidation (N))IVLSGGTTMYPGIADR_	2	1114.55	2227.08	41.284
	OVinf_Plasma_Dep_UGA_P_4	OVOC2745	TTGIVLDSGDGVTHTVPIYEGYALPHAILR	Weil_084_4577_2172_15_Slot1-25_1_4230	63264	63264	30	0	Unmodified	_TTGIVLDSGDGVTHTVPIYEGYALPHAILR_	3	1055.89	3164.65	142.76
	OVinf_Plasma_Dep_UGA_P_4	OVOC2745	TTGIVLDSGDGVTHTVPIYEGYALPHAILR	Weil_084_4577_2172_15_Slot1-25_1_4230	63265	63265	30	0	Unmodified	_TTGIVLDSGDGVTHTVPIYEGYALPHAILR_	3	1055.89	3164.65	168.17
	OVinf_Plasma_Dep_UGA_P_4	OVOC2745	TTGIVLDSGDGVTHTVPIYEGYALPHAILR	Weil_084_4577_2171_15_Slot1-25_1_4144	66536	66536	30	0	Unmodified	_TTGIVLDSGDGVTHTVPIYEGYALPHAILR_	3	1055.89	3164.65	30.318
	OVinf_Plasma_Dep_UGA_P_4	OVOC2745	TTGIVLDSGDGVTHTVPIYEGYALPHAILR	Weil_084_4577_2171_15_Slot1-25_1_4144	66537	66537	30	0	Unmodified	_TTGIVLDSGDGVTHTVPIYEGYALPHAILR_	3	1055.89	3164.65	236.3
	OVinf_Plasma_Dep_UGA_P_4	OVOC2748	QLNDLNQIK	Weil_084_4577_2171_07_Slot1-16_1_4134	11201	11201	9	0	Gln->pyro-Glu,Deamidation (N)	_(Gln->pyro-Glu)QLNDLN(Deamidation (N))QIK_	1	1069.55	1068.55	56.014
	OVinf_Plasma_Dep_UGA_P_4	OVOC2754	MFQATYQLNVNMFNDIK	Weil_084_4577_2171_13_Slot1-23_1_4142	50641	50641	17	0	Acetyl (Protein N-term),Oxidation (M),2 Deamidation (N)	_(Acetyl (Protein N-term))M(Oxidation (M))FQATYQLN(Deamidation (N))VN(Deamidation (N))MFNDIK_	2	1068.98	2135.95	57.003
	OVinf_Plasma_Dep_UGA_P_4	OVOC2773	MQNAMVIDGSNIK	Weil_084_4577_2172_13_Slot1-23_1_4228	28333	28333	13	0	Oxidation (M),2 Deamidation (N)	_MQN(Deamidation (N))AM(Oxidation (M))VIDGSN(Deamidation (N))IK_	2	719.831	1437.65	50.834
	OVinf_Plasma_Dep_UGA_P_4	OVOC2901	MKEEETKK	Weil_084_4577_2172_16_Slot1-26_1_4231	11280	11280	8	2	Acetyl (Protein N-term),Oxidation (M)	_(Acetyl (Protein N-term))M(Oxidation (M))KEEETKK_	2	540.766	1079.52	49.325
	OVinf_Plasma_Dep_UGA_P_4	OVOC2901	MKEEETKK	Weil_084_4577_2171_15_Slot1-25_1_4144	11766	11766	8	2	Acetyl (Protein N-term),Oxidation (M)	_(Acetyl (Protein N-term))M(Oxidation (M))KEEETKK_	2	540.766	1079.52	62.88
	OVinf_Plasma_Dep_UGA_P_4	OVOC2961	CAFLWKLEQTMSEMLYIEAENAITEDDKK	Weil_084_4577_2172_12_Slot1-22_1_4227	68599	68599	29	2	Oxidation (M),Deamidation (N)	_CAFLWKLEQTM(Oxidation (M))SEMLYIEAEN(Deamidation (N))AITEDDKK_	4	881.663	3522.62	42.028
	OVinf_Plasma_Dep_UGA_P_4	OVOC3109	VQEALSKFGLVHICMPDMIRAAIAK	Weil_084_4577_2171_20_Slot1-31_1_4151	63241	63241	25	2	Oxidation (M)	_VQEALSKFGLVHICM(Oxidation (M))PDMIRAAIAK_	3	938.832	2813.48	54.261
	OVinf_Plasma_Dep_UGA_P_4	OVOC3125	DICQDVLNLLDK	Weil_084_4577_2171_20_Slot1-31_1_4151	26858	26858	12	0	Deamidation (N)	_DICQDVLN(Deamidation (N))LLDK_	2	723.861	1445.71	136.84
	OVinf_Plasma_Dep_UGA_P_4	OVOC3125	DICQDVLNLLDK	Weil_084_4577_2172_21_Slot1-32_1_4238	29132	29132	12	0	Deamidation (N)	_DICQDVLN(Deamidation (N))LLDK_	2	723.861	1445.71	111.61
	OVinf_Plasma_Dep_UGA_P_4	OVOC319	LDNSLIQPTVSQK	Weil_084_4577_2171_20_Slot1-31_1_4151	26635	26635	13	0	Unmodified	_LDNSLIQPTVSQK_	2	721.896	1441.78	61.48
	OVinf_Plasma_Dep_UGA_P_4	OVOC3214	WLIQMLASYDNQQQRK	Weil_084_4577_2171_15_Slot1-25_1_4144	48621	48621	16	1	Oxidation (M),Deamidation (N)	_WLIQM(Oxidation (M))LASYDN(Deamidation (N))QQQRK_	3	680.339	2037.99	86.243
	OVinf_Plasma_Dep_UGA_P_4	OVOC3364	QPFTEFNIILK	Weil_084_4577_2171_09_Slot1-19_1_4138	26144	26144	11	0	Gln->pyro-Glu,Deamidation (N)	_(Gln->pyro-Glu)QPFTEFN(Deamidation (N))IILK_	1	1333.7	1332.7	43.734
	OVinf_Plasma_Dep_UGA_P_4	OVOC3421	LNEVNGMWDELVDATAK	Weil_084_4577_2171_09_Slot1-19_1_4138	50761	50761	17	0	Oxidation (M)	_LNEVNGM(Oxidation (M))WDELVDATAK_	2	960.954	1919.89	52.863
	OVinf_Plasma_Dep_UGA_P_4	OVOC3534	CISENLLNAAVMAASR	Weil_084_4577_2171_23_Slot1-34_1_4154	36124	36124	16	0	Oxidation (M),Deamidation (N)	_CISEN(Deamidation (N))LLNAAVM(Oxidation (M))AASR_	2	868.919	1735.82	67.548
	OVinf_Plasma_Dep_UGA_P_4	OVOC3534	CISENLLNAAVMAASR	Weil_084_4577_2171_23_Slot1-34_1_4154	36133	36133	16	0	Oxidation (M),Deamidation (N)	_CISEN(Deamidation (N))LLNAAVM(Oxidation (M))AASR_	2	868.919	1735.82	79.889
	OVinf_Plasma_Dep_UGA_P_4	OVOC3534	CISENLLNAAVMAASR	Weil_084_4577_2171_23_Slot1-34_1_4154	36134	36134	16	0	Oxidation (M),Deamidation (N)	_CISEN(Deamidation (N))LLNAAVM(Oxidation (M))AASR_	2	868.919	1735.82	79.889
	OVinf_Plasma_Dep_UGA_P_4	OVOC3534	CISENLLNAAVMAASR	Weil_084_4577_2171_23_Slot1-34_1_4154	36135	36135	16	0	Oxidation (M),Deamidation (N)	_CISEN(Deamidation (N))LLNAAVM(Oxidation (M))AASR_	2	868.919	1735.82	71.066
	OVinf_Plasma_Dep_UGA_P_4	OVOC3534	CISENLLNAAVMAASR	Weil_084_4577_2171_23_Slot1-34_1_4154	36141	36141	16	0	Oxidation (M),Deamidation (N)	_CISEN(Deamidation (N))LLNAAVM(Oxidation (M))AASR_	2	868.919	1735.82	52.837
	OVinf_Plasma_Dep_UGA_P_4	OVOC3534	CISENLLNAAVMAASR	Weil_084_4577_2171_23_Slot1-34_1_4154	36144	36144	16	0	Oxidation (M),Deamidation (N)	_CISEN(Deamidation (N))LLNAAVM(Oxidation (M))AASR_	2	868.919	1735.82	67.548
	OVinf_Plasma_Dep_UGA_P_4	OVOC3534	CISENLLNAAVMAASR	Weil_084_4577_2171_23_Slot1-34_1_4154	36145	36145	16	0	Oxidation (M),Deamidation (N)	_CISEN(Deamidation (N))LLNAAVM(Oxidation (M))AASR_	2	868.919	1735.82	64.266
	OVinf_Plasma_Dep_UGA_P_4	OVOC3534	CISENLLNAAVMAASR	Weil_084_4577_2171_23_Slot1-34_1_4154	36148	36148	16	0	Oxidation (M),Deamidation (N)	_CISEN(Deamidation (N))LLNAAVM(Oxidation (M))AASR_	2	868.919	1735.82	79.889
	OVinf_Plasma_Dep_UGA_P_4	OVOC3534	CISENLLNAAVMAASR	Weil_084_4577_2171_23_Slot1-34_1_4154	36149	36149	16	0	Oxidation (M),Deamidation (N)	_CISEN(Deamidation (N))LLNAAVM(Oxidation (M))AASR_	2	868.919	1735.82	52.837
	OVinf_Plasma_Dep_UGA_P_4	OVOC3534	CISENLLNAAVMAASR	Weil_084_4577_2172_23_Slot1-34_1_4240	37304	37304	16	0	Oxidation (M),Deamidation (N)	_CISEN(Deamidation (N))LLNAAVM(Oxidation (M))AASR_	2	868.919	1735.82	52.837
	OVinf_Plasma_Dep_UGA_P_4	OVOC3534	CISENLLNAAVMAASR	Weil_084_4577_2172_23_Slot1-34_1_4240	37305	37305	16	0	Oxidation (M),Deamidation (N)	_CISEN(Deamidation (N))LLNAAVM(Oxidation (M))AASR_	2	868.919	1735.82	92.445
	OVinf_Plasma_Dep_UGA_P_4	OVOC3534	CISENLLNAAVMAASR	Weil_084_4577_2172_23_Slot1-34_1_4240	37312	37312	16	0	Oxidation (M),Deamidation (N)	_CISEN(Deamidation (N))LLNAAVM(Oxidation (M))AASR_	2	868.919	1735.82	79.889
	OVinf_Plasma_Dep_UGA_P_4	OVOC3534	CISENLLNAAVMAASR	Weil_084_4577_2171_22_Slot1-33_1_4153	38824	38824	16	0	Oxidation (M),Deamidation (N)	_CISEN(Deamidation (N))LLNAAVM(Oxidation (M))AASR_	2	868.919	1735.82	61.194
	OVinf_Plasma_Dep_UGA_P_4	OVOC3554	LIEGEELR	Weil_084_4577_2172_18_Slot1-29_1_4235	7286	7286	8	0	Unmodified	_LIEGEELR_	2	479.764	957.513	97.033
	OVinf_Plasma_Dep_UGA_P_4	OVOC3591	NTSLSHIEELMGSQSPFGNVSR	Weil_084_4577_2172_19_Slot1-30_1_4236	60512	60512	22	0	Unmodified	_NTSLSHIEELMGSQSPFGNVSR_	3	797.385	2389.13	56.08
	OVinf_Plasma_Dep_UGA_P_4	OVOC3591	NTSLSHIEELMGSQSPFGNVSR	Weil_084_4577_2171_19_Slot1-30_1_4150	61024	61024	22	0	Unmodified	_NTSLSHIEELMGSQSPFGNVSR_	3	797.385	2389.13	74.62
	OVinf_Plasma_Dep_UGA_P_4	OVOC3594	QLILDTLFNYMMSK	Weil_084_4577_2171_13_Slot1-23_1_4142	38169	38169	14	0	2 Oxidation (M),Gln->pyro-Glu,Deamidation (N)	_(Gln->pyro-Glu)QLILDTLFN(Deamidation (N))YM(Oxidation (M))M(Oxidation (M))SK_	2	866.912	1731.81	48.785
	OVinf_Plasma_Dep_UGA_P_4	OVOC3650	ALLDENEIDLSMR	Weil_084_4577_2171_15_Slot1-25_1_4144	29972	29972	13	0	Oxidation (M)	_ALLDENEIDLSM(Oxidation (M))R_	2	767.875	1533.73	50.297
	OVinf_Plasma_Dep_UGA_P_4	OVOC3738	AIVDCGFEHPSEVQHECIPQAILGMDIVCQAK	Weil_084_4577_2172_11_Slot1-21_1_4226	71203	71203	32	0	Unmodified	_AIVDCGFEHPSEVQHECIPQAILGMDIVCQAK_	4	913.682	3650.7	28.237
	OVinf_Plasma_Dep_UGA_P_4	OVOC3738	AIVDCGFEHPSEVQHECIPQAILGMDIVCQAK	Weil_084_4577_2171_10_Slot1-20_1_4139	72839	72839	32	0	Unmodified	_AIVDCGFEHPSEVQHECIPQAILGMDIVCQAK_	4	913.682	3650.7	26.522
	OVinf_Plasma_Dep_UGA_P_4	OVOC3738	AIVDCGFEHPSEVQHECIPQAILGMDIVCQAK	Weil_084_4577_2171_11_Slot1-21_1_4140	77436	77436	32	0	Unmodified	_AIVDCGFEHPSEVQHECIPQAILGMDIVCQAK_	4	913.682	3650.7	25.456
	OVinf_Plasma_Dep_UGA_P_4	OVOC3760	LHTEKNKPK	Weil_084_4577_2172_10_Slot1-20_1_4225	14234	14234	9	2	Deamidation (N)	_LHTEKN(Deamidation (N))KPK_	2	548.311	1094.61	117.18
	OVinf_Plasma_Dep_UGA_P_4	OVOC3795	MMTSQTVHYEAMFHSKPNQR	Weil_084_4577_2172_01_Slot1-10_1_4213	56954	56954	20	1	3 Oxidation (M),Deamidation (N)	_M(Oxidation (M))M(Oxidation (M))TSQTVHYEAM(Oxidation (M))FHSKPN(Deamidation (N))QR_	3	824.696	2471.07	42.495
	OVinf_Plasma_Dep_UGA_P_4	OVOC3828	LDNVMLDTNGHIK	Weil_084_4577_2172_14_Slot1-24_1_4229	29220	29220	13	0	Deamidation (N)	_LDNVMLDTN(Deamidation (N))GHIK_	2	735.866	1469.72	96.946
	OVinf_Plasma_Dep_UGA_P_4	OVOC3828	LDNVMLDTNGHIK	Weil_084_4577_2172_13_Slot1-23_1_4228	29652	29652	13	0	Deamidation (N)	_LDNVMLDTN(Deamidation (N))GHIK_	2	735.866	1469.72	105.94
	OVinf_Plasma_Dep_UGA_P_4	OVOC3884	ATMVGTPYWMAPEIVNK	Weil_084_4577_2171_14_Slot1-24_1_4143	44094	44094	17	0	Oxidation (M),Deamidation (N)	_ATM(Oxidation (M))VGTPYWMAPEIVN(Deamidation (N))K_	2	962.963	1923.91	81.48
	OVinf_Plasma_Dep_UGA_P_4	OVOC3884	ATMVGTPYWMAPEIVNK	Weil_084_4577_2171_15_Slot1-25_1_4144	44878	44878	17	0	Oxidation (M),Deamidation (N)	_ATM(Oxidation (M))VGTPYWMAPEIVN(Deamidation (N))K_	2	962.963	1923.91	49.097
	OVinf_Plasma_Dep_UGA_P_4	OVOC3884	ATMVGTPYWMAPEIVNK	Weil_084_4577_2172_14_Slot1-24_1_4229	46480	46480	17	0	Oxidation (M),Deamidation (N)	_ATM(Oxidation (M))VGTPYWMAPEIVN(Deamidation (N))K_	2	962.963	1923.91	81.48
	OVinf_Plasma_Dep_UGA_P_4	OVOC3916	GTAENEKFMNLEEIYEK	Weil_084_4577_2171_20_Slot1-31_1_4151	50035	50035	17	1	Acetyl (Protein N-term),Oxidation (M),Deamidation (N)	_(Acetyl (Protein N-term))GTAENEKFM(Oxidation (M))N(Deamidation (N))LEEIYEK_	3	701.986	2102.94	43.613
	OVinf_Plasma_Dep_UGA_P_4	OVOC3916	GTAENEKFMNLEEIYEK	Weil_084_4577_2171_18_Slot1-29_1_4149	50897	50897	17	1	Acetyl (Protein N-term),Oxidation (M),Deamidation (N)	_(Acetyl (Protein N-term))GTAENEKFM(Oxidation (M))N(Deamidation (N))LEEIYEK_	3	701.986	2102.94	57.003
	OVinf_Plasma_Dep_UGA_P_4	OVOC3916	GTAENEKFMNLEEIYEK	Weil_084_4577_2171_21_Slot1-32_1_4152	51892	51892	17	1	Acetyl (Protein N-term),Oxidation (M),Deamidation (N)	_(Acetyl (Protein N-term))GTAENEKFM(Oxidation (M))N(Deamidation (N))LEEIYEK_	3	701.986	2102.94	43.613
	OVinf_Plasma_Dep_UGA_P_4	OVOC3916	GTAENEKFMNLEEIYEK	Weil_084_4577_2171_21_Slot1-32_1_4152	51897	51897	17	1	Acetyl (Protein N-term),Oxidation (M),Deamidation (N)	_(Acetyl (Protein N-term))GTAENEKFM(Oxidation (M))N(Deamidation (N))LEEIYEK_	3	701.986	2102.94	51.569
	OVinf_Plasma_Dep_UGA_P_4	OVOC3916	GTAENEKFMNLEEIYEK	Weil_084_4577_2171_22_Slot1-33_1_4153	52044	52044	17	1	Acetyl (Protein N-term),Oxidation (M),Deamidation (N)	_(Acetyl (Protein N-term))GTAENEKFM(Oxidation (M))N(Deamidation (N))LEEIYEK_	3	701.986	2102.94	61.194
	OVinf_Plasma_Dep_UGA_P_4	OVOC3916	GTAENEKFMNLEEIYEK	Weil_084_4577_2172_19_Slot1-30_1_4236	52331	52331	17	1	Acetyl (Protein N-term),Oxidation (M),Deamidation (N)	_(Acetyl (Protein N-term))GTAENEKFM(Oxidation (M))N(Deamidation (N))LEEIYEK_	3	701.986	2102.94	43.613
	OVinf_Plasma_Dep_UGA_P_4	OVOC3916	GTAENEKFMNLEEIYEK	Weil_084_4577_2172_22_Slot1-33_1_4239	54163	54163	17	1	Acetyl (Protein N-term),Oxidation (M),Deamidation (N)	_(Acetyl (Protein N-term))GTAENEKFM(Oxidation (M))N(Deamidation (N))LEEIYEK_	3	701.986	2102.94	47.57
	OVinf_Plasma_Dep_UGA_P_4	OVOC3936	MPLVANNNPNVYKLNDDVK	Weil_084_4577_2172_15_Slot1-25_1_4230	51595	51595	19	1	Oxidation (M),3 Deamidation (N)	_M(Oxidation (M))PLVANNN(Deamidation (N))PN(Deamidation (N))VYKLN(Deamidation (N))DDVK_	2	1089.03	2176.04	46.068
	OVinf_Plasma_Dep_UGA_P_4	OVOC4052	DLLMNPSVDELEK	Weil_084_4577_2171_07_Slot1-16_1_4134	28296	28296	13	0	Oxidation (M)	_DLLM(Oxidation (M))NPSVDELEK_	2	759.871	1517.73	62.271
	OVinf_Plasma_Dep_UGA_P_4	OVOC4077	MALDFRILSK	Weil_084_4577_2172_20_Slot1-31_1_4237	19804	19804	10	1	Acetyl (Protein N-term),Oxidation (M)	_(Acetyl (Protein N-term))M(Oxidation (M))ALDFRILSK_	2	626.342	1250.67	56.378
	OVinf_Plasma_Dep_UGA_P_4	OVOC4077	MALDFRILSK	Weil_084_4577_2171_21_Slot1-32_1_4152	20016	20016	10	1	Acetyl (Protein N-term),Oxidation (M)	_(Acetyl (Protein N-term))M(Oxidation (M))ALDFRILSK_	2	626.342	1250.67	79.059
	OVinf_Plasma_Dep_UGA_P_4	OVOC408	YILAILSQK	Weil_084_4577_2171_04_Slot1-13_1_4131	9885	9885	9	0	Unmodified	_YILAILSQK_	2	524.824	1047.63	143.56
	OVinf_Plasma_Dep_UGA_P_4	OVOC408	YILAILSQK	Weil_084_4577_2172_04_Slot1-13_1_4216	10158	10158	9	0	Unmodified	_YILAILSQK_	2	524.824	1047.63	117.18
	OVinf_Plasma_Dep_UGA_P_4	OVOC4099b	VDVWAIGCILAEMINR	Weil_084_4577_2172_20_Slot1-31_1_4237	44951	44951	16	0	Unmodified	_VDVWAIGCILAEMINR_	2	930.479	1858.94	81.799
	OVinf_Plasma_Dep_UGA_P_4	OVOC4140	MLNVAKMNTEALENCLNHSYSIK	Weil_084_4577_2171_03_Slot1-12_1_4130	58100	58100	23	1	Acetyl (Protein N-term),Oxidation (M),Deamidation (N)	_(Acetyl (Protein N-term))MLNVAKM(Oxidation (M))N(Deamidation (N))TEALENCLNHSYSIK_	2	1370.14	2738.27	45.17
	OVinf_Plasma_Dep_UGA_P_4	OVOC4266	ECGIINKEEPPYMTRPDYLPDR	Weil_084_4577_2172_02_Slot1-11_1_4214	63095	63095	22	2	Oxidation (M),Deamidation (N)	_ECGIIN(Deamidation (N))KEEPPYM(Oxidation (M))TRPDYLPDR_	3	904.088	2709.24	41.499
	OVinf_Plasma_Dep_UGA_P_4	OVOC4328	HSLVNDLPVGR	Weil_084_4577_2171_04_Slot1-13_1_4131	16313	16313	11	0	Unmodified	_HSLVNDLPVGR_	2	603.833	1205.65	207.88
	OVinf_Plasma_Dep_UGA_P_4	OVOC4328	HSLVNDLPVGR	Weil_084_4577_2171_05_Slot1-14_1_4132	16607	16607	11	0	Unmodified	_HSLVNDLPVGR_	2	603.833	1205.65	120.33
	OVinf_Plasma_Dep_UGA_P_4	OVOC4328	HSLVNDLPVGR	Weil_084_4577_2172_04_Slot1-13_1_4216	16872	16872	11	0	Unmodified	_HSLVNDLPVGR_	2	603.833	1205.65	208.6
	OVinf_Plasma_Dep_UGA_P_4	OVOC4438	MKSIINR	Weil_084_4577_2171_13_Slot1-23_1_4142	7055	7055	7	1	Acetyl (Protein N-term),Oxidation (M),Deamidation (N)	_(Acetyl (Protein N-term))M(Oxidation (M))KSIIN(Deamidation (N))R_	2	460.747	919.48	40.203
	OVinf_Plasma_Dep_UGA_P_4	OVOC4439	QTSLTNSTRNISV	Weil_084_4577_2172_16_Slot1-26_1_4231	25826	25826	13	1	2 Deamidation (N)	_QTSLTN(Deamidation (N))STRN(Deamidation (N))ISV_	2	711.857	1421.7	69.915
	OVinf_Plasma_Dep_UGA_P_4	OVOC4479	MKSDQLIK	Weil_084_4577_2172_09_Slot1-19_1_4224	10143	10143	8	1	Acetyl (Protein N-term),Oxidation (M)	_(Acetyl (Protein N-term))M(Oxidation (M))KSDQLIK_	2	510.773	1019.53	63.301
	OVinf_Plasma_Dep_UGA_P_4	OVOC4544	NETIIVLDKCPPTYPDGYFWR	Weil_084_4577_2172_02_Slot1-11_1_4214	61306	61306	21	1	Unmodified	_NETIIVLDKCPPTYPDGYFWR_	3	862.09	2583.25	91.032
	OVinf_Plasma_Dep_UGA_P_4	OVOC4565	NGKLYNEK	Weil_084_4577_2171_01_Slot1-10_1_4128	7523	7523	8	1	Deamidation (N)	_N(Deamidation (N))GKLYNEK_	2	483.748	965.482	125.5
	OVinf_Plasma_Dep_UGA_P_4	OVOC46	MPLLNNLWR	Weil_084_4577_2172_18_Slot1-29_1_4235	17586	17586	9	0	Acetyl (Protein N-term),Oxidation (M),Deamidation (N)	_(Acetyl (Protein N-term))M(Oxidation (M))PLLN(Deamidation (N))NLWR_	2	608.313	1214.61	49.058
	OVinf_Plasma_Dep_UGA_P_4	OVOC4612	CSNTMNWKK	Weil_084_4577_2171_04_Slot1-13_1_4131	15370	15370	9	1	Oxidation (M),2 Deamidation (N)	_CSN(Deamidation (N))TM(Oxidation (M))N(Deamidation (N))WKK_	1	1186.49	1185.48	56.014
	OVinf_Plasma_Dep_UGA_P_4	OVOC4612	CSNTMNWKK	Weil_084_4577_2171_04_Slot1-13_1_4131	15371	15371	9	1	Oxidation (M),2 Deamidation (N)	_CSN(Deamidation (N))TM(Oxidation (M))N(Deamidation (N))WKK_	2	593.747	1185.48	60.709
	OVinf_Plasma_Dep_UGA_P_4	OVOC4612	CSNTMNWKK	Weil_084_4577_2171_03_Slot1-12_1_4130	15565	15565	9	1	Oxidation (M),2 Deamidation (N)	_CSN(Deamidation (N))TM(Oxidation (M))N(Deamidation (N))WKK_	2	593.747	1185.48	65.313
	OVinf_Plasma_Dep_UGA_P_4	OVOC4612	CSNTMNWKK	Weil_084_4577_2172_04_Slot1-13_1_4216	15836	15836	9	1	Oxidation (M),2 Deamidation (N)	_CSN(Deamidation (N))TM(Oxidation (M))N(Deamidation (N))WKK_	2	593.747	1185.48	51.43
	OVinf_Plasma_Dep_UGA_P_4	OVOC4612	CSNTMNWKK	Weil_084_4577_2171_01_Slot1-10_1_4128	15955	15955	9	1	Oxidation (M),2 Deamidation (N)	_CSN(Deamidation (N))TM(Oxidation (M))N(Deamidation (N))WKK_	2	593.747	1185.48	56.014
	OVinf_Plasma_Dep_UGA_P_4	OVOC4612	CSNTMNWKK	Weil_084_4577_2171_16_Slot1-26_1_4145	16037	16037	9	1	Oxidation (M),2 Deamidation (N)	_CSN(Deamidation (N))TM(Oxidation (M))N(Deamidation (N))WKK_	2	593.747	1185.48	65.313
	OVinf_Plasma_Dep_UGA_P_4	OVOC4612	CSNTMNWKK	Weil_084_4577_2171_06_Slot1-15_1_4133	16417	16417	9	1	Oxidation (M),2 Deamidation (N)	_CSN(Deamidation (N))TM(Oxidation (M))N(Deamidation (N))WKK_	2	593.747	1185.48	85.813
	OVinf_Plasma_Dep_UGA_P_4	OVOC4612	CSNTMNWKK	Weil_084_4577_2172_12_Slot1-22_1_4227	17093	17093	9	1	Oxidation (M),2 Deamidation (N)	_CSN(Deamidation (N))TM(Oxidation (M))N(Deamidation (N))WKK_	2	593.747	1185.48	56.014
	OVinf_Plasma_Dep_UGA_P_4	OVOC4612	CSNTMNWKK	Weil_084_4577_2171_13_Slot1-23_1_4142	17102	17102	9	1	Oxidation (M),2 Deamidation (N)	_CSN(Deamidation (N))TM(Oxidation (M))N(Deamidation (N))WKK_	2	593.747	1185.48	56.014
	OVinf_Plasma_Dep_UGA_P_4	OVOC4612	CSNTMNWKK	Weil_084_4577_2171_17_Slot1-28_1_4148	17431	17431	9	1	Oxidation (M),2 Deamidation (N)	_CSN(Deamidation (N))TM(Oxidation (M))N(Deamidation (N))WKK_	2	593.747	1185.48	43.734
	OVinf_Plasma_Dep_UGA_P_4	OVOC4612	CSNTMNWKK	Weil_084_4577_2172_11_Slot1-21_1_4226	17479	17479	9	1	Oxidation (M),2 Deamidation (N)	_CSN(Deamidation (N))TM(Oxidation (M))N(Deamidation (N))WKK_	2	593.747	1185.48	65.313
	OVinf_Plasma_Dep_UGA_P_4	OVOC4612	CSNTMNWKK	Weil_084_4577_2172_06_Slot1-15_1_4218	17500	17500	9	1	Oxidation (M),2 Deamidation (N)	_CSN(Deamidation (N))TM(Oxidation (M))N(Deamidation (N))WKK_	2	593.747	1185.48	47.349
	OVinf_Plasma_Dep_UGA_P_4	OVOC4612	CSNTMNWKK	Weil_084_4577_2172_06_Slot1-15_1_4218	17501	17501	9	1	Oxidation (M),2 Deamidation (N)	_CSN(Deamidation (N))TM(Oxidation (M))N(Deamidation (N))WKK_	2	593.747	1185.48	56.014
	OVinf_Plasma_Dep_UGA_P_4	OVOC4612	CSNTMNWKK	Weil_084_4577_2171_24_Slot1-35_1_4155	17978	17978	9	1	Oxidation (M),2 Deamidation (N)	_CSN(Deamidation (N))TM(Oxidation (M))N(Deamidation (N))WKK_	2	593.747	1185.48	75.243
	OVinf_Plasma_Dep_UGA_P_4	OVOC4620	IILSSDEEADDDNTNKKR	Weil_084_4577_2171_22_Slot1-33_1_4153	50642	50642	18	2	2 Deamidation (N)	_IILSSDEEADDDN(Deamidation (N))TN(Deamidation (N))KKR_	2	1032.98	2063.95	51.454
	OVinf_Plasma_Dep_UGA_P_4	OVOC4620	IILSSDEEADDDNTNKKR	Weil_084_4577_2171_22_Slot1-33_1_4153	50649	50649	18	2	2 Deamidation (N)	_IILSSDEEADDDN(Deamidation (N))TN(Deamidation (N))KKR_	2	1032.98	2063.95	58.476
	OVinf_Plasma_Dep_UGA_P_4	OVOC4620	IILSSDEEADDDNTNKKR	Weil_084_4577_2171_24_Slot1-35_1_4155	55696	55696	18	2	2 Deamidation (N)	_IILSSDEEADDDN(Deamidation (N))TN(Deamidation (N))KKR_	2	1032.98	2063.95	70.195
	OVinf_Plasma_Dep_UGA_P_4	OVOC470	IQRIMNGMEINAEIK	Weil_084_4577_2171_07_Slot1-16_1_4134	37325	37325	15	1	2 Oxidation (M),2 Deamidation (N)	_IQRIM(Oxidation (M))N(Deamidation (N))GM(Oxidation (M))EIN(Deamidation (N))AEIK_	2	897.442	1792.87	48.785
	OVinf_Plasma_Dep_UGA_P_4	OVOC470	IQRIMNGMEINAEIK	Weil_084_4577_2171_21_Slot1-32_1_4152	41657	41657	15	1	2 Oxidation (M),2 Deamidation (N)	_IQRIM(Oxidation (M))N(Deamidation (N))GM(Oxidation (M))EIN(Deamidation (N))AEIK_	2	897.442	1792.87	60.547
	OVinf_Plasma_Dep_UGA_P_4	OVOC48	QMIGPYTLFINIVDDK	Weil_084_4577_2172_10_Slot1-20_1_4225	48649	48649	16	0	Oxidation (M),Gln->pyro-Glu,Deamidation (N)	_(Gln->pyro-Glu)QM(Oxidation (M))IGPYTLFIN(Deamidation (N))IVDDK_	2	933.963	1865.91	64.266
	OVinf_Plasma_Dep_UGA_P_4	OVOC4880	LENSMTEEERK	Weil_084_4577_2172_08_Slot1-17_1_4223	25357	25357	11	1	Deamidation (N)	_LEN(Deamidation (N))SMTEEERK_	2	683.811	1365.61	109.88
	OVinf_Plasma_Dep_UGA_P_4	OVOC4880	LENSMTEEERK	Weil_084_4577_2172_09_Slot1-19_1_4224	26980	26980	11	1	Deamidation (N)	_LEN(Deamidation (N))SMTEEERK_	2	683.811	1365.61	109.88
	OVinf_Plasma_Dep_UGA_P_4	OVOC4880	LENSMTEEERK	Weil_084_4577_2172_10_Slot1-20_1_4225	28567	28567	11	1	Deamidation (N)	_LEN(Deamidation (N))SMTEEERK_	2	683.811	1365.61	99.855
	OVinf_Plasma_Dep_UGA_P_4	OVOC4957	MALPSGNDFVEQSSEAK	Weil_084_4577_2171_03_Slot1-12_1_4130	40084	40084	17	0	Acetyl (Protein N-term),Oxidation (M)	_(Acetyl (Protein N-term))M(Oxidation (M))ALPSGNDFVEQSSEAK_	2	934.423	1866.83	91.245
	OVinf_Plasma_Dep_UGA_P_4	OVOC4957	MALPSGNDFVEQSSEAK	Weil_084_4577_2171_04_Slot1-13_1_4131	40249	40249	17	0	Acetyl (Protein N-term),Oxidation (M)	_(Acetyl (Protein N-term))M(Oxidation (M))ALPSGNDFVEQSSEAK_	2	934.423	1866.83	62.705
	OVinf_Plasma_Dep_UGA_P_4	OVOC4957	MALPSGNDFVEQSSEAK	Weil_084_4577_2172_04_Slot1-13_1_4216	41250	41250	17	0	Acetyl (Protein N-term),Oxidation (M)	_(Acetyl (Protein N-term))M(Oxidation (M))ALPSGNDFVEQSSEAK_	2	934.423	1866.83	47.361
	OVinf_Plasma_Dep_UGA_P_4	OVOC4988	MNLSAIQNR	Weil_084_4577_2171_21_Slot1-32_1_4152	10931	10931	9	0	Deamidation (N)	_MNLSAIQN(Deamidation (N))R_	2	524.266	1046.52	101.41
	OVinf_Plasma_Dep_UGA_P_4	OVOC4989	FVLEMENAEGLTVQWFKGSNK	Weil_084_4577_2171_05_Slot1-14_1_4132	53415	53415	21	1	Oxidation (M),Deamidation (N)	_FVLEM(Oxidation (M))ENAEGLTVQWFKGSN(Deamidation (N))K_	3	815.398	2443.17	53.363
	OVinf_Plasma_Dep_UGA_P_4	OVOC5011	QEIYNEIVCECAELEKNKASSMSNSAQMK	Weil_084_4577_2172_22_Slot1-33_1_4239	74165	74165	29	2	Oxidation (M),Gln->pyro-Glu,2 Deamidation (N)	_(Gln->pyro-Glu)QEIYNEIVCECAELEKN(Deamidation (N))KASSM(Oxidation (M))SN(Deamidation (N))SAQMK_	4	848.871	3391.46	43.727
	OVinf_Plasma_Dep_UGA_P_4	OVOC5021	MENNLVLTVK	Weil_084_4577_2172_08_Slot1-17_1_4223	18693	18693	10	0	Acetyl (Protein N-term),Oxidation (M),Deamidation (N)	_(Acetyl (Protein N-term))M(Oxidation (M))EN(Deamidation (N))NLVLTVK_	2	610.316	1218.62	45.489
	OVinf_Plasma_Dep_UGA_P_4	OVOC5038	ESSRSMDLFSSNFNAEK	Weil_084_4577_2172_17_Slot1-28_1_4234	51127	51127	17	1	Acetyl (Protein N-term),Oxidation (M),2 Deamidation (N)	_(Acetyl (Protein N-term))ESSRSM(Oxidation (M))DLFSSN(Deamidation (N))FN(Deamidation (N))AEK_	2	1004.93	2007.84	55.578
	OVinf_Plasma_Dep_UGA_P_4	OVOC5092	RFLMPMMVEEK	Weil_084_4577_2172_18_Slot1-29_1_4235	28251	28251	11	1	3 Oxidation (M)	_RFLM(Oxidation (M))PM(Oxidation (M))M(Oxidation (M))VEEK_	2	729.843	1457.67	46.447
	OVinf_Plasma_Dep_UGA_P_4	OVOC5092	RFLMPMMVEEK	Weil_084_4577_2171_18_Slot1-29_1_4149	28269	28269	11	1	3 Oxidation (M)	_RFLM(Oxidation (M))PM(Oxidation (M))M(Oxidation (M))VEEK_	2	729.843	1457.67	48.157
	OVinf_Plasma_Dep_UGA_P_4	OVOC5092	RFLMPMMVEEK	Weil_084_4577_2172_22_Slot1-33_1_4239	29677	29677	11	1	3 Oxidation (M)	_RFLM(Oxidation (M))PM(Oxidation (M))M(Oxidation (M))VEEK_	2	729.843	1457.67	58.916
	OVinf_Plasma_Dep_UGA_P_4	OVOC5104	EEKEEIMNIEESKR	Weil_084_4577_2171_09_Slot1-19_1_4138	44999	44999	14	2	Oxidation (M),Deamidation (N)	_EEKEEIM(Oxidation (M))N(Deamidation (N))IEESKR_	2	890.917	1779.82	70.389
	OVinf_Plasma_Dep_UGA_P_4	OVOC5148	KQNLNLDETLK	Weil_084_4577_2171_05_Slot1-14_1_4132	20991	20991	11	1	2 Deamidation (N)	_KQN(Deamidation (N))LN(Deamidation (N))LDETLK_	2	659.348	1316.68	123.5
	OVinf_Plasma_Dep_UGA_P_4	OVOC5148	KQNLNLDETLK	Weil_084_4577_2173_05_Slot1-14_1_4222	21978	21978	11	1	2 Deamidation (N)	_KQN(Deamidation (N))LN(Deamidation (N))LDETLK_	2	659.348	1316.68	120.33
	OVinf_Plasma_Dep_UGA_P_4	OVOC5148	KQNLNLDETLK	Weil_084_4577_2172_06_Slot1-15_1_4218	23753	23753	11	1	2 Deamidation (N)	_KQN(Deamidation (N))LN(Deamidation (N))LDETLK_	2	659.348	1316.68	102.55
	OVinf_Plasma_Dep_UGA_P_4	OVOC5168	DLQLYLNHEDDQLK	Weil_084_4577_2171_05_Slot1-14_1_4132	35271	35271	14	0	Unmodified	_DLQLYLNHEDDQLK_	2	872.431	1742.85	90.306
	OVinf_Plasma_Dep_UGA_P_4	OVOC5168	DLQLYLNHEDDQLK	Weil_084_4577_2171_15_Slot1-25_1_4144	38002	38002	14	0	Unmodified	_DLQLYLNHEDDQLK_	2	872.431	1742.85	106.35
	OVinf_Plasma_Dep_UGA_P_4	OVOC5176	MNDDEKMAMAK	Weil_084_4577_2172_25_Slot1-36_1_4243	13801	13801	11	1	Acetyl (Protein N-term),3 Oxidation (M)	_(Acetyl (Protein N-term))M(Oxidation (M))NDDEKM(Oxidation (M))AM(Oxidation (M))AK_	2	687.273	1372.53	86.205
	OVinf_Plasma_Dep_UGA_P_4	OVOC5214	EIINAMNRNTELNAR	Weil_084_4577_2171_13_Slot1-23_1_4142	39130	39130	15	1	4 Deamidation (N)	_EIIN(Deamidation (N))AMN(Deamidation (N))RN(Deamidation (N))TELN(Deamidation (N))AR_	2	881.917	1761.82	43.168
	OVinf_Plasma_Dep_UGA_P_4	OVOC5214	EIINAMNRNTELNAR	Weil_084_4577_2172_11_Slot1-21_1_4226	41369	41369	15	1	4 Deamidation (N)	_EIIN(Deamidation (N))AMN(Deamidation (N))RN(Deamidation (N))TELN(Deamidation (N))AR_	2	881.917	1761.82	50.297
	OVinf_Plasma_Dep_UGA_P_4	OVOC5214	EIINAMNRNTELNAR	Weil_084_4577_2171_11_Slot1-21_1_4140	41513	41513	15	1	4 Deamidation (N)	_EIIN(Deamidation (N))AMN(Deamidation (N))RN(Deamidation (N))TELN(Deamidation (N))AR_	2	881.917	1761.82	50.297
	OVinf_Plasma_Dep_UGA_P_4	OVOC5214	EIINAMNRNTELNAR	Weil_084_4577_2172_10_Slot1-20_1_4225	44604	44604	15	1	4 Deamidation (N)	_EIIN(Deamidation (N))AMN(Deamidation (N))RN(Deamidation (N))TELN(Deamidation (N))AR_	2	881.917	1761.82	46.033
	OVinf_Plasma_Dep_UGA_P_4	OVOC533	AGRTTMRSGNTGGPNK	Weil_084_4577_2171_13_Slot1-23_1_4142	35713	35713	16	2	Acetyl (Protein N-term),Oxidation (M),Deamidation (N)	_(Acetyl (Protein N-term))AGRTTM(Oxidation (M))RSGNTGGPN(Deamidation (N))K_	2	832.394	1662.77	43.306
	OVinf_Plasma_Dep_UGA_P_4	OVOC5340	MEIENIKR	Weil_084_4577_2171_03_Slot1-12_1_4130	11650	11650	8	1	Acetyl (Protein N-term),Oxidation (M)	_(Acetyl (Protein N-term))M(Oxidation (M))EIENIKR_	3	364.19	1089.55	40.203
	OVinf_Plasma_Dep_UGA_P_4	OVOC5445	RSQNAIEMLSMTWMQFVK	Weil_084_4577_2171_03_Slot1-12_1_4130	50875	50875	18	1	3 Oxidation (M)	_RSQNAIEM(Oxidation (M))LSM(Oxidation (M))TWM(Oxidation (M))QFVK_	2	1124.53	2247.05	53.051
	OVinf_Plasma_Dep_UGA_P_4	OVOC5500	ICAENNKNVK	Weil_084_4577_2172_19_Slot1-30_1_4236	16423	16423	10	1	3 Deamidation (N)	_ICAEN(Deamidation (N))N(Deamidation (N))KN(Deamidation (N))VK_	1	1192.55	1191.54	47.349
	OVinf_Plasma_Dep_UGA_P_4	OVOC5508	TGTLTQNMMVFR	Weil_084_4577_2172_07_Slot1-16_1_4219	27318	27318	12	0	2 Oxidation (M)	_TGTLTQNM(Oxidation (M))M(Oxidation (M))VFR_	2	715.842	1429.67	49.96
	OVinf_Plasma_Dep_UGA_P_4	OVOC5510	QMAVYVKAMLNHALDMTFLQTVRQK	Weil_084_4577_2171_21_Slot1-32_1_4152	68715	68715	25	2	2 Oxidation (M)	_QM(Oxidation (M))AVYVKAMLNHALDM(Oxidation (M))TFLQTVRQK_	3	990.178	2967.51	40.372
	OVinf_Plasma_Dep_UGA_P_4	OVOC5511	QVVESNVAEIR	Weil_084_4577_2171_08_Slot1-17_1_4135	18766	18766	11	0	Deamidation (N)	_QVVESN(Deamidation (N))VAEIR_	2	622.828	1243.64	133.76
	OVinf_Plasma_Dep_UGA_P_4	OVOC5511	QVVESNVAEIR	Weil_084_4577_2172_08_Slot1-17_1_4223	19783	19783	11	0	Deamidation (N)	_QVVESN(Deamidation (N))VAEIR_	2	622.828	1243.64	133.76
	OVinf_Plasma_Dep_UGA_P_4	OVOC5511	QVVESNVAEIR	Weil_084_4577_2171_09_Slot1-19_1_4138	21632	21632	11	0	Deamidation (N)	_QVVESN(Deamidation (N))VAEIR_	2	622.828	1243.64	138.23
	OVinf_Plasma_Dep_UGA_P_4	OVOC5515a	ELEEKDKEVLNDK	Weil_084_4577_2171_21_Slot1-32_1_4152	33987	33987	13	2	Deamidation (N)	_ELEEKDKEVLN(Deamidation (N))DK_	2	795.399	1588.78	55.235
	OVinf_Plasma_Dep_UGA_P_4	OVOC5515a	ELEEKDKEVLNDK	Weil_084_4577_2172_22_Slot1-33_1_4239	34699	34699	13	2	Deamidation (N)	_ELEEKDKEVLN(Deamidation (N))DK_	2	795.399	1588.78	72.042
	OVinf_Plasma_Dep_UGA_P_4	OVOC5515a	ELEEKDKEVLNDK	Weil_084_4577_2172_21_Slot1-32_1_4238	34836	34836	13	2	Deamidation (N)	_ELEEKDKEVLN(Deamidation (N))DK_	2	795.399	1588.78	67.881
	OVinf_Plasma_Dep_UGA_P_4	OVOC5515a	ELEEKDKEVLNDK	Weil_084_4577_2172_20_Slot1-31_1_4237	35133	35133	13	2	Deamidation (N)	_ELEEKDKEVLN(Deamidation (N))DK_	2	795.399	1588.78	63.397
	OVinf_Plasma_Dep_UGA_P_4	OVOC5529	IVHFRNTINNDNRIIQIQPR	Weil_084_4577_2172_08_Slot1-17_1_4223	60320	60320	20	2	Deamidation (N)	_IVHFRNTIN(Deamidation (N))NDNRIIQIQPR_	2	1231.67	2461.33	66.619
	OVinf_Plasma_Dep_UGA_P_4	OVOC5595	KGETRTNMVSWNNPK	Weil_084_4577_2172_23_Slot1-34_1_4240	38245	38245	15	2	3 Deamidation (N)	_KGETRTN(Deamidation (N))MVSWN(Deamidation (N))N(Deamidation (N))PK_	2	882.915	1763.81	67.548
	OVinf_Plasma_Dep_UGA_P_4	OVOC5595	LADTEQNLQWMNEIQR	Weil_084_4577_2171_23_Slot1-34_1_4154	44766	44766	16	0	Deamidation (N)	_LADTEQNLQWMN(Deamidation (N))EIQR_	2	995.47	1988.93	51.531
	OVinf_Plasma_Dep_UGA_P_4	OVOC5620	NVDSNDEINTQQRIISLFNSK	Weil_084_4577_2172_16_Slot1-26_1_4231	58996	58996	21	1	4 Deamidation (N)	_N(Deamidation (N))VDSN(Deamidation (N))DEIN(Deamidation (N))TQQRIISLFN(Deamidation (N))SK_	3	813.722	2438.14	44.571
	OVinf_Plasma_Dep_UGA_P_4	OVOC5636	EKEALISNLNNDNKTQK	Weil_084_4577_2171_17_Slot1-28_1_4148	50329	50329	17	2	4 Deamidation (N)	_EKEALISN(Deamidation (N))LN(Deamidation (N))N(Deamidation (N))DN(Deamidation (N))KTQK_	2	981.979	1961.94	42.061
	OVinf_Plasma_Dep_UGA_P_4	OVOC5665	SVTDDFVSGSGEADNAPTVIDGGR	Weil_084_4577_2171_03_Slot1-12_1_4130	53280	53280	24	0	Unmodified	_SVTDDFVSGSGEADNAPTVIDGGR_	3	789.363	2365.07	61.23
	OVinf_Plasma_Dep_UGA_P_4	OVOC5665	SVTDDFVSGSGEADNAPTVIDGGR	Weil_084_4577_2171_20_Slot1-31_1_4151	57158	57158	24	0	Unmodified	_SVTDDFVSGSGEADNAPTVIDGGR_	3	789.363	2365.07	43.177
	OVinf_Plasma_Dep_UGA_P_4	OVOC5665	SVTDDFVSGSGEADNAPTVIDGGR	Weil_084_4577_2171_21_Slot1-32_1_4152	59960	59960	24	0	Unmodified	_SVTDDFVSGSGEADNAPTVIDGGR_	3	789.363	2365.07	61.23
	OVinf_Plasma_Dep_UGA_P_4	OVOC5675	LVNNEPTPFLQQINSINEPK	Weil_084_4577_2172_01_Slot1-10_1_4213	54428	54428	20	0	3 Deamidation (N)	_LVN(Deamidation (N))N(Deamidation (N))EPTPFLQQINSIN(Deamidation (N))EPK_	2	1149.58	2297.14	82.437
	OVinf_Plasma_Dep_UGA_P_4	OVOC5675	LVNNEPTPFLQQINSINEPK	Weil_084_4577_2171_01_Slot1-10_1_4128	55054	55054	20	0	3 Deamidation (N)	_LVN(Deamidation (N))N(Deamidation (N))EPTPFLQQINSIN(Deamidation (N))EPK_	2	1149.58	2297.14	72.031
	OVinf_Plasma_Dep_UGA_P_4	OVOC5724	NYLNMKK	Weil_084_4577_2171_09_Slot1-19_1_4138	7101	7101	7	1	Oxidation (M),2 Deamidation (N)	_N(Deamidation (N))YLN(Deamidation (N))M(Oxidation (M))KK_	1	928.444	927.437	46.802
	OVinf_Plasma_Dep_UGA_P_4	OVOC5724	NYLNMKK	Weil_084_4577_2171_09_Slot1-19_1_4138	7102	7102	7	1	Oxidation (M),2 Deamidation (N)	_N(Deamidation (N))YLN(Deamidation (N))M(Oxidation (M))KK_	1	928.444	927.437	46.802
	OVinf_Plasma_Dep_UGA_P_4	OVOC5840b	FYKSGVYSNR	Weil_084_4577_2172_23_Slot1-34_1_4240	17121	17121	10	1	Deamidation (N)	_FYKSGVYSN(Deamidation (N))R_	1	1221.59	1220.58	52.591
	OVinf_Plasma_Dep_UGA_P_4	OVOC5840b	FYKSGVYSNR	Weil_084_4577_2172_18_Slot1-29_1_4235	17816	17816	10	1	Deamidation (N)	_FYKSGVYSN(Deamidation (N))R_	1	1221.59	1220.58	69.716
	OVinf_Plasma_Dep_UGA_P_4	OVOC5927	KNGSVGNHFNNDNK	Weil_084_4577_2172_01_Slot1-10_1_4213	31763	31763	14	1	Acetyl (Protein N-term),2 Deamidation (N)	_(Acetyl (Protein N-term))KN(Deamidation (N))GSVGN(Deamidation (N))HFNNDNK_	2	794.853	1587.69	54.584
	OVinf_Plasma_Dep_UGA_P_4	OVOC6005	LDSLCEPLK	Weil_084_4577_2171_08_Slot1-17_1_4135	11732	11732	9	0	Unmodified	_LDSLCEPLK_	2	537.779	1073.54	82.716
	OVinf_Plasma_Dep_UGA_P_4	OVOC6005	LDSLCEPLK	Weil_084_4577_2172_07_Slot1-16_1_4219	11747	11747	9	0	Unmodified	_LDSLCEPLK_	2	537.779	1073.54	79.809
	OVinf_Plasma_Dep_UGA_P_4	OVOC6005	LDSLCEPLK	Weil_084_4577_2172_06_Slot1-15_1_4218	12161	12161	9	0	Unmodified	_LDSLCEPLK_	2	537.779	1073.54	72.492
	OVinf_Plasma_Dep_UGA_P_4	OVOC6005	LDSLCEPLK	Weil_084_4577_2172_09_Slot1-19_1_4224	12446	12446	9	0	Unmodified	_LDSLCEPLK_	2	537.779	1073.54	72.492
	OVinf_Plasma_Dep_UGA_P_4	OVOC6005	LDSLCEPLK	Weil_084_4577_2172_11_Slot1-21_1_4226	12492	12492	9	0	Unmodified	_LDSLCEPLK_	2	537.779	1073.54	82.716
	OVinf_Plasma_Dep_UGA_P_4	OVOC6005	LDSLCEPLK	Weil_084_4577_2171_09_Slot1-19_1_4138	13097	13097	9	0	Unmodified	_LDSLCEPLK_	2	537.779	1073.54	90.308
	OVinf_Plasma_Dep_UGA_P_4	OVOC6005	LDSLCEPLK	Weil_084_4577_2172_10_Slot1-20_1_4225	13295	13295	9	0	Unmodified	_LDSLCEPLK_	2	537.779	1073.54	117.18
	OVinf_Plasma_Dep_UGA_P_4	OVOC6005	LDSLCEPLK	Weil_084_4577_2171_10_Slot1-20_1_4139	13423	13423	9	0	Unmodified	_LDSLCEPLK_	2	537.779	1073.54	93.561
	OVinf_Plasma_Dep_UGA_P_4	OVOC6005	LDSLCEPLK	Weil_084_4577_2171_10_Slot1-20_1_4139	13424	13424	9	0	Unmodified	_LDSLCEPLK_	2	537.779	1073.54	105.04
	OVinf_Plasma_Dep_UGA_P_4	OVOC6140	LQITCSTDEISK	Weil_084_4577_2172_17_Slot1-28_1_4234	26483	26483	12	0	Unmodified	_LQITCSTDEISK_	2	697.845	1393.68	98.009
	OVinf_Plasma_Dep_UGA_P_4	OVOC6140	NNDPFLLK	Weil_084_4577_2171_12_Slot1-22_1_4141	8009	8009	8	0	Unmodified	_NNDPFLLK_	1	960.515	959.508	74.486
	OVinf_Plasma_Dep_UGA_P_4	OVOC6273	DICEEMHNMPELFISEGFETR	Weil_084_4577_2172_10_Slot1-20_1_4225	67634	67634	21	0	2 Oxidation (M),Deamidation (N)	_DICEEM(Oxidation (M))HN(Deamidation (N))M(Oxidation (M))PELFISEGFETR_	3	873.035	2616.08	54.556
	OVinf_Plasma_Dep_UGA_P_4	OVOC6349	DALLLWCQR	Weil_084_4577_2171_14_Slot1-24_1_4143	15845	15845	9	0	Unmodified	_DALLLWCQR_	2	587.806	1173.6	125.5
	OVinf_Plasma_Dep_UGA_P_4	OVOC6349	DALLLWCQR	Weil_084_4577_2172_14_Slot1-24_1_4229	16145	16145	9	0	Unmodified	_DALLLWCQR_	2	587.806	1173.6	100.75
	OVinf_Plasma_Dep_UGA_P_4	OVOC6349	DALLLWCQR	Weil_084_4577_2172_13_Slot1-23_1_4228	16558	16558	9	0	Unmodified	_DALLLWCQR_	2	587.806	1173.6	134.85
	OVinf_Plasma_Dep_UGA_P_4	OVOC6349	DALLLWCQR	Weil_084_4577_2172_12_Slot1-22_1_4227	16566	16566	9	0	Unmodified	_DALLLWCQR_	2	587.806	1173.6	108.92
	OVinf_Plasma_Dep_UGA_P_4	OVOC6349	DALLLWCQR	Weil_084_4577_2171_13_Slot1-23_1_4142	16580	16580	9	0	Unmodified	_DALLLWCQR_	2	587.806	1173.6	126.2
	OVinf_Plasma_Dep_UGA_P_4	OVOC6393	IIDRDEMGYPMNEIIQK	Weil_084_4577_2171_23_Slot1-34_1_4154	48815	48815	17	1	2 Oxidation (M),Deamidation (N)	_IIDRDEM(Oxidation (M))GYPM(Oxidation (M))N(Deamidation (N))EIIQK_	3	699.999	2096.98	40.861
	OVinf_Plasma_Dep_UGA_P_4	OVOC6516	QELEQLR	Weil_084_4577_2172_04_Slot1-13_1_4216	5612	5612	7	0	Unmodified	_QELEQLR_	2	458.248	914.482	131.3
	OVinf_Plasma_Dep_UGA_P_4	OVOC6668	SLLGGDSMYGLLLR	Weil_084_4577_2171_06_Slot1-15_1_4133	30589	30589	14	0	Acetyl (Protein N-term),Oxidation (M)	_(Acetyl (Protein N-term))SLLGGDSM(Oxidation (M))YGLLLR_	2	776.906	1551.8	47.561
	OVinf_Plasma_Dep_UGA_P_4	OVOC6668	SLLGGDSMYGLLLR	Weil_084_4577_2172_06_Slot1-15_1_4218	33417	33417	14	0	Acetyl (Protein N-term),Oxidation (M)	_(Acetyl (Protein N-term))SLLGGDSM(Oxidation (M))YGLLLR_	2	776.906	1551.8	55.235
	OVinf_Plasma_Dep_UGA_P_4	OVOC6702	RSNEPTNNKEEVEEAIMQK	Weil_084_4577_2173_05_Slot1-14_1_4222	50684	50684	19	2	Acetyl (Protein N-term),Oxidation (M),Deamidation (N)	_(Acetyl (Protein N-term))RSN(Deamidation (N))EPTNNKEEVEEAIM(Oxidation (M))QK_	3	769.025	2304.05	42.941
	OVinf_Plasma_Dep_UGA_P_4	OVOC6738	MMLRYSNCR	Weil_084_4577_2171_01_Slot1-10_1_4128	20703	20703	9	1	Acetyl (Protein N-term),2 Oxidation (M),Deamidation (N)	_(Acetyl (Protein N-term))M(Oxidation (M))M(Oxidation (M))LRYSN(Deamidation (N))CR_	2	653.273	1304.53	45.489
	OVinf_Plasma_Dep_UGA_P_4	OVOC6754	MVNISNSSLAQR	Weil_084_4577_2171_12_Slot1-22_1_4141	25096	25096	12	0	Acetyl (Protein N-term),Oxidation (M)	_(Acetyl (Protein N-term))M(Oxidation (M))VNISNSSLAQR_	3	459.898	1376.67	50.834
	OVinf_Plasma_Dep_UGA_P_4	OVOC6754	VNISNSSLAQRESNIVDTSK	Weil_084_4577_2171_18_Slot1-29_1_4149	53586	53586	20	1	Acetyl (Protein N-term),Deamidation (N)	_(Acetyl (Protein N-term))VN(Deamidation (N))ISNSSLAQRESNIVDTSK_	2	1103.05	2204.09	46.768
	OVinf_Plasma_Dep_UGA_P_4	OVOC6827b	AFNSLEDSYGQEWTYANR	Weil_084_4577_2172_11_Slot1-21_1_4226	54440	54440	18	0	Deamidation (N)	_AFN(Deamidation (N))SLEDSYGQEWTYANR_	3	717.98	2150.92	47.57
	OVinf_Plasma_Dep_UGA_P_4	OVOC689	QLELENER	Weil_084_4577_2172_19_Slot1-30_1_4236	9757	9757	8	0	Unmodified	_QLELENER_	2	515.762	1029.51	98.009
	OVinf_Plasma_Dep_UGA_P_4	OVOC689	QLELENER	Weil_084_4577_2171_18_Slot1-29_1_4149	10595	10595	8	0	Unmodified	_QLELENER_	2	515.762	1029.51	130
	OVinf_Plasma_Dep_UGA_P_4	OVOC689	QQLEILRK	Weil_084_4577_2171_05_Slot1-14_1_4132	8749	8749	8	1	Gln->pyro-Glu	_(Gln->pyro-Glu)QQLEILRK_	2	505.803	1009.59	93.561
	OVinf_Plasma_Dep_UGA_P_4	OVOC689	QQLEILRK	Weil_084_4577_2171_05_Slot1-14_1_4132	8750	8750	8	1	Gln->pyro-Glu	_(Gln->pyro-Glu)QQLEILRK_	3	337.538	1009.59	58.286
	OVinf_Plasma_Dep_UGA_P_4	OVOC689	QQLEILRK	Weil_084_4577_2171_05_Slot1-14_1_4132	8751	8751	8	1	Gln->pyro-Glu	_(Gln->pyro-Glu)QQLEILRK_	2	505.803	1009.59	87.251
	OVinf_Plasma_Dep_UGA_P_4	OVOC689	QQLEILRK	Weil_084_4577_2173_05_Slot1-14_1_4222	9073	9073	8	1	Gln->pyro-Glu	_(Gln->pyro-Glu)QQLEILRK_	3	337.538	1009.59	67.903
	OVinf_Plasma_Dep_UGA_P_4	OVOC689	QQLEILRK	Weil_084_4577_2173_05_Slot1-14_1_4222	9074	9074	8	1	Gln->pyro-Glu	_(Gln->pyro-Glu)QQLEILRK_	2	505.803	1009.59	53.679
	OVinf_Plasma_Dep_UGA_P_4	OVOC689	QQLEILRK	Weil_084_4577_2173_05_Slot1-14_1_4222	9076	9076	8	1	Gln->pyro-Glu	_(Gln->pyro-Glu)QQLEILRK_	2	505.803	1009.59	75.243
	OVinf_Plasma_Dep_UGA_P_4	OVOC689	QQLEILRK	Weil_084_4577_2173_05_Slot1-14_1_4222	9078	9078	8	1	Gln->pyro-Glu	_(Gln->pyro-Glu)QQLEILRK_	2	505.803	1009.59	69.905
	OVinf_Plasma_Dep_UGA_P_4	OVOC689	QQLEILRK	Weil_084_4577_2171_06_Slot1-15_1_4133	9214	9214	8	1	Gln->pyro-Glu	_(Gln->pyro-Glu)QQLEILRK_	2	505.803	1009.59	109.36
	OVinf_Plasma_Dep_UGA_P_4	OVOC689	QQLEILRK	Weil_084_4577_2172_07_Slot1-16_1_4219	9302	9302	8	1	Gln->pyro-Glu	_(Gln->pyro-Glu)QQLEILRK_	2	505.803	1009.59	70.67
	OVinf_Plasma_Dep_UGA_P_4	OVOC689	QQLEILRK	Weil_084_4577_2171_05_Slot1-14_1_4132	9380	9380	8	1	Unmodified	_QQLEILRK_	3	343.213	1026.62	100.67
	OVinf_Plasma_Dep_UGA_P_4	OVOC689	QQLEILRK	Weil_084_4577_2171_05_Slot1-14_1_4132	9382	9382	8	1	Unmodified	_QQLEILRK_	2	514.317	1026.62	117.18
	OVinf_Plasma_Dep_UGA_P_4	OVOC689	QQLEILRK	Weil_084_4577_2172_06_Slot1-15_1_4218	9613	9613	8	1	Gln->pyro-Glu	_(Gln->pyro-Glu)QQLEILRK_	2	505.803	1009.59	87.251
	OVinf_Plasma_Dep_UGA_P_4	OVOC689	QQLEILRK	Weil_084_4577_2172_06_Slot1-15_1_4218	9614	9614	8	1	Gln->pyro-Glu	_(Gln->pyro-Glu)QQLEILRK_	2	505.803	1009.59	77.072
	OVinf_Plasma_Dep_UGA_P_4	OVOC689	QQLEILRK	Weil_084_4577_2171_07_Slot1-16_1_4134	9659	9659	8	1	Unmodified	_QQLEILRK_	3	343.213	1026.62	49.058
	OVinf_Plasma_Dep_UGA_P_4	OVOC689	QQLEILRK	Weil_084_4577_2173_05_Slot1-14_1_4222	9760	9760	8	1	Unmodified	_QQLEILRK_	2	514.317	1026.62	105.04
	OVinf_Plasma_Dep_UGA_P_4	OVOC689	QQLEILRK	Weil_084_4577_2172_09_Slot1-19_1_4224	9773	9773	8	1	Gln->pyro-Glu	_(Gln->pyro-Glu)QQLEILRK_	2	505.803	1009.59	82.716
	OVinf_Plasma_Dep_UGA_P_4	OVOC689	QQLEILRK	Weil_084_4577_2171_06_Slot1-15_1_4133	9855	9855	8	1	Unmodified	_QQLEILRK_	2	514.317	1026.62	130
	OVinf_Plasma_Dep_UGA_P_4	OVOC689	QQLEILRK	Weil_084_4577_2171_09_Slot1-19_1_4138	10255	10255	8	1	Gln->pyro-Glu	_(Gln->pyro-Glu)QQLEILRK_	2	505.803	1009.59	121.31
	OVinf_Plasma_Dep_UGA_P_4	OVOC689	QQLEILRK	Weil_084_4577_2172_06_Slot1-15_1_4218	10295	10295	8	1	Unmodified	_QQLEILRK_	2	514.317	1026.62	104.76
	OVinf_Plasma_Dep_UGA_P_4	OVOC689	QQLEILRK	Weil_084_4577_2172_10_Slot1-20_1_4225	10468	10468	8	1	Gln->pyro-Glu	_(Gln->pyro-Glu)QQLEILRK_	2	505.803	1009.59	77.072
	OVinf_Plasma_Dep_UGA_P_4	OVOC689	QQLEILRK	Weil_084_4577_2171_10_Slot1-20_1_4139	10599	10599	8	1	Gln->pyro-Glu	_(Gln->pyro-Glu)QQLEILRK_	2	505.803	1009.59	90.308
	OVinf_Plasma_Dep_UGA_P_4	OVOC6894a	NPDDISNEEYAEFYK	Weil_084_4577_2171_05_Slot1-14_1_4132	38155	38155	15	0	Unmodified	_NPDDISNEEYAEFYK_	2	917.394	1832.77	140.57
	OVinf_Plasma_Dep_UGA_P_4	OVOC6894a	NPDDISNEEYAEFYK	Weil_084_4577_2173_05_Slot1-14_1_4222	39422	39422	15	0	Unmodified	_NPDDISNEEYAEFYK_	2	917.394	1832.77	145.95
	OVinf_Plasma_Dep_UGA_P_4	OVOC6905	MLENISFCLNSAHR	Weil_084_4577_2172_21_Slot1-32_1_4238	40398	40398	14	0	Acetyl (Protein N-term),2 Deamidation (N)	_(Acetyl (Protein N-term))MLEN(Deamidation (N))ISFCLN(Deamidation (N))SAHR_	2	868.393	1734.77	40.533
	OVinf_Plasma_Dep_UGA_P_4	OVOC6979	SNGDTWISQR	Weil_084_4577_2171_09_Slot1-19_1_4138	17678	17678	10	0	Deamidation (N)	_SN(Deamidation (N))GDTWISQR_	2	582.768	1163.52	83.623
	OVinf_Plasma_Dep_UGA_P_4	OVOC6985	MLVILLFR	Weil_084_4577_2172_08_Slot1-17_1_4223	11364	11364	8	0	Acetyl (Protein N-term),Oxidation (M)	_(Acetyl (Protein N-term))M(Oxidation (M))LVILLFR_	2	531.823	1061.63	46.802
	OVinf_Plasma_Dep_UGA_P_4	OVOC6992	QDIMEFKNAIR	Weil_084_4577_2172_24_Slot1-35_1_4242	25641	25641	11	1	Deamidation (N)	_QDIMEFKN(Deamidation (N))AIR_	1	1365.68	1364.68	65.404
	OVinf_Plasma_Dep_UGA_P_4	OVOC6997	LTDLLRK	Weil_084_4577_2172_11_Slot1-21_1_4226	4688	4688	7	1	Unmodified	_LTDLLRK_	2	429.774	857.533	100.67
	OVinf_Plasma_Dep_UGA_P_4	OVOC6998	WLTLEQVDMLNK	Weil_084_4577_2172_16_Slot1-26_1_4231	28395	28395	12	0	Unmodified	_WLTLEQVDMLNK_	2	745.39	1488.76	120.33
	OVinf_Plasma_Dep_UGA_P_4	OVOC70	SNPCVIFVSNKQNSLR	Weil_084_4577_2171_02_Slot1-11_1_4129	44420	44420	16	1	Acetyl (Protein N-term),Deamidation (N)	_(Acetyl (Protein N-term))SNPCVIFVSNKQN(Deamidation (N))SLR_	2	953.478	1904.94	65.408
	OVinf_Plasma_Dep_UGA_P_4	OVOC70	SNPCVIFVSNKQNSLR	Weil_084_4577_2171_11_Slot1-21_1_4140	47393	47393	16	1	Acetyl (Protein N-term),Deamidation (N)	_(Acetyl (Protein N-term))SNPCVIFVSNKQN(Deamidation (N))SLR_	2	953.478	1904.94	65.408
	OVinf_Plasma_Dep_UGA_P_4	OVOC7046	DQQDDQLSR	Weil_084_4577_2171_03_Slot1-12_1_4130	12189	12189	9	0	Unmodified	_DQQDDQLSR_	2	552.749	1103.48	121.67
	OVinf_Plasma_Dep_UGA_P_4	OVOC7159	LQSVMMNLAK	Weil_084_4577_2172_13_Slot1-23_1_4228	16169	16169	10	0	2 Oxidation (M)	_LQSVM(Oxidation (M))M(Oxidation (M))NLAK_	2	583.799	1165.58	77.072
	OVinf_Plasma_Dep_UGA_P_4	OVOC7232	KWSDAMLIAPLDANSMAK	Weil_084_4577_2172_11_Slot1-21_1_4226	49713	49713	18	1	2 Oxidation (M)	_KWSDAM(Oxidation (M))LIAPLDANSM(Oxidation (M))AK_	2	997.49	1992.96	53.051
	OVinf_Plasma_Dep_UGA_P_4	OVOC7232	KWSDAMLIAPLDANSMAK	Weil_084_4577_2172_10_Slot1-20_1_4225	53326	53326	18	1	2 Oxidation (M)	_KWSDAM(Oxidation (M))LIAPLDANSM(Oxidation (M))AK_	2	997.49	1992.96	40.83
	OVinf_Plasma_Dep_UGA_P_4	OVOC7238	MFENRLTLR	Weil_084_4577_2171_16_Slot1-26_1_4145	18280	18280	9	1	Acetyl (Protein N-term),Oxidation (M),Deamidation (N)	_(Acetyl (Protein N-term))M(Oxidation (M))FEN(Deamidation (N))RLTLR_	2	619.814	1237.61	47.349
	OVinf_Plasma_Dep_UGA_P_4	OVOC7253	MSIGIGIINQTMHHR	Weil_084_4577_2171_12_Slot1-22_1_4141	38625	38625	15	0	Acetyl (Protein N-term),Oxidation (M),Deamidation (N)	_(Acetyl (Protein N-term))MSIGIGIIN(Deamidation (N))QTM(Oxidation (M))HHR_	2	883.937	1765.86	43.306
	OVinf_Plasma_Dep_UGA_P_4	OVOC7334	NMLLNGMEMTLK	Weil_084_4577_2172_10_Slot1-20_1_4225	31232	31232	12	0	2 Oxidation (M)	_NMLLNGM(Oxidation (M))EM(Oxidation (M))TLK_	2	713.841	1425.67	40.502
	OVinf_Plasma_Dep_UGA_P_4	OVOC7373	NLVITTKNMEIYCRR	Weil_084_4577_2171_22_Slot1-33_1_4153	45659	45659	15	2	Oxidation (M),Deamidation (N)	_N(Deamidation (N))LVITTKNM(Oxidation (M))EIYCRR_	2	964.49	1926.97	60.547
	OVinf_Plasma_Dep_UGA_P_4	OVOC7373	NLVITTKNMEIYCRR	Weil_084_4577_2172_20_Slot1-31_1_4237	47403	47403	15	2	Oxidation (M),Deamidation (N)	_N(Deamidation (N))LVITTKNM(Oxidation (M))EIYCRR_	2	964.49	1926.97	60.547
	OVinf_Plasma_Dep_UGA_P_4	OVOC7443	ALTTIADFR	Weil_084_4577_2171_06_Slot1-15_1_4133	9106	9106	9	0	Unmodified	_ALTTIADFR_	2	504.28	1006.54	62.88
	OVinf_Plasma_Dep_UGA_P_4	OVOC7607	MRVFSPSPK	Weil_084_4577_2171_03_Slot1-12_1_4130	12289	12289	9	1	Acetyl (Protein N-term),Oxidation (M)	_(Acetyl (Protein N-term))M(Oxidation (M))RVFSPSPK_	2	553.787	1105.56	41.025
	OVinf_Plasma_Dep_UGA_P_4	OVOC7690	ENSYKRYLNNM	Weil_084_4577_2171_23_Slot1-34_1_4154	26059	26059	11	2	Oxidation (M),Deamidation (N)	_EN(Deamidation (N))SYKRYLNNM(Oxidation (M))_	1	1448.65	1447.64	42.075
	OVinf_Plasma_Dep_UGA_P_4	OVOC7690	ENSYKRYLNNM	Weil_084_4577_2171_24_Slot1-35_1_4155	29988	29988	11	2	Oxidation (M),Deamidation (N)	_EN(Deamidation (N))SYKRYLNNM(Oxidation (M))_	1	1448.65	1447.64	42.075
	OVinf_Plasma_Dep_UGA_P_4	OVOC7723	TGLNRINEALK	Weil_084_4577_2172_11_Slot1-21_1_4226	21682	21682	11	1	Acetyl (Protein N-term),2 Deamidation (N)	_(Acetyl (Protein N-term))TGLN(Deamidation (N))RIN(Deamidation (N))EALK_	2	636.843	1271.67	58.916
	OVinf_Plasma_Dep_UGA_P_4	OVOC7749	QIENMNDIQKLSRYTEMIK	Weil_084_4577_2172_08_Slot1-17_1_4223	57339	57339	19	2	Gln->pyro-Glu,2 Deamidation (N)	_(Gln->pyro-Glu)QIEN(Deamidation (N))MN(Deamidation (N))DIQKLSRYTEMIK_	3	780.38	2338.12	41.317
	OVinf_Plasma_Dep_UGA_P_4	OVOC7774	LILVSSLCKMMAMIK	Weil_084_4577_2172_10_Slot1-20_1_4225	45582	45582	15	1	3 Oxidation (M)	_LILVSSLCKM(Oxidation (M))M(Oxidation (M))AM(Oxidation (M))IK_	2	893.471	1784.93	43.168
	OVinf_Plasma_Dep_UGA_P_4	OVOC7876	MDDKYDVVATWSVPTQER	Weil_084_4577_2172_17_Slot1-28_1_4234	57034	57034	18	1	Acetyl (Protein N-term),Oxidation (M)	_(Acetyl (Protein N-term))M(Oxidation (M))DDKYDVVATWSVPTQER_	2	1099.51	2197	41.317
	OVinf_Plasma_Dep_UGA_P_4	OVOC7876	MDDKYDVVATWSVPTQER	Weil_084_4577_2171_17_Slot1-28_1_4148	58196	58196	18	1	Acetyl (Protein N-term),Oxidation (M)	_(Acetyl (Protein N-term))M(Oxidation (M))DDKYDVVATWSVPTQER_	2	1099.51	2197	55.604
	OVinf_Plasma_Dep_UGA_P_4	OVOC789	QLIARLNNIDK	Weil_084_4577_2172_22_Slot1-33_1_4239	21790	21790	11	1	Gln->pyro-Glu,2 Deamidation (N)	_(Gln->pyro-Glu)QLIARLN(Deamidation (N))N(Deamidation (N))IDK_	2	641.854	1281.69	43.734
	OVinf_Plasma_Dep_UGA_P_4	OVOC7964	IESPMIMSVGR	Weil_084_4577_2173_05_Slot1-14_1_4222	19358	19358	11	0	2 Oxidation (M)	_IESPM(Oxidation (M))IM(Oxidation (M))SVGR_	2	626.307	1250.6	56.378
	OVinf_Plasma_Dep_UGA_P_4	OVOC7965	KMAVDALEIDDAADPTSALEEILQNPDK	Weil_084_4577_2173_05_Slot1-14_1_4222	58421	58421	28	1	Oxidation (M)	_KM(Oxidation (M))AVDALEIDDAADPTSALEEILQNPDK_	3	1010.16	3027.46	45.459
	OVinf_Plasma_Dep_UGA_P_4	OVOC7965	KMAVDALEIDDAADPTSALEEILQNPDK	Weil_084_4577_2171_04_Slot1-13_1_4131	62416	62416	28	1	Oxidation (M)	_KM(Oxidation (M))AVDALEIDDAADPTSALEEILQNPDK_	3	1010.16	3027.46	45.459
	OVinf_Plasma_Dep_UGA_P_4	OVOC7965	KMAVDALEIDDAADPTSALEEILQNPDK	Weil_084_4577_2172_18_Slot1-29_1_4235	63395	63395	28	1	Oxidation (M)	_KM(Oxidation (M))AVDALEIDDAADPTSALEEILQNPDK_	3	1010.16	3027.46	66.106
	OVinf_Plasma_Dep_UGA_P_4	OVOC7965	KMAVDALEIDDAADPTSALEEILQNPDK	Weil_084_4577_2172_18_Slot1-29_1_4235	63397	63397	28	1	Oxidation (M)	_KM(Oxidation (M))AVDALEIDDAADPTSALEEILQNPDK_	3	1010.16	3027.46	50.819
	OVinf_Plasma_Dep_UGA_P_4	OVOC7965	KMAVDALEIDDAADPTSALEEILQNPDK	Weil_084_4577_2171_01_Slot1-10_1_4128	65746	65746	28	1	Oxidation (M)	_KM(Oxidation (M))AVDALEIDDAADPTSALEEILQNPDK_	3	1010.16	3027.46	54.418
	OVinf_Plasma_Dep_UGA_P_4	OVOC7965	KMAVDALEIDDAADPTSALEEILQNPDK	Weil_084_4577_2172_23_Slot1-34_1_4240	66345	66345	28	1	Oxidation (M)	_KM(Oxidation (M))AVDALEIDDAADPTSALEEILQNPDK_	3	1010.16	3027.46	47.267
	OVinf_Plasma_Dep_UGA_P_4	OVOC7965	KMAVDALEIDDAADPTSALEEILQNPDK	Weil_084_4577_2172_24_Slot1-35_1_4242	73598	73598	28	1	Oxidation (M)	_KM(Oxidation (M))AVDALEIDDAADPTSALEEILQNPDK_	3	1010.16	3027.46	47.267
	OVinf_Plasma_Dep_UGA_P_4	OVOC7965	MLNYQMENDNAAGMR	Weil_084_4577_2172_04_Slot1-13_1_4216	39125	39125	15	0	3 Oxidation (M),Deamidation (N)	_M(Oxidation (M))LNYQM(Oxidation (M))EN(Deamidation (N))DNAAGM(Oxidation (M))R_	2	903.858	1805.7	44.598
	OVinf_Plasma_Dep_UGA_P_4	OVOC7967	SVSNSQVMGKYTAEPKMR	Weil_084_4577_2171_07_Slot1-16_1_4134	46050	46050	18	2	Acetyl (Protein N-term),2 Oxidation (M),Deamidation (N)	_(Acetyl (Protein N-term))SVSN(Deamidation (N))SQVM(Oxidation (M))GKYTAEPKM(Oxidation (M))R_	2	1044.49	2086.97	41.317
	OVinf_Plasma_Dep_UGA_P_4	OVOC7984	FIDSMNVILGNNTNVR	Weil_084_4577_2172_11_Slot1-21_1_4226	43983	43983	16	0	Oxidation (M),4 Deamidation (N)	_FIDSM(Oxidation (M))N(Deamidation (N))VILGN(Deamidation (N))N(Deamidation (N))TN(Deamidation (N))VR_	2	913.927	1825.84	42.061
	OVinf_Plasma_Dep_UGA_P_4	OVOC7984	FIDSMNVILGNNTNVR	Weil_084_4577_2171_11_Slot1-21_1_4140	44320	44320	16	0	Oxidation (M),4 Deamidation (N)	_FIDSM(Oxidation (M))N(Deamidation (N))VILGN(Deamidation (N))N(Deamidation (N))TN(Deamidation (N))VR_	2	913.927	1825.84	42.061
	OVinf_Plasma_Dep_UGA_P_4	OVOC8003	QNNFSGNNMTKK	Weil_084_4577_2171_15_Slot1-25_1_4144	24562	24562	12	1	Oxidation (M),3 Deamidation (N)	_QN(Deamidation (N))N(Deamidation (N))FSGN(Deamidation (N))NM(Oxidation (M))TKK_	2	701.301	1400.59	46.447
	OVinf_Plasma_Dep_UGA_P_4	OVOC8134	DLYANTVLSGGTSMFPGIADR	Weil_084_4577_2171_05_Slot1-14_1_4132	47712	47712	21	0	Unmodified	_DLYANTVLSGGTSMFPGIADR_	2	1093.03	2184.05	57.62
	OVinf_Plasma_Dep_UGA_P_4	OVOC8167	SNLAIISLGNPMEPNKQLK	Weil_084_4577_2172_15_Slot1-25_1_4230	48922	48922	19	1	Oxidation (M)	_SNLAIISLGNPM(Oxidation (M))EPNKQLK_	2	1042.06	2082.11	40.83
	OVinf_Plasma_Dep_UGA_P_4	OVOC8168	AEIIILATR	Weil_084_4577_2171_18_Slot1-29_1_4149	9309	9309	9	0	Unmodified	_AEIIILATR_	2	500.313	998.612	109.36
	OVinf_Plasma_Dep_UGA_P_4	OVOC819	FNMKENVIANVTYSIASR	Weil_084_4577_2172_23_Slot1-34_1_4240	49083	49083	18	1	2 Deamidation (N)	_FNMKEN(Deamidation (N))VIAN(Deamidation (N))VTYSIASR_	2	1030.01	2058.01	54.199
	OVinf_Plasma_Dep_UGA_P_4	OVOC8197	YLHSANILHR	Weil_084_4577_2171_01_Slot1-10_1_4128	17549	17549	10	0	Deamidation (N)	_YLHSAN(Deamidation (N))ILHR_	3	408.888	1223.64	118.06
	OVinf_Plasma_Dep_UGA_P_4	OVOC8197	YLHSANILHR	Weil_084_4577_2172_24_Slot1-35_1_4242	19030	19030	10	0	Deamidation (N)	_YLHSAN(Deamidation (N))ILHR_	3	408.888	1223.64	158.61
	OVinf_Plasma_Dep_UGA_P_4	OVOC8197	YLHSANILHR	Weil_084_4577_2172_24_Slot1-35_1_4242	19031	19031	10	0	Deamidation (N)	_YLHSAN(Deamidation (N))ILHR_	2	612.828	1223.64	130.31
	OVinf_Plasma_Dep_UGA_P_4	OVOC8197	YLHSANILHR	Weil_084_4577_2171_24_Slot1-35_1_4155	20062	20062	10	0	Deamidation (N)	_YLHSAN(Deamidation (N))ILHR_	3	408.888	1223.64	182.09
	OVinf_Plasma_Dep_UGA_P_4	OVOC8197	YLHSANILHR	Weil_084_4577_2171_24_Slot1-35_1_4155	20064	20064	10	0	Deamidation (N)	_YLHSAN(Deamidation (N))ILHR_	2	612.828	1223.64	192.6
	OVinf_Plasma_Dep_UGA_P_4	OVOC8206	MKNQELYCRYR	Weil_084_4577_2171_22_Slot1-33_1_4153	34387	34387	11	2	Acetyl (Protein N-term),Oxidation (M)	_(Acetyl (Protein N-term))M(Oxidation (M))KNQELYCRYR_	3	540.254	1617.74	42.075
	OVinf_Plasma_Dep_UGA_P_4	OVOC8206	MKNQELYCRYR	Weil_084_4577_2171_21_Slot1-32_1_4152	35012	35012	11	2	Acetyl (Protein N-term),Oxidation (M)	_(Acetyl (Protein N-term))M(Oxidation (M))KNQELYCRYR_	3	540.254	1617.74	46.447
	OVinf_Plasma_Dep_UGA_P_4	OVOC8259	MAMSYFSTDKALHANSDVEANISSSPSK	Weil_084_4577_2172_06_Slot1-15_1_4218	67141	67141	28	1	Acetyl (Protein N-term),Oxidation (M)	_(Acetyl (Protein N-term))MAM(Oxidation (M))SYFSTDKALHANSDVEANISSSPSK_	3	1016.13	3045.37	55.416
	OVinf_Plasma_Dep_UGA_P_4	OVOC826	MTKTPAGTINLDDGK	Weil_084_4577_2171_08_Slot1-17_1_4135	32956	32956	15	1	Acetyl (Protein N-term),Oxidation (M),Deamidation (N)	_(Acetyl (Protein N-term))M(Oxidation (M))TKTPAGTIN(Deamidation (N))LDDGK_	2	810.893	1619.77	44.598
	OVinf_Plasma_Dep_UGA_P_4	OVOC8313	MNCNSCGTKMK	Weil_084_4577_2171_05_Slot1-14_1_4132	23472	23472	11	1	Acetyl (Protein N-term),Oxidation (M),2 Deamidation (N)	_(Acetyl (Protein N-term))MN(Deamidation (N))CN(Deamidation (N))SCGTKM(Oxidation (M))K_	2	695.759	1389.5	67.464
	OVinf_Plasma_Dep_UGA_P_4	OVOC8347	LLQLPDSLCTVSVTHILSSSFCSLIHK	Weil_084_4577_2172_15_Slot1-25_1_4230	62469	62469	27	0	Unmodified	_LLQLPDSLCTVSVTHILSSSFCSLIHK_	3	1019.2	3054.59	56.473
	OVinf_Plasma_Dep_UGA_P_4	OVOC8347	LLQLPDSLCTVSVTHILSSSFCSLIHK	Weil_084_4577_2171_15_Slot1-25_1_4144	65574	65574	27	0	Unmodified	_LLQLPDSLCTVSVTHILSSSFCSLIHK_	3	1019.2	3054.59	54.261
	OVinf_Plasma_Dep_UGA_P_4	OVOC8347	LLQLPDSLCTVSVTHILSSSFCSLIHK	Weil_084_4577_2172_23_Slot1-34_1_4240	66566	66566	27	0	Unmodified	_LLQLPDSLCTVSVTHILSSSFCSLIHK_	3	1019.2	3054.59	13.301
	OVinf_Plasma_Dep_UGA_P_4	OVOC8420	LFQEMIMK	Weil_084_4577_2171_17_Slot1-28_1_4148	12513	12513	8	0	2 Oxidation (M)	_LFQEM(Oxidation (M))IM(Oxidation (M))K_	2	536.264	1070.51	66.087
	OVinf_Plasma_Dep_UGA_P_4	OVOC8457	ETNLNDDEKR	Weil_084_4577_2172_11_Slot1-21_1_4226	19812	19812	10	1	Deamidation (N)	_ETN(Deamidation (N))LNDDEKR_	1	1234.55	1233.55	51.864
	OVinf_Plasma_Dep_UGA_P_4	OVOC8493	ATSNVFAMFDQAQIQEFK	Weil_084_4577_2171_16_Slot1-26_1_4145	49066	49066	18	0	Oxidation (M)	_ATSNVFAM(Oxidation (M))FDQAQIQEFK_	3	697.667	2089.98	126.21
	OVinf_Plasma_Dep_UGA_P_4	OVOC8493	ATSNVFAMFDQAQIQEFK	Weil_084_4577_2171_16_Slot1-26_1_4145	49068	49068	18	0	Oxidation (M)	_ATSNVFAM(Oxidation (M))FDQAQIQEFK_	2	1046	2089.98	144.2
	OVinf_Plasma_Dep_UGA_P_4	OVOC8493	ATSNVFAMFDQAQIQEFK	Weil_084_4577_2172_16_Slot1-26_1_4231	50381	50381	18	0	Oxidation (M)	_ATSNVFAM(Oxidation (M))FDQAQIQEFK_	3	697.667	2089.98	83.214
	OVinf_Plasma_Dep_UGA_P_4	OVOC8493	ATSNVFAMFDQAQIQEFK	Weil_084_4577_2172_16_Slot1-26_1_4231	50386	50386	18	0	Oxidation (M)	_ATSNVFAM(Oxidation (M))FDQAQIQEFK_	2	1046	2089.98	139.7
	OVinf_Plasma_Dep_UGA_P_4	OVOC8493	ATSNVFAMFDQAQIQEFK	Weil_084_4577_2171_18_Slot1-29_1_4149	50534	50534	18	0	Oxidation (M)	_ATSNVFAM(Oxidation (M))FDQAQIQEFK_	2	1046	2089.98	72.327
	OVinf_Plasma_Dep_UGA_P_4	OVOC8493	ATSNVFAMFDQAQIQEFK	Weil_084_4577_2172_17_Slot1-28_1_4234	53747	53747	18	0	Oxidation (M)	_ATSNVFAM(Oxidation (M))FDQAQIQEFK_	3	697.667	2089.98	104.04
	OVinf_Plasma_Dep_UGA_P_4	OVOC8493	ATSNVFAMFDQAQIQEFK	Weil_084_4577_2172_17_Slot1-28_1_4234	53751	53751	18	0	Oxidation (M)	_ATSNVFAM(Oxidation (M))FDQAQIQEFK_	2	1046	2089.98	139.61
	OVinf_Plasma_Dep_UGA_P_4	OVOC8493	ATSNVFAMFDQAQIQEFK	Weil_084_4577_2171_17_Slot1-28_1_4148	54764	54764	18	0	Oxidation (M)	_ATSNVFAM(Oxidation (M))FDQAQIQEFK_	3	697.667	2089.98	100.07
	OVinf_Plasma_Dep_UGA_P_4	OVOC8493	ATSNVFAMFDQAQIQEFK	Weil_084_4577_2171_17_Slot1-28_1_4148	54767	54767	18	0	Oxidation (M)	_ATSNVFAM(Oxidation (M))FDQAQIQEFK_	2	1046	2089.98	148.69
	OVinf_Plasma_Dep_UGA_P_4	OVOC851	SSSNELTNGTFDSNNTSSSSVDSLLAPQR	Weil_084_4577_2171_20_Slot1-31_1_4151	65274	65274	29	0	Deamidation (N)	_SSSN(Deamidation (N))ELTNGTFDSNNTSSSSVDSLLAPQR_	3	1006.13	3015.35	47.267
	OVinf_Plasma_Dep_UGA_P_4	OVOC851	SSSNELTNGTFDSNNTSSSSVDSLLAPQR	Weil_084_4577_2172_20_Slot1-31_1_4237	68532	68532	29	0	Deamidation (N)	_SSSN(Deamidation (N))ELTNGTFDSNNTSSSSVDSLLAPQR_	3	1006.13	3015.35	49.155
	OVinf_Plasma_Dep_UGA_P_4	OVOC851	SSSNELTNGTFDSNNTSSSSVDSLLAPQR	Weil_084_4577_2172_20_Slot1-31_1_4237	68537	68537	29	0	Deamidation (N)	_SSSNELTN(Deamidation (N))GTFDSNNTSSSSVDSLLAPQR_	3	1006.13	3015.35	50.819
	OVinf_Plasma_Dep_UGA_P_4	OVOC851	SSSNELTNGTFDSNNTSSSSVDSLLAPQR	Weil_084_4577_2172_20_Slot1-31_1_4237	68538	68538	29	0	Deamidation (N)	_SSSNELTNGTFDSN(Deamidation (N))NTSSSSVDSLLAPQR_	3	1006.13	3015.35	42.028
	OVinf_Plasma_Dep_UGA_P_4	OVOC8545	WLHANAANFIENNGTFKSK	Weil_084_4577_2172_01_Slot1-10_1_4213	51192	51192	19	1	4 Deamidation (N)	_WLHAN(Deamidation (N))AAN(Deamidation (N))FIEN(Deamidation (N))N(Deamidation (N))GTFKSK_	3	722.676	2165.01	40.224
	OVinf_Plasma_Dep_UGA_P_4	OVOC8569	MQNNEQEMMPRPRK	Weil_084_4577_2172_18_Slot1-29_1_4235	43329	43329	14	2	Acetyl (Protein N-term),3 Oxidation (M)	_(Acetyl (Protein N-term))M(Oxidation (M))QNNEQEM(Oxidation (M))M(Oxidation (M))PRPRK_	2	939.916	1877.82	53.028
	OVinf_Plasma_Dep_UGA_P_4	OVOC8569	MQNNEQEMMPRPRK	Weil_084_4577_2171_18_Slot1-29_1_4149	43937	43937	14	2	Acetyl (Protein N-term),3 Oxidation (M)	_(Acetyl (Protein N-term))M(Oxidation (M))QNNEQEM(Oxidation (M))M(Oxidation (M))PRPRK_	2	939.916	1877.82	60.547
	OVinf_Plasma_Dep_UGA_P_4	OVOC8569	MQNNEQEMMPRPRK	Weil_084_4577_2172_17_Slot1-28_1_4234	45951	45951	14	2	Acetyl (Protein N-term),3 Oxidation (M)	_(Acetyl (Protein N-term))M(Oxidation (M))QNNEQEM(Oxidation (M))M(Oxidation (M))PRPRK_	2	939.916	1877.82	44.57
	OVinf_Plasma_Dep_UGA_P_4	OVOC8569	MQNNEQEMMPRPRK	Weil_084_4577_2171_17_Slot1-28_1_4148	46658	46658	14	2	Acetyl (Protein N-term),3 Oxidation (M)	_(Acetyl (Protein N-term))M(Oxidation (M))QNNEQEM(Oxidation (M))M(Oxidation (M))PRPRK_	2	939.916	1877.82	72.365
	OVinf_Plasma_Dep_UGA_P_4	OVOC8627	GIAELAIYPAVDPLDSTSR	Weil_084_4577_2171_07_Slot1-16_1_4134	43508	43508	19	0	Unmodified	_GIAELAIYPAVDPLDSTSR_	3	663.349	1987.03	52.201
	OVinf_Plasma_Dep_UGA_P_4	OVOC8627	GIAELAIYPAVDPLDSTSR	Weil_084_4577_2171_07_Slot1-16_1_4134	43510	43510	19	0	Unmodified	_GIAELAIYPAVDPLDSTSR_	2	994.52	1987.03	85.081
	OVinf_Plasma_Dep_UGA_P_4	OVOC8627	GIAELAIYPAVDPLDSTSR	Weil_084_4577_2171_06_Slot1-15_1_4133	43672	43672	19	0	Unmodified	_GIAELAIYPAVDPLDSTSR_	3	663.349	1987.03	51.07
	OVinf_Plasma_Dep_UGA_P_4	OVOC8627	GIAELAIYPAVDPLDSTSR	Weil_084_4577_2171_06_Slot1-15_1_4133	43674	43674	19	0	Unmodified	_GIAELAIYPAVDPLDSTSR_	2	994.52	1987.03	126.17
	OVinf_Plasma_Dep_UGA_P_4	OVOC8627	GIAELAIYPAVDPLDSTSR	Weil_084_4577_2172_07_Slot1-16_1_4219	47274	47274	19	0	Unmodified	_GIAELAIYPAVDPLDSTSR_	3	663.349	1987.03	69.201
	OVinf_Plasma_Dep_UGA_P_4	OVOC8627	GIAELAIYPAVDPLDSTSR	Weil_084_4577_2172_07_Slot1-16_1_4219	47276	47276	19	0	Unmodified	_GIAELAIYPAVDPLDSTSR_	2	994.52	1987.03	84.102
	OVinf_Plasma_Dep_UGA_P_4	OVOC8627	GIAELAIYPAVDPLDSTSR	Weil_084_4577_2172_06_Slot1-15_1_4218	47502	47502	19	0	Unmodified	_GIAELAIYPAVDPLDSTSR_	3	663.349	1987.03	54.556
	OVinf_Plasma_Dep_UGA_P_4	OVOC874	KLNNNSNANNK	Weil_084_4577_2171_01_Slot1-10_1_4128	17964	17964	11	1	5 Deamidation (N)	_KLN(Deamidation (N))N(Deamidation (N))N(Deamidation (N))SN(Deamidation (N))AN(Deamidation (N))NK_	2	618.273	1234.53	40.502
	OVinf_Plasma_Dep_UGA_P_4	OVOC8819	VMNFNIHNERTNK	Weil_084_4577_2172_09_Slot1-19_1_4224	37509	37509	13	1	Oxidation (M),3 Deamidation (N)	_VM(Oxidation (M))NFN(Deamidation (N))IHN(Deamidation (N))ERTN(Deamidation (N))K_	2	818.375	1634.74	41.796
	OVinf_Plasma_Dep_UGA_P_4	OVOC8872	LENDMIKMNAVDDKSVLK	Weil_084_4577_2171_03_Slot1-12_1_4130	46942	46942	18	2	2 Oxidation (M),Deamidation (N)	_LEN(Deamidation (N))DM(Oxidation (M))IKM(Oxidation (M))NAVDDKSVLK_	2	1048.52	2095.02	45.183
	OVinf_Plasma_Dep_UGA_P_4	OVOC8880	KLTSNINK	Weil_084_4577_2171_16_Slot1-26_1_4145	6207	6207	8	1	2 Deamidation (N)	_KLTSN(Deamidation (N))IN(Deamidation (N))K_	2	460.258	918.502	97.033
	OVinf_Plasma_Dep_UGA_P_4	OVOC8900	QDLPNAMNAAEVTDKLGLHTLR	Weil_084_4577_2171_18_Slot1-29_1_4149	58409	58409	22	1	Unmodified	_QDLPNAMNAAEVTDKLGLHTLR_	4	602.565	2406.23	84.58
	OVinf_Plasma_Dep_UGA_P_4	OVOC8909	LESELQSMKDQLR	Weil_084_4577_2171_08_Slot1-17_1_4135	32067	32067	13	1	Oxidation (M)	_LESELQSM(Oxidation (M))KDQLR_	2	796.901	1591.79	85.716
	OVinf_Plasma_Dep_UGA_P_4	OVOC8909	LESELQSMKDQLR	Weil_084_4577_2172_08_Slot1-17_1_4223	34516	34516	13	1	Oxidation (M)	_LESELQSM(Oxidation (M))KDQLR_	2	796.901	1591.79	99.855
	OVinf_Plasma_Dep_UGA_P_4	OVOC8909	LESELQSMKDQLR	Weil_084_4577_2171_10_Slot1-20_1_4139	36293	36293	13	1	Oxidation (M)	_LESELQSM(Oxidation (M))KDQLR_	2	796.901	1591.79	95.311
	OVinf_Plasma_Dep_UGA_P_4	OVOC8909	NKAVENELQNKNNNLLNSYEK	Weil_084_4577_2171_11_Slot1-21_1_4140	65941	65941	21	2	3 Deamidation (N)	_N(Deamidation (N))KAVENELQN(Deamidation (N))KNNNLLN(Deamidation (N))SYEK_	3	827.07	2478.19	66.485
	OVinf_Plasma_Dep_UGA_P_4	OVOC8963	MEIDEQKENVNDEK	Weil_084_4577_2171_04_Slot1-13_1_4131	35558	35558	14	1	Oxidation (M)	_M(Oxidation (M))EIDEQKENVNDEK_	2	868.886	1735.76	60.547
	OVinf_Plasma_Dep_UGA_P_4	OVOC8963	MEIDEQKENVNDEK	Weil_084_4577_2171_03_Slot1-12_1_4130	35636	35636	14	1	Oxidation (M)	_M(Oxidation (M))EIDEQKENVNDEK_	2	868.886	1735.76	64.064
	OVinf_Plasma_Dep_UGA_P_4	OVOC8974	QRVTANLSK	Weil_084_4577_2171_08_Slot1-17_1_4135	8922	8922	9	1	Gln->pyro-Glu,Deamidation (N)	_(Gln->pyro-Glu)QRVTAN(Deamidation (N))LSK_	2	500.775	999.535	98.009
	OVinf_Plasma_Dep_UGA_P_4	OVOC8974	QRVTANLSK	Weil_084_4577_2171_08_Slot1-17_1_4135	8923	8923	9	1	Gln->pyro-Glu,Deamidation (N)	_(Gln->pyro-Glu)QRVTAN(Deamidation (N))LSK_	2	500.775	999.535	108.3
	OVinf_Plasma_Dep_UGA_P_4	OVOC8974	QRVTANLSK	Weil_084_4577_2172_08_Slot1-17_1_4223	8937	8937	9	1	Gln->pyro-Glu,Deamidation (N)	_(Gln->pyro-Glu)QRVTAN(Deamidation (N))LSK_	2	500.775	999.535	119.07
	OVinf_Plasma_Dep_UGA_P_4	OVOC8974	QRVTANLSK	Weil_084_4577_2172_08_Slot1-17_1_4223	8938	8938	9	1	Gln->pyro-Glu,Deamidation (N)	_(Gln->pyro-Glu)QRVTAN(Deamidation (N))LSK_	2	500.775	999.535	108.3
	OVinf_Plasma_Dep_UGA_P_4	OVOC8974	QRVTANLSK	Weil_084_4577_2172_09_Slot1-19_1_4224	9381	9381	9	1	Gln->pyro-Glu,Deamidation (N)	_(Gln->pyro-Glu)QRVTAN(Deamidation (N))LSK_	2	500.775	999.535	88.181
	OVinf_Plasma_Dep_UGA_P_4	OVOC8974	QRVTANLSK	Weil_084_4577_2172_11_Slot1-21_1_4226	9551	9551	9	1	Gln->pyro-Glu,Deamidation (N)	_(Gln->pyro-Glu)QRVTAN(Deamidation (N))LSK_	2	500.775	999.535	90.761
	OVinf_Plasma_Dep_UGA_P_4	OVOC8974	QRVTANLSK	Weil_084_4577_2171_09_Slot1-19_1_4138	9844	9844	9	1	Gln->pyro-Glu,Deamidation (N)	_(Gln->pyro-Glu)QRVTAN(Deamidation (N))LSK_	2	500.775	999.535	103.8
	OVinf_Plasma_Dep_UGA_P_4	OVOC8974	QRVTANLSK	Weil_084_4577_2172_10_Slot1-20_1_4225	9990	9990	9	1	Gln->pyro-Glu,Deamidation (N)	_(Gln->pyro-Glu)QRVTAN(Deamidation (N))LSK_	2	500.775	999.535	78.816
	OVinf_Plasma_Dep_UGA_P_4	OVOC8974	QRVTANLSK	Weil_084_4577_2171_10_Slot1-20_1_4139	10129	10129	9	1	Gln->pyro-Glu,Deamidation (N)	_(Gln->pyro-Glu)QRVTAN(Deamidation (N))LSK_	2	500.775	999.535	88.181
	OVinf_Plasma_Dep_UGA_P_4	OVOC9053	PMQFPQFSALNNR	Weil_084_4577_2171_01_Slot1-10_1_4128	29509	29509	13	0	Unmodified	_PMQFPQFSALNNR_	2	775.383	1548.75	72.042
	OVinf_Plasma_Dep_UGA_P_4	OVOC9057	QITVGMPSK	Weil_084_4577_2172_14_Slot1-24_1_4229	8333	8333	9	0	Oxidation (M)	_QITVGM(Oxidation (M))PSK_	2	488.76	975.506	105.04
	OVinf_Plasma_Dep_UGA_P_4	OVOC9062	IGINNGTFSLGITIDDQAR	Weil_084_4577_2171_20_Slot1-31_1_4151	46997	46997	19	0	Deamidation (N)	_IGIN(Deamidation (N))NGTFSLGITIDDQAR_	2	1003.51	2005.01	94.507
	OVinf_Plasma_Dep_UGA_P_4	OVOC9062	IGINNGTFSLGITIDDQAR	Weil_084_4577_2171_22_Slot1-33_1_4153	48740	48740	19	0	Deamidation (N)	_IGIN(Deamidation (N))NGTFSLGITIDDQAR_	2	1003.51	2005.01	67.887
	OVinf_Plasma_Dep_UGA_P_4	OVOC9062	IGINNGTFSLGITIDDQAR	Weil_084_4577_2172_20_Slot1-31_1_4237	49950	49950	19	0	Deamidation (N)	_IGIN(Deamidation (N))NGTFSLGITIDDQAR_	2	1003.51	2005.01	76.563
	OVinf_Plasma_Dep_UGA_P_4	OVOC9062	IGINNGTFSLGITIDDQAR	Weil_084_4577_2172_22_Slot1-33_1_4239	50743	50743	19	0	Deamidation (N)	_IGINN(Deamidation (N))GTFSLGITIDDQAR_	2	1003.51	2005.01	107.6
	OVinf_Plasma_Dep_UGA_P_4	OVOC9112	INENNKFLNTASKEMNR	Weil_084_4577_2172_16_Slot1-26_1_4231	49143	49143	17	2	Oxidation (M),4 Deamidation (N)	_IN(Deamidation (N))EN(Deamidation (N))NKFLN(Deamidation (N))TASKEM(Oxidation (M))N(Deamidation (N))R_	2	1021.97	2041.93	47.361
	OVinf_Plasma_Dep_UGA_P_4	OVOC9159	ELVRCAVMQCIEELR	Weil_084_4577_2171_04_Slot1-13_1_4131	42101	42101	15	1	Oxidation (M)	_ELVRCAVM(Oxidation (M))QCIEELR_	3	641.315	1920.92	60
	OVinf_Plasma_Dep_UGA_P_4	OVOC919	DMRSESLNNGQTNLAK	Weil_084_4577_2172_01_Slot1-10_1_4213	39281	39281	16	1	Oxidation (M),3 Deamidation (N)	_DM(Oxidation (M))RSESLN(Deamidation (N))N(Deamidation (N))GQTN(Deamidation (N))LAK_	2	898.902	1795.79	42.061
	OVinf_Plasma_Dep_UGA_P_4	OVOC9255	HSTLFQDNLAK	Weil_084_4577_2171_03_Slot1-12_1_4130	19194	19194	11	0	Unmodified	_HSTLFQDNLAK_	2	637.33	1272.65	92.732
	OVinf_Plasma_Dep_UGA_P_4	OVOC9255	HSTLFQDNLAK	Weil_084_4577_2171_04_Slot1-13_1_4131	19217	19217	11	0	Unmodified	_HSTLFQDNLAK_	2	637.33	1272.65	158.57
	OVinf_Plasma_Dep_UGA_P_4	OVOC9255	HSTLFQDNLAK	Weil_084_4577_2171_23_Slot1-34_1_4154	19274	19274	11	0	Unmodified	_HSTLFQDNLAK_	2	637.33	1272.65	109.88
	OVinf_Plasma_Dep_UGA_P_4	OVOC9255	HSTLFQDNLAK	Weil_084_4577_2171_05_Slot1-14_1_4132	19370	19370	11	0	Unmodified	_HSTLFQDNLAK_	2	637.33	1272.65	131.22
	OVinf_Plasma_Dep_UGA_P_4	OVOC9255	HSTLFQDNLAK	Weil_084_4577_2171_07_Slot1-16_1_4134	19450	19450	11	0	Unmodified	_HSTLFQDNLAK_	3	425.223	1272.65	49.96
	OVinf_Plasma_Dep_UGA_P_4	OVOC9255	HSTLFQDNLAK	Weil_084_4577_2171_07_Slot1-16_1_4134	19451	19451	11	0	Unmodified	_HSTLFQDNLAK_	2	637.33	1272.65	78.932
	OVinf_Plasma_Dep_UGA_P_4	OVOC9255	HSTLFQDNLAK	Weil_084_4577_2171_07_Slot1-16_1_4134	19454	19454	11	0	Unmodified	_HSTLFQDNLAK_	2	637.33	1272.65	105.36
	OVinf_Plasma_Dep_UGA_P_4	OVOC9255	HSTLFQDNLAK	Weil_084_4577_2171_07_Slot1-16_1_4134	19456	19456	11	0	Unmodified	_HSTLFQDNLAK_	1	1273.65	1272.65	123.5
	OVinf_Plasma_Dep_UGA_P_4	OVOC9255	HSTLFQDNLAK	Weil_084_4577_2171_07_Slot1-16_1_4134	19460	19460	11	0	Unmodified	_HSTLFQDNLAK_	2	637.33	1272.65	109.88
	OVinf_Plasma_Dep_UGA_P_4	OVOC9255	HSTLFQDNLAK	Weil_084_4577_2171_07_Slot1-16_1_4134	19462	19462	11	0	Unmodified	_HSTLFQDNLAK_	2	637.33	1272.65	138.26
	OVinf_Plasma_Dep_UGA_P_4	OVOC9255	HSTLFQDNLAK	Weil_084_4577_2171_01_Slot1-10_1_4128	19486	19486	11	0	Unmodified	_HSTLFQDNLAK_	2	637.33	1272.65	120.33
	OVinf_Plasma_Dep_UGA_P_4	OVOC9255	HSTLFQDNLAK	Weil_084_4577_2171_07_Slot1-16_1_4134	19486	19486	11	0	Deamidation (N)	_HSTLFQDN(Deamidation (N))LAK_	2	637.822	1273.63	123.5
	OVinf_Plasma_Dep_UGA_P_4	OVOC9255	HSTLFQDNLAK	Weil_084_4577_2171_20_Slot1-31_1_4151	19762	19762	11	0	Unmodified	_HSTLFQDNLAK_	2	637.33	1272.65	129.28
	OVinf_Plasma_Dep_UGA_P_4	OVOC9255	HSTLFQDNLAK	Weil_084_4577_2171_20_Slot1-31_1_4151	19786	19786	11	0	Deamidation (N)	_HSTLFQDN(Deamidation (N))LAK_	2	637.822	1273.63	120.33
	OVinf_Plasma_Dep_UGA_P_4	OVOC9255	HSTLFQDNLAK	Weil_084_4577_2171_20_Slot1-31_1_4151	19789	19789	11	0	Deamidation (N)	_HSTLFQDN(Deamidation (N))LAK_	2	637.822	1273.63	108.3
	OVinf_Plasma_Dep_UGA_P_4	OVOC9255	HSTLFQDNLAK	Weil_084_4577_2172_04_Slot1-13_1_4216	19837	19837	11	0	Unmodified	_HSTLFQDNLAK_	2	637.33	1272.65	95.311
	OVinf_Plasma_Dep_UGA_P_4	OVOC9255	HSTLFQDNLAK	Weil_084_4577_2171_08_Slot1-17_1_4135	19882	19882	11	0	Unmodified	_HSTLFQDNLAK_	2	637.33	1272.65	90.761
	OVinf_Plasma_Dep_UGA_P_4	OVOC9255	HSTLFQDNLAK	Weil_084_4577_2171_08_Slot1-17_1_4135	19888	19888	11	0	Unmodified	_HSTLFQDNLAK_	2	637.33	1272.65	112.8
	OVinf_Plasma_Dep_UGA_P_4	OVOC9255	HSTLFQDNLAK	Weil_084_4577_2171_08_Slot1-17_1_4135	19926	19926	11	0	Deamidation (N)	_HSTLFQDN(Deamidation (N))LAK_	2	637.822	1273.63	134.66
	OVinf_Plasma_Dep_UGA_P_4	OVOC9255	HSTLFQDNLAK	Weil_084_4577_2171_06_Slot1-15_1_4133	20259	20259	11	0	Unmodified	_HSTLFQDNLAK_	2	637.33	1272.65	92.732
	OVinf_Plasma_Dep_UGA_P_4	OVOC9255	HSTLFQDNLAK	Weil_084_4577_2171_06_Slot1-15_1_4133	20262	20262	11	0	Unmodified	_HSTLFQDNLAK_	1	1273.65	1272.65	95.311
	OVinf_Plasma_Dep_UGA_P_4	OVOC9255	HSTLFQDNLAK	Weil_084_4577_2173_05_Slot1-14_1_4222	20287	20287	11	0	Unmodified	_HSTLFQDNLAK_	2	637.33	1272.65	112.8
	OVinf_Plasma_Dep_UGA_P_4	OVOC9255	HSTLFQDNLAK	Weil_084_4577_2171_06_Slot1-15_1_4133	20307	20307	11	0	Deamidation (N)	_HSTLFQDN(Deamidation (N))LAK_	2	637.822	1273.63	123.5
	OVinf_Plasma_Dep_UGA_P_4	OVOC9255	HSTLFQDNLAK	Weil_084_4577_2172_18_Slot1-29_1_4235	20390	20390	11	0	Unmodified	_HSTLFQDNLAK_	2	637.33	1272.65	102.55
	OVinf_Plasma_Dep_UGA_P_4	OVOC9255	HSTLFQDNLAK	Weil_084_4577_2171_18_Slot1-29_1_4149	20688	20688	11	0	Unmodified	_HSTLFQDNLAK_	2	637.33	1272.65	95.311
	OVinf_Plasma_Dep_UGA_P_4	OVOC9255	HSTLFQDNLAK	Weil_084_4577_2172_07_Slot1-16_1_4219	20804	20804	11	0	Unmodified	_HSTLFQDNLAK_	2	637.33	1272.65	99.855
	OVinf_Plasma_Dep_UGA_P_4	OVOC9255	HSTLFQDNLAK	Weil_084_4577_2172_07_Slot1-16_1_4219	20805	20805	11	0	Unmodified	_HSTLFQDNLAK_	1	1273.65	1272.65	142.56
	OVinf_Plasma_Dep_UGA_P_4	OVOC9255	HSTLFQDNLAK	Weil_084_4577_2172_07_Slot1-16_1_4219	20845	20845	11	0	Deamidation (N)	_HSTLFQDN(Deamidation (N))LAK_	2	637.822	1273.63	102.55
	OVinf_Plasma_Dep_UGA_P_4	OVOC9255	HSTLFQDNLAK	Weil_084_4577_2172_02_Slot1-11_1_4214	20940	20940	11	0	Unmodified	_HSTLFQDNLAK_	2	637.33	1272.65	124.81
	OVinf_Plasma_Dep_UGA_P_4	OVOC9255	HSTLFQDNLAK	Weil_084_4577_2171_22_Slot1-33_1_4153	20942	20942	11	0	Unmodified	_HSTLFQDNLAK_	2	637.33	1272.65	90.263
	OVinf_Plasma_Dep_UGA_P_4	OVOC9255	HSTLFQDNLAK	Weil_084_4577_2172_17_Slot1-28_1_4234	20964	20964	11	0	Unmodified	_HSTLFQDNLAK_	2	637.33	1272.65	109.88
	OVinf_Plasma_Dep_UGA_P_4	OVOC9255	HSTLFQDNLAK	Weil_084_4577_2172_08_Slot1-17_1_4223	20971	20971	11	0	Unmodified	_HSTLFQDNLAK_	2	637.33	1272.65	95.311
	OVinf_Plasma_Dep_UGA_P_4	OVOC9255	HSTLFQDNLAK	Weil_084_4577_2171_22_Slot1-33_1_4153	20974	20974	11	0	Deamidation (N)	_HSTLFQDN(Deamidation (N))LAK_	2	637.822	1273.63	112.8
	OVinf_Plasma_Dep_UGA_P_4	OVOC9255	HSTLFQDNLAK	Weil_084_4577_2171_12_Slot1-22_1_4141	20976	20976	11	0	Unmodified	_HSTLFQDNLAK_	2	637.33	1272.65	85.716
	OVinf_Plasma_Dep_UGA_P_4	OVOC9255	HSTLFQDNLAK	Weil_084_4577_2171_21_Slot1-32_1_4152	21012	21012	11	0	Deamidation (N)	_HSTLFQDN(Deamidation (N))LAK_	2	637.822	1273.63	98.009
	OVinf_Plasma_Dep_UGA_P_4	OVOC9255	HSTLFQDNLAK	Weil_084_4577_2171_21_Slot1-32_1_4152	21013	21013	11	0	Deamidation (N)	_HSTLFQDN(Deamidation (N))LAK_	2	637.822	1273.63	154.35
	OVinf_Plasma_Dep_UGA_P_4	OVOC9255	HSTLFQDNLAK	Weil_084_4577_2172_21_Slot1-32_1_4238	21222	21222	11	0	Unmodified	_HSTLFQDNLAK_	2	637.33	1272.65	131.22
	OVinf_Plasma_Dep_UGA_P_4	OVOC9255	HSTLFQDNLAK	Weil_084_4577_2172_21_Slot1-32_1_4238	21258	21258	11	0	Deamidation (N)	_HSTLFQDN(Deamidation (N))LAK_	2	637.822	1273.63	107.08
	OVinf_Plasma_Dep_UGA_P_4	OVOC9255	HSTLFQDNLAK	Weil_084_4577_2172_21_Slot1-32_1_4238	21260	21260	11	0	Deamidation (N)	_HSTLFQDN(Deamidation (N))LAK_	2	637.822	1273.63	158.57
	OVinf_Plasma_Dep_UGA_P_4	OVOC9255	HSTLFQDNLAK	Weil_084_4577_2172_22_Slot1-33_1_4239	21356	21356	11	0	Deamidation (N)	_HSTLFQDN(Deamidation (N))LAK_	2	637.822	1273.63	76.572
	OVinf_Plasma_Dep_UGA_P_4	OVOC9255	HSTLFQDNLAK	Weil_084_4577_2172_22_Slot1-33_1_4239	21360	21360	11	0	Deamidation (N)	_HSTLFQDN(Deamidation (N))LAK_	2	637.822	1273.63	102.55
	OVinf_Plasma_Dep_UGA_P_4	OVOC9255	HSTLFQDNLAK	Weil_084_4577_2172_12_Slot1-22_1_4227	21381	21381	11	0	Unmodified	_HSTLFQDNLAK_	2	637.33	1272.65	120.33
	OVinf_Plasma_Dep_UGA_P_4	OVOC9255	HSTLFQDNLAK	Weil_084_4577_2171_11_Slot1-21_1_4140	21716	21716	11	0	Unmodified	_HSTLFQDNLAK_	2	637.33	1272.65	120.33
	OVinf_Plasma_Dep_UGA_P_4	OVOC9255	HSTLFQDNLAK	Weil_084_4577_2172_11_Slot1-21_1_4226	21716	21716	11	0	Unmodified	_HSTLFQDNLAK_	2	637.33	1272.65	105.36
	OVinf_Plasma_Dep_UGA_P_4	OVOC9255	HSTLFQDNLAK	Weil_084_4577_2172_06_Slot1-15_1_4218	21770	21770	11	0	Unmodified	_HSTLFQDNLAK_	2	637.33	1272.65	90.263
	OVinf_Plasma_Dep_UGA_P_4	OVOC9255	HSTLFQDNLAK	Weil_084_4577_2172_06_Slot1-15_1_4218	21771	21771	11	0	Unmodified	_HSTLFQDNLAK_	2	637.33	1272.65	95.311
	OVinf_Plasma_Dep_UGA_P_4	OVOC9255	HSTLFQDNLAK	Weil_084_4577_2172_06_Slot1-15_1_4218	21773	21773	11	0	Unmodified	_HSTLFQDNLAK_	2	637.33	1272.65	85.716
	OVinf_Plasma_Dep_UGA_P_4	OVOC9255	HSTLFQDNLAK	Weil_084_4577_2172_06_Slot1-15_1_4218	21776	21776	11	0	Unmodified	_HSTLFQDNLAK_	1	1273.65	1272.65	120.33
	OVinf_Plasma_Dep_UGA_P_4	OVOC9255	HSTLFQDNLAK	Weil_084_4577_2172_06_Slot1-15_1_4218	21812	21812	11	0	Deamidation (N)	_HSTLFQDN(Deamidation (N))LAK_	2	637.822	1273.63	105.36
	OVinf_Plasma_Dep_UGA_P_4	OVOC9255	HSTLFQDNLAK	Weil_084_4577_2172_09_Slot1-19_1_4224	22234	22234	11	0	Unmodified	_HSTLFQDNLAK_	2	637.33	1272.65	123.5
	OVinf_Plasma_Dep_UGA_P_4	OVOC9255	HSTLFQDNLAK	Weil_084_4577_2172_09_Slot1-19_1_4224	22235	22235	11	0	Unmodified	_HSTLFQDNLAK_	2	637.33	1272.65	131.22
	OVinf_Plasma_Dep_UGA_P_4	OVOC9255	HSTLFQDNLAK	Weil_084_4577_2171_24_Slot1-35_1_4155	22438	22438	11	0	Unmodified	_HSTLFQDNLAK_	2	637.33	1272.65	90.263
	OVinf_Plasma_Dep_UGA_P_4	OVOC9255	HSTLFQDNLAK	Weil_084_4577_2171_10_Slot1-20_1_4139	22833	22833	11	0	Unmodified	_HSTLFQDNLAK_	2	637.33	1272.65	109.88
	OVinf_Plasma_Dep_UGA_P_4	OVOC9255	HSTLFQDNLAK	Weil_084_4577_2171_09_Slot1-19_1_4138	22986	22986	11	0	Unmodified	_HSTLFQDNLAK_	2	637.33	1272.65	119.07
	OVinf_Plasma_Dep_UGA_P_4	OVOC9255	HSTLFQDNLAK	Weil_084_4577_2172_10_Slot1-20_1_4225	23551	23551	11	0	Unmodified	_HSTLFQDNLAK_	2	637.33	1272.65	138.26
	OVinf_Plasma_Dep_UGA_P_4	OVOC9255	HSTLFQDNLAKK	Weil_084_4577_2171_14_Slot1-24_1_4143	24824	24824	12	1	Unmodified	_HSTLFQDNLAKK_	2	701.378	1400.74	94.804
	OVinf_Plasma_Dep_UGA_P_4	OVOC9255	HSTLFQDNLAKK	Weil_084_4577_2171_12_Slot1-22_1_4141	25936	25936	12	1	Unmodified	_HSTLFQDNLAKK_	3	467.921	1400.74	81.163
	OVinf_Plasma_Dep_UGA_P_4	OVOC9255	HSTLFQDNLAKK	Weil_084_4577_2171_13_Slot1-23_1_4142	26018	26018	12	1	Unmodified	_HSTLFQDNLAKK_	3	467.921	1400.74	108.3
	OVinf_Plasma_Dep_UGA_P_4	OVOC9255	HSTLFQDNLAKK	Weil_084_4577_2171_13_Slot1-23_1_4142	26019	26019	12	1	Unmodified	_HSTLFQDNLAKK_	2	701.378	1400.74	87.895
	OVinf_Plasma_Dep_UGA_P_4	OVOC9255	HSTLFQDNLAKK	Weil_084_4577_2172_12_Slot1-22_1_4227	26826	26826	12	1	Unmodified	_HSTLFQDNLAKK_	3	467.921	1400.74	56.378
	OVinf_Plasma_Dep_UGA_P_4	OVOC9255	HSTLFQDNLAKK	Weil_084_4577_2172_13_Slot1-23_1_4228	26893	26893	12	1	Unmodified	_HSTLFQDNLAKK_	3	467.921	1400.74	78.816
	OVinf_Plasma_Dep_UGA_P_4	OVOC9265	QWVIDKFYEADVNR	Weil_084_4577_2172_01_Slot1-10_1_4213	38313	38313	14	1	Gln->pyro-Glu,Deamidation (N)	_(Gln->pyro-Glu)QWVIDKFYEADVN(Deamidation (N))R_	2	883.923	1765.83	43.168
	OVinf_Plasma_Dep_UGA_P_4	OVOC9265	QWVIDKFYEADVNR	Weil_084_4577_2172_03_Slot1-12_1_4215	38974	38974	14	1	Gln->pyro-Glu,Deamidation (N)	_(Gln->pyro-Glu)QWVIDKFYEADVN(Deamidation (N))R_	2	883.923	1765.83	54.584
	OVinf_Plasma_Dep_UGA_P_4	OVOC9445	TFTDCFNCLPVAAIIDEK	Weil_084_4577_2171_14_Slot1-24_1_4143	49931	49931	18	0	Unmodified	_TFTDCFNCLPVAAIIDEK_	2	1057.5	2112.99	123.99
	OVinf_Plasma_Dep_UGA_P_4	OVOC9445	TFTDCFNCLPVAAIIDEK	Weil_084_4577_2171_13_Slot1-23_1_4142	50056	50056	18	0	Unmodified	_TFTDCFNCLPVAAIIDEK_	2	1057.5	2112.99	90.156
	OVinf_Plasma_Dep_UGA_P_4	OVOC9445	TFTDCFNCLPVAAIIDEK	Weil_084_4577_2172_14_Slot1-24_1_4229	52543	52543	18	0	Unmodified	_TFTDCFNCLPVAAIIDEK_	2	1057.5	2112.99	54.556
	OVinf_Plasma_Dep_UGA_P_4	OVOC955	TYYLLLAYGETSKYGELGIHSLDER	Weil_084_4577_2171_22_Slot1-33_1_4153	67738	67738	25	1	Unmodified	_TYYLLLAYGETSKYGELGIHSLDER_	3	964.487	2890.44	49.485
	OVinf_Plasma_Dep_UGA_P_4	OVOC955	TYYLLLAYGETSKYGELGIHSLDER	Weil_084_4577_2172_22_Slot1-33_1_4239	69752	69752	25	1	Unmodified	_TYYLLLAYGETSKYGELGIHSLDER_	3	964.487	2890.44	45.826
	OVinf_Plasma_Dep_UGA_P_4	OVOC960	RINSRQNLK	Weil_084_4577_2172_07_Slot1-16_1_4219	14118	14118	9	2	Deamidation (N)	_RINSRQN(Deamidation (N))LK_	2	565.325	1128.64	79.809
	OVinf_Plasma_Dep_UGA_P_4	OVOC960	RINSRQNLK	Weil_084_4577_2171_21_Slot1-32_1_4152	14370	14370	9	2	Deamidation (N)	_RINSRQN(Deamidation (N))LK_	2	565.325	1128.64	117.39
	OVinf_Plasma_Dep_UGA_P_4	OVOC960	RINSRQNLK	Weil_084_4577_2172_11_Slot1-21_1_4226	14940	14940	9	2	Deamidation (N)	_RINSRQN(Deamidation (N))LK_	2	565.325	1128.64	109.36
	OVinf_Plasma_Dep_UGA_P_4	OVOC960	RINSRQNLK	Weil_084_4577_2171_09_Slot1-19_1_4138	15793	15793	9	2	Deamidation (N)	_RINSRQN(Deamidation (N))LK_	2	565.325	1128.64	110.22
	OVinf_Plasma_Dep_UGA_P_4	OVOC960	RINSRQNLK	Weil_084_4577_2172_10_Slot1-20_1_4225	15995	15995	9	2	Deamidation (N)	_RINSRQN(Deamidation (N))LK_	2	565.325	1128.64	105.81
	OVinf_Plasma_Dep_UGA_P_4	OVOC960	RINSRQNLK	Weil_084_4577_2172_10_Slot1-20_1_4225	15996	15996	9	2	Deamidation (N)	_RINSRQN(Deamidation (N))LK_	2	565.325	1128.64	94.806
	OVinf_Plasma_Dep_UGA_P_4	OVOC9824	KDNDLTLSVIEETLNVLFTTVMNEK	Weil_084_4577_2171_09_Slot1-19_1_4138	74360	74360	25	1	3 Deamidation (N)	_KDN(Deamidation (N))DLTLSVIEETLN(Deamidation (N))VLFTTVMN(Deamidation (N))EK_	3	957.147	2868.42	49.485
	OVinf_Plasma_Dep_UGA_P_4	OVOC9834	SDTSVRNSDKK	Weil_084_4577_2172_18_Slot1-29_1_4235	18623	18623	11	2	Deamidation (N)	_SDTSVRN(Deamidation (N))SDKK_	2	619.305	1236.59	84.368
	OVinf_Plasma_Dep_UGA_P_4	OVOC9856	VIPNFMCQGGDFTR	Weil_084_4577_2171_23_Slot1-34_1_4154	32675	32675	14	0	Unmodified	_VIPNFMCQGGDFTR_	2	821.379	1640.74	67.548
	OVinf_Plasma_Dep_UGA_P_4	OVOC9902	FVEFRNPLSTDQTTVQQFNYSFQDV	Weil_084_4577_2171_07_Slot1-16_1_4134	60080	60080	25	1	2 Deamidation (N)	_FVEFRN(Deamidation (N))PLSTDQTTVQQFN(Deamidation (N))YSFQDV_	3	1004.8	3011.38	59.171
	OVinf_Plasma_Dep_UGA_P_4	OVOC9912	SISMTLSKQNNEMK	Weil_084_4577_2171_11_Slot1-21_1_4140	36618	36618	14	1	2 Oxidation (M),2 Deamidation (N)	_SISM(Oxidation (M))TLSKQN(Deamidation (N))N(Deamidation (N))EM(Oxidation (M))K_	2	822.876	1643.74	53.517
	OVinf_Plasma_Dep_UGA_P_4	OVOC9912	SISMTLSKQNNEMKK	Weil_084_4577_2171_14_Slot1-24_1_4143	38664	38664	15	2	2 Oxidation (M),2 Deamidation (N)	_SISM(Oxidation (M))TLSKQN(Deamidation (N))N(Deamidation (N))EM(Oxidation (M))KK_	2	886.924	1771.83	58.889
	OVinf_Plasma_Dep_UGA_P_4	OVOC9927	NIIIPQNLIFADTLK	Weil_084_4577_2172_19_Slot1-30_1_4236	40436	40436	15	0	Acetyl (Protein N-term),2 Deamidation (N)	_(Acetyl (Protein N-term))N(Deamidation (N))IIIPQN(Deamidation (N))LIFADTLK_	2	878.99	1755.97	51.872
	OVinf_Plasma_IP_UGA_I_1	OVOC10080	VLSSVNSFIEK	Weil_053_3657_2151_06	20049	13488	11	0	Deamidation (N)	_VLSSVN(Deamidation (N))SFIEK_	2	612.33	1222.64	72.607
	OVinf_Plasma_IP_UGA_I_1	OVOC10094	TQTDTKTEQK	Weil_053_3657_2151_06	3271	921	10	1	Unmodified	_TQTDTKTEQK_	1	1179.59	1178.58	76.478
	OVinf_Plasma_IP_UGA_I_1	OVOC10094	TQTDTKTEQK	Weil_053_3657_2151_01	3559	1238	10	1	Unmodified	_TQTDTKTEQK_	1	1179.59	1178.58	77.072
	OVinf_Plasma_IP_UGA_I_1	OVOC10147	NYERLQDLVDKLQSK	Weil_053_3657_2151_02	86791	67802	15	2	Deamidation (N)	_N(Deamidation (N))YERLQDLVDKLQSK_	2	925.486	1848.96	72.434
	OVinf_Plasma_IP_UGA_I_1	OVOC10212	NISIDLNLIESRR	Weil_053_3657_2151_06	87667	71240	13	1	Deamidation (N)	_NISIDLN(Deamidation (N))LIESRR_	2	772.426	1542.84	62.463
	OVinf_Plasma_IP_UGA_I_1	OVOC10244	QKDETLNELRNEK	Weil_053_3657_2151_06	49884	38244	13	2	Gln->pyro-Glu,Deamidation (N)	_(Gln->pyro-Glu)QKDETLN(Deamidation (N))ELRNEK_	2	800.894	1599.77	44.863
	OVinf_Plasma_IP_UGA_I_1	OVOC10381	LLTADRNMREAQR	Weil_053_3657_2151_06	48820	37435	13	2	Oxidation (M),Deamidation (N)	_LLTADRN(Deamidation (N))M(Oxidation (M))REAQR_	2	795.904	1589.79	45.997
	OVinf_Plasma_IP_UGA_I_1	OVOC10389	NLELYKLYRQER	Weil_053_3657_2151_06	64550	50821	12	2	Deamidation (N)	_N(Deamidation (N))LELYKLYRQER_	2	813.436	1624.86	85.731
	OVinf_Plasma_IP_UGA_I_1	OVOC10396	ISDNGLQDKINFK	Weil_053_3657_2151_02	47558	33652	13	1	Deamidation (N)	_ISDNGLQDKIN(Deamidation (N))FK_	2	746.886	1491.76	70.1
	OVinf_Plasma_IP_UGA_I_1	OVOC10396	ISDNGLQDKINFK	Weil_053_3657_2151_02	47816	33866	13	1	Deamidation (N)	_ISDNGLQDKIN(Deamidation (N))FK_	2	746.886	1491.76	70.1
	OVinf_Plasma_IP_UGA_I_1	OVOC10549	VLTNLLK	Weil_053_3657_2151_06	36059	26686	7	0	Unmodified	_VLTNLLK_	1	800.524	799.517	110.63
	OVinf_Plasma_IP_UGA_I_1	OVOC10594	ERLNNEEYVRILNDVIHLNK	Weil_053_3657_2151_05	108068	86459	20	2	2 Deamidation (N)	_ERLNNEEYVRILN(Deamidation (N))DVIHLN(Deamidation (N))K_	3	828.434	2482.28	45.704
	OVinf_Plasma_IP_UGA_I_1	OVOC10742	IGAVVNDIR	Weil_053_3657_2151_06	53954	41660	9	0	Unmodified	_IGAVVNDIR_	2	478.78	955.545	107.43
	OVinf_Plasma_IP_UGA_I_1	OVOC10904	TININWTKER	Weil_053_3657_2151_02	56792	41554	10	1	Deamidation (N)	_TININ(Deamidation (N))WTKER_	2	638.338	1274.66	67.563
	OVinf_Plasma_IP_UGA_I_1	OVOC10942	QGDFIIDGSSVAVSAAAPR	Weil_053_3657_2151_06	140627	117892	19	0	Gln->pyro-Glu	_(Gln->pyro-Glu)QGDFIIDGSSVAVSAAAPR_	2	922.463	1842.91	82.85
	OVinf_Plasma_IP_UGA_I_1	OVOC10971	DLQMVNIGLR	Weil_053_3657_2151_01	64165	51923	10	0	Unmodified	_DLQMVNIGLR_	3	386.882	1157.62	38.567
	OVinf_Plasma_IP_UGA_I_1	OVOC11008	LDELIFIHR	Weil_053_3657_2151_02	57873	42494	9	0	Unmodified	_LDELIFIHR_	3	385.889	1154.64	71.692
	OVinf_Plasma_IP_UGA_I_1	OVOC11074	NLIDMIMIVMNTANAAGK	Weil_053_3657_2151_05	88864	69703	18	0	2 Oxidation (M),Deamidation (N)	_N(Deamidation (N))LIDM(Oxidation (M))IM(Oxidation (M))IVMNTANAAGK_	2	976.978	1951.94	41.54
	OVinf_Plasma_IP_UGA_I_1	OVOC11087	LAFGNNRK	Weil_053_3657_2151_06	46854	35810	8	1	2 Deamidation (N)	_LAFGN(Deamidation (N))N(Deamidation (N))RK_	2	461.243	920.472	59.609
	OVinf_Plasma_IP_UGA_I_1	OVOC1112	ALLDMIEMLDK	Weil_053_3657_2151_02	33699	22109	11	0	2 Oxidation (M)	_ALLDM(Oxidation (M))IEM(Oxidation (M))LDK_	2	662.33	1322.65	45.68
	OVinf_Plasma_IP_UGA_I_1	OVOC1114	ETSARVVAADFLMR	Weil_053_3657_2151_06	115613	95861	14	1	Oxidation (M)	_ETSARVVAADFLM(Oxidation (M))R_	2	791.406	1580.8	61.161
	OVinf_Plasma_IP_UGA_I_1	OVOC1114	ETSARVVAADFLMR	Weil_053_3657_2151_06	115884	96101	14	1	Oxidation (M)	_ETSARVVAADFLM(Oxidation (M))R_	2	791.406	1580.8	61.161
	OVinf_Plasma_IP_UGA_I_1	OVOC11175	TGDVAVVK	Weil_053_3657_2151_06	5484	2493	8	0	Unmodified	_TGDVAVVK_	1	788.451	787.444	75.311
	OVinf_Plasma_IP_UGA_I_1	OVOC11186	YVKSFLKWLNENK	Weil_053_3657_2151_02	89374	70016	13	2	2 Deamidation (N)	_YVKSFLKWLN(Deamidation (N))EN(Deamidation (N))K_	2	835.943	1669.87	64.04
	OVinf_Plasma_IP_UGA_I_1	OVOC11382	LTSTNDPTALSAEDLGR	Weil_053_3657_2151_06	62762	49257	17	0	Deamidation (N)	_LTSTN(Deamidation (N))DPTALSAEDLGR_	2	881.429	1760.84	42.809
	OVinf_Plasma_IP_UGA_I_1	OVOC11458	LVISISESK	Weil_053_3657_2151_05	37106	24984	9	0	Unmodified	_LVISISESK_	2	488.29	974.565	86.794
	OVinf_Plasma_IP_UGA_I_1	OVOC11458	LVISISESK	Weil_053_3657_2151_06	39233	29323	9	0	Unmodified	_LVISISESK_	2	488.29	974.565	85.064
	OVinf_Plasma_IP_UGA_I_1	OVOC11458	LVISISESKR	Weil_053_3657_2151_05	21837	12756	10	1	Unmodified	_LVISISESKR_	3	377.896	1130.67	72.643
	OVinf_Plasma_IP_UGA_I_1	OVOC11497	LTLAETR	Weil_053_3657_2151_05	21125	12201	7	0	Unmodified	_LTLAETR_	2	402.235	802.455	118.06
	OVinf_Plasma_IP_UGA_I_1	OVOC11728	NIQDKLVVEGEELIMDAK	Weil_053_3657_2151_02	71717	54604	18	1	Deamidation (N)	_N(Deamidation (N))IQDKLVVEGEELIMDAK_	2	1023.03	2044.04	53.252
	OVinf_Plasma_IP_UGA_I_1	OVOC11728	NIQDKLVVEGEELIMDAK	Weil_053_3657_2151_02	71741	54626	18	1	Deamidation (N)	_N(Deamidation (N))IQDKLVVEGEELIMDAK_	2	1023.03	2044.04	47.062
	OVinf_Plasma_IP_UGA_I_1	OVOC11743	DIQPNAR	Weil_053_3657_2151_05	59412	43903	7	0	Deamidation (N)	_DIQPN(Deamidation (N))AR_	1	814.405	813.398	56.51
	OVinf_Plasma_IP_UGA_I_1	OVOC11764	EVQLVVLCSQPPTR	Weil_053_3657_2151_02	60679	44948	14	0	Unmodified	_EVQLVVLCSQPPTR_	2	813.438	1624.86	74.944
	OVinf_Plasma_IP_UGA_I_1	OVOC11764	EVQLVVLCSQPPTR	Weil_053_3657_2151_06	64281	50584	14	0	Unmodified	_EVQLVVLCSQPPTR_	2	813.438	1624.86	100.88
	OVinf_Plasma_IP_UGA_I_1	OVOC1192	IVELEEELR	Weil_053_3657_2151_02	54329	39430	9	0	Unmodified	_IVELEEELR_	2	565.309	1128.6	109.36
	OVinf_Plasma_IP_UGA_I_1	OVOC1192	IVELEEELR	Weil_053_3657_2151_01	61298	49476	9	0	Unmodified	_IVELEEELR_	2	565.309	1128.6	127.46
	OVinf_Plasma_IP_UGA_I_1	OVOC11982	VAVWSVR	Weil_053_3657_2151_06	40007	29970	7	0	Unmodified	_VAVWSVR_	2	408.74	815.465	138.53
	OVinf_Plasma_IP_UGA_I_1	OVOC11982	VAVWSVR	Weil_053_3657_2151_01	43333	34310	7	0	Unmodified	_VAVWSVR_	2	408.74	815.465	110.54
	OVinf_Plasma_IP_UGA_I_1	OVOC11982	VAVWSVR	Weil_053_3657_2151_01	43580	34515	7	0	Unmodified	_VAVWSVR_	2	408.74	815.465	126.04
	OVinf_Plasma_IP_UGA_I_1	OVOC12069	EKHCEQIHILNAQLTDSNR	Weil_053_3657_2151_06	93991	76779	19	1	2 Deamidation (N)	_EKHCEQIHILN(Deamidation (N))AQLTDSN(Deamidation (N))R_	2	1154.55	2307.09	42.809
	OVinf_Plasma_IP_UGA_I_1	OVOC12073	IIIHDNETVLNINEK	Weil_053_3657_2151_02	106551	85166	15	0	2 Deamidation (N)	_IIIHDN(Deamidation (N))ETVLN(Deamidation (N))INEK_	2	883.962	1765.91	51.268
	OVinf_Plasma_IP_UGA_I_1	OVOC12074	KNDRINENEGR	Weil_053_3657_2151_06	37874	28185	11	2	3 Deamidation (N)	_KN(Deamidation (N))DRIN(Deamidation (N))EN(Deamidation (N))EGR_	2	674.31	1346.61	43.083
	OVinf_Plasma_IP_UGA_I_1	OVOC12088	NTEKFDQHNQEMDVK	Weil_053_3657_2151_06	37657	28008	15	1	Deamidation (N)	_N(Deamidation (N))TEKFDQHNQEMDVK_	3	621.944	1862.81	43.813
	OVinf_Plasma_IP_UGA_I_1	OVOC12093	FNSLSSLNIK	Weil_053_3657_2151_06	69137	54899	10	0	Deamidation (N)	_FN(Deamidation (N))SLSSLNIK_	2	562.303	1122.59	65.038
	OVinf_Plasma_IP_UGA_I_1	OVOC1225	SYEVSTGSKDNNDKSLAMK	Weil_053_3657_2151_06	20875	14168	19	2	Oxidation (M),Deamidation (N)	_SYEVSTGSKDN(Deamidation (N))NDKSLAM(Oxidation (M))K_	3	697.656	2089.95	55.864
	OVinf_Plasma_IP_UGA_I_1	OVOC12299	INLDLCLDPQFIMIKHLFK	Weil_053_3657_2151_06	80890	65239	19	1	Deamidation (N)	_IN(Deamidation (N))LDLCLDPQFIMIKHLFK_	4	590.569	2358.25	42.277
	OVinf_Plasma_IP_UGA_I_1	OVOC12444	LGLNKENESSCLR	Weil_053_3657_2151_06	77522	62256	13	1	Deamidation (N)	_LGLN(Deamidation (N))KENESSCLR_	2	760.872	1519.73	76.679
	OVinf_Plasma_IP_UGA_I_1	OVOC12444	LGLNKENESSCLR	Weil_053_3657_2151_06	79400	63922	13	1	2 Deamidation (N)	_LGLN(Deamidation (N))KEN(Deamidation (N))ESSCLR_	2	761.364	1520.71	76.064
	OVinf_Plasma_IP_UGA_I_1	OVOC13442	QKEPFFINCIAPNMIK	Weil_053_3657_2151_02	98323	77937	16	1	Gln->pyro-Glu,2 Deamidation (N)	_(Gln->pyro-Glu)QKEPFFIN(Deamidation (N))CIAPN(Deamidation (N))MIK_	2	967.973	1933.93	48.004
	OVinf_Plasma_IP_UGA_I_1	OVOC1455	NIKLDGIKNLR	Weil_053_3657_2151_05	61308	45587	11	2	2 Deamidation (N)	_N(Deamidation (N))IKLDGIKN(Deamidation (N))LR_	3	429.254	1284.74	48.44
	OVinf_Plasma_IP_UGA_I_1	OVOC1455	NIKLDGIKNLR	Weil_053_3657_2151_05	61587	45835	11	2	2 Deamidation (N)	_N(Deamidation (N))IKLDGIKN(Deamidation (N))LR_	3	429.254	1284.74	67.334
	OVinf_Plasma_IP_UGA_I_1	OVOC1455	NIKLDGIKNLR	Weil_053_3657_2151_06	66168	52261	11	2	2 Deamidation (N)	_N(Deamidation (N))IKLDGIKN(Deamidation (N))LR_	3	429.254	1284.74	67.334
	OVinf_Plasma_IP_UGA_I_1	OVOC1466	EVSLDSNVREAINK	Weil_053_3657_2151_06	80923	65269	14	1	Unmodified	_EVSLDSNVREAINK_	2	787.413	1572.81	79.974
	OVinf_Plasma_IP_UGA_I_1	OVOC1583	FFEMHVNNRK	Weil_053_3657_2151_05	54600	39859	10	1	Oxidation (M),Deamidation (N)	_FFEM(Oxidation (M))HVN(Deamidation (N))NRK_	2	669.817	1337.62	43.808
	OVinf_Plasma_IP_UGA_I_1	OVOC1599	IAQHLEENLHFR	Weil_053_3657_2151_05	52531	38120	12	0	Acetyl (Protein N-term),Deamidation (N)	_(Acetyl (Protein N-term))IAQHLEEN(Deamidation (N))LHFR_	2	775.392	1548.77	50.909
	OVinf_Plasma_IP_UGA_I_1	OVOC1729	SLSSVPISLTTEEMQAAR	Weil_053_3657_2151_02	47841	33886	18	0	Oxidation (M)	_SLSSVPISLTTEEM(Oxidation (M))QAAR_	2	968.488	1934.96	48.004
	OVinf_Plasma_IP_UGA_I_1	OVOC1733	PKNINEALNNATVVK	Weil_053_3657_2151_06	28552	20659	15	1	4 Deamidation (N)	_PKN(Deamidation (N))IN(Deamidation (N))EALN(Deamidation (N))N(Deamidation (N))ATVVK_	2	814.923	1627.83	49.35
	OVinf_Plasma_IP_UGA_I_1	OVOC1873	LGNTALMYAAMK	Weil_053_3657_2151_05	36818	24740	12	0	2 Oxidation (M),Deamidation (N)	_LGN(Deamidation (N))TALM(Oxidation (M))YAAM(Oxidation (M))K_	2	658.815	1315.62	55.461
	OVinf_Plasma_IP_UGA_I_1	OVOC1873	LGNTALMYAAMK	Weil_053_3657_2151_06	40505	30372	12	0	2 Oxidation (M),Deamidation (N)	_LGN(Deamidation (N))TALM(Oxidation (M))YAAM(Oxidation (M))K_	2	658.815	1315.62	61.161
	OVinf_Plasma_IP_UGA_I_1	OVOC1933	LMADVMQNNDGFK	Weil_053_3657_2151_06	38778	28937	13	0	Oxidation (M),2 Deamidation (N)	_LM(Oxidation (M))ADVMQN(Deamidation (N))N(Deamidation (N))DGFK_	2	750.821	1499.63	46.891
	OVinf_Plasma_IP_UGA_I_1	OVOC1937	TIPRSETMGPMLSSR	Weil_053_3657_2151_06	35098	25945	15	1	Oxidation (M)	_TIPRSETM(Oxidation (M))GPMLSSR_	2	839.916	1677.82	52.391
	OVinf_Plasma_IP_UGA_I_1	OVOC1960	IDEIVNEIMIRSNVIVVELLNQIR	Weil_053_3657_2151_05	55873	40902	24	1	3 Deamidation (N)	_IDEIVN(Deamidation (N))EIMIRSN(Deamidation (N))VIVVELLN(Deamidation (N))QIR_	3	942.516	2824.53	41.521
	OVinf_Plasma_IP_UGA_I_1	OVOC1963	INFEIMLDR	Weil_053_3657_2151_06	46856	35811	9	0	Deamidation (N)	_IN(Deamidation (N))FEIMLDR_	2	576.292	1150.57	89.296
	OVinf_Plasma_IP_UGA_I_1	OVOC1963	INFEIMLDR	Weil_053_3657_2151_06	47114	36032	9	0	Deamidation (N)	_IN(Deamidation (N))FEIMLDR_	2	576.292	1150.57	70.525
	OVinf_Plasma_IP_UGA_I_1	OVOC202	IMFEAQLEKMK	Weil_053_3657_2151_02	92248	72567	11	1	2 Oxidation (M)	_IM(Oxidation (M))FEAQLEKM(Oxidation (M))K_	2	700.352	1398.69	73.248
	OVinf_Plasma_IP_UGA_I_1	OVOC2107	LSNFNNDYILPCMVR	Weil_053_3657_2151_02	39424	26852	15	0	Deamidation (N)	_LSN(Deamidation (N))FNNDYILPCMVR_	2	928.937	1855.86	50.292
	OVinf_Plasma_IP_UGA_I_1	OVOC216	DSLIRISALFVNKCSK	Weil_053_3657_2151_06	16521	10700	16	2	Deamidation (N)	_DSLIRISALFVN(Deamidation (N))KCSK_	3	618.005	1850.99	40.237
	OVinf_Plasma_IP_UGA_I_1	OVOC2165	MLGNNIYR	Weil_053_3657_2151_02	38620	26182	8	0	2 Deamidation (N)	_MLGN(Deamidation (N))N(Deamidation (N))IYR_	2	491.737	981.459	69.432
	OVinf_Plasma_IP_UGA_I_1	OVOC2219	AEMLYIEAKMHR	Weil_053_3657_2151_02	71041	54012	12	1	Oxidation (M)	_AEM(Oxidation (M))LYIEAKMHR_	2	754.373	1506.73	57.859
	OVinf_Plasma_IP_UGA_I_1	OVOC2221	IMTSLNSLSNK	Weil_053_3657_2151_05	59647	44111	11	0	2 Deamidation (N)	_IMTSLN(Deamidation (N))SLSN(Deamidation (N))K_	2	605.305	1208.6	73.248
	OVinf_Plasma_IP_UGA_I_1	OVOC2228	GVTRFDMDRK	Weil_053_3657_2151_02	1595	255	10	2	Oxidation (M)	_GVTRFDM(Oxidation (M))DRK_	3	414.208	1239.6	47.187
	OVinf_Plasma_IP_UGA_I_1	OVOC2228	GVTRFDMDRK	Weil_053_3657_2151_02	1606	264	10	2	Oxidation (M)	_GVTRFDM(Oxidation (M))DRK_	2	620.809	1239.6	96.492
	OVinf_Plasma_IP_UGA_I_1	OVOC2306	GYGTYASELFR	Weil_053_3657_2151_02	63831	47739	11	0	Unmodified	_GYGTYASELFR_	2	632.304	1262.59	61.999
	OVinf_Plasma_IP_UGA_I_1	OVOC2306	GYGTYASELFR	Weil_053_3657_2151_02	64098	47975	11	0	Unmodified	_GYGTYASELFR_	2	632.304	1262.59	72.485
	OVinf_Plasma_IP_UGA_I_1	OVOC2306	GYGTYASELFR	Weil_053_3657_2151_02	64365	48209	11	0	Unmodified	_GYGTYASELFR_	2	632.304	1262.59	72.485
	OVinf_Plasma_IP_UGA_I_1	OVOC2306	GYGTYASELFR	Weil_053_3657_2151_02	64629	48441	11	0	Unmodified	_GYGTYASELFR_	2	632.304	1262.59	60.59
	OVinf_Plasma_IP_UGA_I_1	OVOC2306	GYGTYASELFR	Weil_053_3657_2151_02	64899	48684	11	0	Unmodified	_GYGTYASELFR_	2	632.304	1262.59	61.962
	OVinf_Plasma_IP_UGA_I_1	OVOC2306	GYGTYASELFR	Weil_053_3657_2151_02	65166	48924	11	0	Unmodified	_GYGTYASELFR_	2	632.304	1262.59	61.962
	OVinf_Plasma_IP_UGA_I_1	OVOC2306	GYGTYASELFR	Weil_053_3657_2151_02	65702	49396	11	0	Unmodified	_GYGTYASELFR_	2	632.304	1262.59	64.207
	OVinf_Plasma_IP_UGA_I_1	OVOC2306	GYGTYASELFR	Weil_053_3657_2151_02	66227	49860	11	0	Unmodified	_GYGTYASELFR_	2	632.304	1262.59	61.962
	OVinf_Plasma_IP_UGA_I_1	OVOC2306	GYGTYASELFR	Weil_053_3657_2151_02	66500	50105	11	0	Unmodified	_GYGTYASELFR_	2	632.304	1262.59	64.207
	OVinf_Plasma_IP_UGA_I_1	OVOC2306	GYGTYASELFR	Weil_053_3657_2151_02	66768	50345	11	0	Unmodified	_GYGTYASELFR_	2	632.304	1262.59	64.207
	OVinf_Plasma_IP_UGA_I_1	OVOC2306	GYGTYASELFR	Weil_053_3657_2151_02	67036	50586	11	0	Unmodified	_GYGTYASELFR_	2	632.304	1262.59	61.999
	OVinf_Plasma_IP_UGA_I_1	OVOC2394	LLIAVDWENHFEKSISELQK	Weil_053_3657_2151_05	122921	99576	20	1	Deamidation (N)	_LLIAVDWEN(Deamidation (N))HFEKSISELQK_	2	1200.63	2399.24	41.401
	OVinf_Plasma_IP_UGA_I_1	OVOC2416	ILEGPRRAMPMK	Weil_053_3657_2151_01	85012	70096	12	2	Unmodified	_ILEGPRRAMPMK_	2	699.889	1397.76	71.223
	OVinf_Plasma_IP_UGA_I_1	OVOC2416	NEEVKKEEIMR	Weil_053_3657_2151_01	70146	57152	11	2	Oxidation (M),Deamidation (N)	_N(Deamidation (N))EEVKKEEIM(Oxidation (M))R_	2	711.351	1420.69	45.997
	OVinf_Plasma_IP_UGA_I_1	OVOC2559	WNANLQNRRR	Weil_053_3657_2151_06	116329	96507	10	2	2 Deamidation (N)	_WN(Deamidation (N))ANLQN(Deamidation (N))RRR_	2	665.342	1328.67	79.469
	OVinf_Plasma_IP_UGA_I_1	OVOC2663	TRTLSSGGNEPTILDNNSTIPR	Weil_053_3657_2151_05	133560	108596	22	1	2 Deamidation (N)	_TRTLSSGGNEPTILDN(Deamidation (N))N(Deamidation (N))STIPR_	2	1173.08	2344.15	43.184
	OVinf_Plasma_IP_UGA_I_1	OVOC2688	VFSKNTPNRIDDNK	Weil_053_3657_2151_06	35089	25939	14	2	2 Deamidation (N)	_VFSKN(Deamidation (N))TPN(Deamidation (N))RIDDNK_	3	550.609	1648.81	42.789
	OVinf_Plasma_IP_UGA_I_1	OVOC272	LERNINIIR	Weil_053_3657_2151_02	14315	7240	9	1	2 Deamidation (N)	_LERN(Deamidation (N))IN(Deamidation (N))IIR_	3	381.556	1141.65	46.334
	OVinf_Plasma_IP_UGA_I_1	OVOC2756	ALVADLSKVVDIATMDK	Weil_053_3657_2151_02	107442	85974	17	1	Oxidation (M)	_ALVADLSKVVDIATM(Oxidation (M))DK_	2	902.99	1803.97	59.542
	OVinf_Plasma_IP_UGA_I_1	OVOC2756	ALVADLSKVVDIATMDK	Weil_053_3657_2151_02	107455	85985	17	1	Oxidation (M)	_ALVADLSKVVDIATM(Oxidation (M))DK_	2	902.99	1803.97	48.741
	OVinf_Plasma_IP_UGA_I_1	OVOC2756	ALVADLSKVVDIATMDK	Weil_053_3657_2151_02	107718	86216	17	1	Oxidation (M)	_ALVADLSKVVDIATM(Oxidation (M))DK_	2	902.99	1803.97	56.359
	OVinf_Plasma_IP_UGA_I_1	OVOC2756	ALVADLSKVVDIATMDK	Weil_053_3657_2151_06	112320	92987	17	1	Oxidation (M)	_ALVADLSKVVDIATM(Oxidation (M))DK_	2	902.99	1803.97	56.359
	OVinf_Plasma_IP_UGA_I_1	OVOC2934	LLIWNMNFITNIR	Weil_053_3657_2151_05	70222	53315	13	0	Oxidation (M),2 Deamidation (N)	_LLIWN(Deamidation (N))M(Oxidation (M))N(Deamidation (N))FITNIR_	2	833.437	1664.86	92.439
	OVinf_Plasma_IP_UGA_I_1	OVOC2934	LLIWNMNFITNIR	Weil_053_3657_2151_02	71639	54535	13	0	Oxidation (M),2 Deamidation (N)	_LLIWN(Deamidation (N))M(Oxidation (M))N(Deamidation (N))FITNIR_	2	833.437	1664.86	69.954
	OVinf_Plasma_IP_UGA_I_1	OVOC2934	LLIWNMNFITNIR	Weil_053_3657_2151_05	72114	54981	13	0	Oxidation (M),2 Deamidation (N)	_LLIWN(Deamidation (N))M(Oxidation (M))N(Deamidation (N))FITNIR_	2	833.437	1664.86	63.159
	OVinf_Plasma_IP_UGA_I_1	OVOC2934	LLIWNMNFITNIR	Weil_053_3657_2151_02	76855	59129	13	0	Deamidation (N)	_LLIWN(Deamidation (N))MNFITNIR_	2	824.948	1647.88	76.827
	OVinf_Plasma_IP_UGA_I_1	OVOC2934	LLIWNMNFITNIR	Weil_053_3657_2151_01	78527	64393	13	0	Oxidation (M),2 Deamidation (N)	_LLIWN(Deamidation (N))M(Oxidation (M))N(Deamidation (N))FITNIR_	2	833.437	1664.86	63.159
	OVinf_Plasma_IP_UGA_I_1	OVOC2934	LLIWNMNFITNIR	Weil_053_3657_2151_01	83751	68990	13	0	Unmodified	_LLIWNMNFITNIR_	2	824.456	1646.9	58.981
	OVinf_Plasma_IP_UGA_I_1	OVOC2934	LLIWNMNFITNIR	Weil_053_3657_2151_01	84010	69212	13	0	Deamidation (N)	_LLIWN(Deamidation (N))MNFITNIR_	2	824.948	1647.88	54.416
	OVinf_Plasma_IP_UGA_I_1	OVOC2934	LLIWNMNFITNIR	Weil_053_3657_2151_01	91402	75619	13	0	Deamidation (N)	_LLIWN(Deamidation (N))MNFITNIR_	2	824.948	1647.88	57.96
	OVinf_Plasma_IP_UGA_I_1	OVOC2961	VALIDNEIVVNPSRKNMK	Weil_053_3657_2151_06	133409	111791	18	2	Oxidation (M)	_VALIDNEIVVNPSRKNM(Oxidation (M))K_	3	686.045	2055.11	45.883
	OVinf_Plasma_IP_UGA_I_1	OVOC297	EQMRMMQSELTK	Weil_053_3657_2151_06	10780	6280	12	1	2 Oxidation (M)	_EQM(Oxidation (M))RM(Oxidation (M))MQSELTK_	2	772.349	1542.68	56.916
	OVinf_Plasma_IP_UGA_I_1	OVOC2970	SQKSEFSSKPELNQLPYSR	Weil_053_3657_2151_06	79460	63976	19	2	Deamidation (N)	_SQKSEFSSKPELN(Deamidation (N))QLPYSR_	2	1113.56	2225.1	62.924
	OVinf_Plasma_IP_UGA_I_1	OVOC2970	SQKSEFSSKPELNQLPYSR	Weil_053_3657_2151_06	79738	64220	19	2	Deamidation (N)	_SQKSEFSSKPELN(Deamidation (N))QLPYSR_	2	1113.56	2225.1	61.375
	OVinf_Plasma_IP_UGA_I_1	OVOC3073	LSCAKMVNSK	Weil_053_3657_2151_05	26006	16006	10	1	Oxidation (M),Deamidation (N)	_LSCAKM(Oxidation (M))VN(Deamidation (N))SK_	2	577.781	1153.55	60.436
	OVinf_Plasma_IP_UGA_I_1	OVOC3073	LSCAKMVNSK	Weil_053_3657_2151_02	26490	16411	10	1	Oxidation (M),Deamidation (N)	_LSCAKM(Oxidation (M))VN(Deamidation (N))SK_	2	577.781	1153.55	59.245
	OVinf_Plasma_IP_UGA_I_1	OVOC3073	LSCAKMVNSK	Weil_053_3657_2151_01	32743	25629	10	1	Oxidation (M),Deamidation (N)	_LSCAKM(Oxidation (M))VN(Deamidation (N))SK_	2	577.781	1153.55	94.114
	OVinf_Plasma_IP_UGA_I_1	OVOC3073	LSCAKMVNSK	Weil_053_3657_2151_01	32998	25845	10	1	Oxidation (M),Deamidation (N)	_LSCAKM(Oxidation (M))VN(Deamidation (N))SK_	2	577.781	1153.55	83.206
	OVinf_Plasma_IP_UGA_I_1	OVOC3091	DIVNTAATALNNHLR	Weil_053_3657_2151_06	140552	117823	15	0	2 Deamidation (N)	_DIVN(Deamidation (N))TAATALN(Deamidation (N))NHLR_	3	542.281	1623.82	50.155
	OVinf_Plasma_IP_UGA_I_1	OVOC3117	LSWNLSMSELDR	Weil_053_3657_2151_02	71205	54157	12	0	Oxidation (M)	_LSWNLSM(Oxidation (M))SELDR_	2	733.851	1465.69	59.245
	OVinf_Plasma_IP_UGA_I_1	OVOC3153	VPITGRNPQFYSSLYAIRPHILVMNK	Weil_053_3657_2151_06	131807	110357	26	2	Oxidation (M)	_VPITGRNPQFYSSLYAIRPHILVM(Oxidation (M))NK_	3	1010.88	3029.63	44.258
	OVinf_Plasma_IP_UGA_I_1	OVOC326	IVEQVEYYFGDINLPR	Weil_053_3657_2151_05	71913	54801	16	0	Unmodified	_IVEQVEYYFGDINLPR_	2	977.999	1953.98	78.653
	OVinf_Plasma_IP_UGA_I_1	OVOC3336	SHMVASEFNSQFSSSEYASNSESVPHVNSTVATPR	Weil_053_3657_2151_05	60379	44758	35	0	Unmodified	_SHMVASEFNSQFSSSEYASNSESVPHVNSTVATPR_	4	943.43	3769.69	16.816
	OVinf_Plasma_IP_UGA_I_1	OVOC3336	SHMVASEFNSQFSSSEYASNSESVPHVNSTVATPR	Weil_053_3657_2151_05	60654	44999	35	0	Unmodified	_SHMVASEFNSQFSSSEYASNSESVPHVNSTVATPR_	4	943.43	3769.69	26.898
	OVinf_Plasma_IP_UGA_I_1	OVOC3336	SHMVASEFNSQFSSSEYASNSESVPHVNSTVATPR	Weil_053_3657_2151_05	60931	45247	35	0	Unmodified	_SHMVASEFNSQFSSSEYASNSESVPHVNSTVATPR_	4	943.43	3769.69	21.097
	OVinf_Plasma_IP_UGA_I_1	OVOC3336	SHMVASEFNSQFSSSEYASNSESVPHVNSTVATPR	Weil_053_3657_2151_05	61482	45742	35	0	Unmodified	_SHMVASEFNSQFSSSEYASNSESVPHVNSTVATPR_	4	943.43	3769.69	21.275
	OVinf_Plasma_IP_UGA_I_1	OVOC3336	SHMVASEFNSQFSSSEYASNSESVPHVNSTVATPR	Weil_053_3657_2151_05	61750	45979	35	0	Unmodified	_SHMVASEFNSQFSSSEYASNSESVPHVNSTVATPR_	4	943.43	3769.69	16.816
	OVinf_Plasma_IP_UGA_I_1	OVOC3336	SHMVASEFNSQFSSSEYASNSESVPHVNSTVATPR	Weil_053_3657_2151_05	62004	46194	35	0	Unmodified	_SHMVASEFNSQFSSSEYASNSESVPHVNSTVATPR_	4	943.43	3769.69	16.816
	OVinf_Plasma_IP_UGA_I_1	OVOC3336	SHMVASEFNSQFSSSEYASNSESVPHVNSTVATPR	Weil_053_3657_2151_05	64817	48602	35	0	Unmodified	_SHMVASEFNSQFSSSEYASNSESVPHVNSTVATPR_	4	943.43	3769.69	16.663
	OVinf_Plasma_IP_UGA_I_1	OVOC3336	SHMVASEFNSQFSSSEYASNSESVPHVNSTVATPR	Weil_053_3657_2151_06	65088	51297	35	0	Unmodified	_SHMVASEFNSQFSSSEYASNSESVPHVNSTVATPR_	4	943.43	3769.69	32.553
	OVinf_Plasma_IP_UGA_I_1	OVOC3336	SHMVASEFNSQFSSSEYASNSESVPHVNSTVATPR	Weil_053_3657_2151_06	66191	52282	35	0	Unmodified	_SHMVASEFNSQFSSSEYASNSESVPHVNSTVATPR_	4	943.43	3769.69	27.328
	OVinf_Plasma_IP_UGA_I_1	OVOC3336	SHMVASEFNSQFSSSEYASNSESVPHVNSTVATPR	Weil_053_3657_2151_01	68721	55881	35	0	Unmodified	_SHMVASEFNSQFSSSEYASNSESVPHVNSTVATPR_	4	943.43	3769.69	22.008
	OVinf_Plasma_IP_UGA_I_1	OVOC3336	SHMVASEFNSQFSSSEYASNSESVPHVNSTVATPR	Weil_053_3657_2151_01	69524	56590	35	0	Unmodified	_SHMVASEFNSQFSSSEYASNSESVPHVNSTVATPR_	4	943.43	3769.69	16.816
	OVinf_Plasma_IP_UGA_I_1	OVOC3336	SHMVASEFNSQFSSSEYASNSESVPHVNSTVATPR	Weil_053_3657_2151_01	69796	56838	35	0	Unmodified	_SHMVASEFNSQFSSSEYASNSESVPHVNSTVATPR_	4	943.43	3769.69	25.07
	OVinf_Plasma_IP_UGA_I_1	OVOC3336	SHMVASEFNSQFSSSEYASNSESVPHVNSTVATPR	Weil_053_3657_2151_01	70330	57313	35	0	Unmodified	_SHMVASEFNSQFSSSEYASNSESVPHVNSTVATPR_	4	943.43	3769.69	20.444
	OVinf_Plasma_IP_UGA_I_1	OVOC3336	SHMVASEFNSQFSSSEYASNSESVPHVNSTVATPR	Weil_053_3657_2151_01	70603	57556	35	0	Unmodified	_SHMVASEFNSQFSSSEYASNSESVPHVNSTVATPR_	4	943.43	3769.69	21.638
	OVinf_Plasma_IP_UGA_I_1	OVOC3336	SHMVASEFNSQFSSSEYASNSESVPHVNSTVATPR	Weil_053_3657_2151_01	70873	57799	35	0	Unmodified	_SHMVASEFNSQFSSSEYASNSESVPHVNSTVATPR_	4	943.43	3769.69	12.358
	OVinf_Plasma_IP_UGA_I_1	OVOC3336	SHMVASEFNSQFSSSEYASNSESVPHVNSTVATPR	Weil_053_3657_2151_01	71404	58264	35	0	Unmodified	_SHMVASEFNSQFSSSEYASNSESVPHVNSTVATPR_	4	943.43	3769.69	12.607
	OVinf_Plasma_IP_UGA_I_1	OVOC3336	SHMVASEFNSQFSSSEYASNSESVPHVNSTVATPR	Weil_053_3657_2151_01	71944	58745	35	0	Unmodified	_SHMVASEFNSQFSSSEYASNSESVPHVNSTVATPR_	4	943.43	3769.69	16.663
	OVinf_Plasma_IP_UGA_I_1	OVOC3336	SHMVASEFNSQFSSSEYASNSESVPHVNSTVATPR	Weil_053_3657_2151_01	72218	58986	35	0	Unmodified	_SHMVASEFNSQFSSSEYASNSESVPHVNSTVATPR_	4	943.43	3769.69	27.328
	OVinf_Plasma_IP_UGA_I_1	OVOC3336	SHMVASEFNSQFSSSEYASNSESVPHVNSTVATPR	Weil_053_3657_2151_01	73841	60409	35	0	Unmodified	_SHMVASEFNSQFSSSEYASNSESVPHVNSTVATPR_	4	943.43	3769.69	16.224
	OVinf_Plasma_IP_UGA_I_1	OVOC3364	NDEQNMEIFLEELK	Weil_053_3657_2151_05	62739	46839	14	0	Oxidation (M),Deamidation (N)	_NDEQN(Deamidation (N))M(Oxidation (M))EIFLEELK_	2	884.901	1767.79	53.124
	OVinf_Plasma_IP_UGA_I_1	OVOC3375	QITWPALVIINDVEMDNR	Weil_053_3657_2151_01	62026	50107	18	0	Gln->pyro-Glu	_(Gln->pyro-Glu)QITWPALVIINDVEMDNR_	2	1055.54	2109.06	46.592
	OVinf_Plasma_IP_UGA_I_1	OVOC3434	QLGIDMVIR	Weil_053_3657_2151_06	57285	44552	9	0	Oxidation (M)	_QLGIDM(Oxidation (M))VIR_	2	530.795	1059.57	53.351
	OVinf_Plasma_IP_UGA_I_1	OVOC3554	ILNGGNYQVVEGEEAR	Weil_053_3657_2151_02	82590	64164	16	0	Deamidation (N)	_ILNGGN(Deamidation (N))YQVVEGEEAR_	2	874.926	1747.84	47.894
	OVinf_Plasma_IP_UGA_I_1	OVOC3651	IFITIEDSFPNTRR	Weil_053_3657_2151_05	86926	68028	14	1	Deamidation (N)	_IFITIEDSFPN(Deamidation (N))TRR_	2	855.446	1708.88	56.563
	OVinf_Plasma_IP_UGA_I_1	OVOC3651	IFITIEDSFPNTRR	Weil_053_3657_2151_06	91581	74671	14	1	Deamidation (N)	_IFITIEDSFPN(Deamidation (N))TRR_	2	855.446	1708.88	66.621
	OVinf_Plasma_IP_UGA_I_1	OVOC3804	VSNLSTRKNDNDQR	Weil_053_3657_2151_06	56543	43913	14	2	2 Deamidation (N)	_VSN(Deamidation (N))LSTRKN(Deamidation (N))DNDQR_	2	824.898	1647.78	41.283
	OVinf_Plasma_IP_UGA_I_1	OVOC3893	ELQIMRKLEHQNIVK	Weil_053_3657_2151_05	60043	44459	15	2	Oxidation (M),Deamidation (N)	_ELQIM(Oxidation (M))RKLEHQN(Deamidation (N))IVK_	3	632.684	1895.03	57.136
	OVinf_Plasma_IP_UGA_I_1	OVOC4031	IDIAIINDLK	Weil_053_3657_2151_02	48862	34726	10	0	Deamidation (N)	_IDIAIIN(Deamidation (N))DLK_	3	376.889	1127.64	44.203
	OVinf_Plasma_IP_UGA_I_1	OVOC4052	LSEMDNIGSSLMDTLSK	Weil_053_3657_2151_05	47708	33931	17	0	Oxidation (M),Deamidation (N)	_LSEM(Oxidation (M))DN(Deamidation (N))IGSSLMDTLSK_	2	929.426	1856.84	46.352
	OVinf_Plasma_IP_UGA_I_1	OVOC4080	KPETLISSTNIMVVR	Weil_053_3657_2151_02	112186	90134	15	1	Oxidation (M)	_KPETLISSTNIM(Oxidation (M))VVR_	2	852.472	1702.93	45.077
	OVinf_Plasma_IP_UGA_I_1	OVOC4080	KPETLISSTNIMVVR	Weil_053_3657_2151_06	117101	97215	15	1	Oxidation (M)	_KPETLISSTNIM(Oxidation (M))VVR_	2	852.472	1702.93	44.847
	OVinf_Plasma_IP_UGA_I_1	OVOC410	IDDLQVLFKSLNLSNSAINLR	Weil_053_3657_2151_05	116155	93548	21	1	2 Deamidation (N)	_IDDLQVLFKSLNLSN(Deamidation (N))SAIN(Deamidation (N))LR_	2	1188.14	2374.27	52.576
	OVinf_Plasma_IP_UGA_I_1	OVOC410	KEVVEALLNVR	Weil_053_3657_2151_05	72689	55490	11	1	Deamidation (N)	_KEVVEALLN(Deamidation (N))VR_	2	635.872	1269.73	95.775
	OVinf_Plasma_IP_UGA_I_1	OVOC410	KEVVEALLNVR	Weil_053_3657_2151_05	72959	55730	11	1	Deamidation (N)	_KEVVEALLN(Deamidation (N))VR_	2	635.872	1269.73	86.882
	OVinf_Plasma_IP_UGA_I_1	OVOC410	KEVVEALLNVR	Weil_053_3657_2151_06	77067	61849	11	1	Deamidation (N)	_KEVVEALLN(Deamidation (N))VR_	2	635.872	1269.73	110.76
	OVinf_Plasma_IP_UGA_I_1	OVOC410	KEVVEALLNVR	Weil_053_3657_2151_06	77610	62333	11	1	Deamidation (N)	_KEVVEALLN(Deamidation (N))VR_	2	635.872	1269.73	75.387
	OVinf_Plasma_IP_UGA_I_1	OVOC4129	YLNDLYVLDLNK	Weil_053_3657_2151_06	59844	46734	12	0	Deamidation (N)	_YLNDLYVLDLN(Deamidation (N))K_	2	742.388	1482.76	68.224
	OVinf_Plasma_IP_UGA_I_1	OVOC4129	YLNDLYVLDLNK	Weil_053_3657_2151_06	60652	47436	12	0	Deamidation (N)	_YLNDLYVLDLN(Deamidation (N))K_	2	742.388	1482.76	70.919
	OVinf_Plasma_IP_UGA_I_1	OVOC4238	TNSTNTFITPKR	Weil_053_3657_2151_05	61406	45674	12	1	2 Deamidation (N)	_TN(Deamidation (N))STN(Deamidation (N))TFITPKR_	2	691.352	1380.69	50.805
	OVinf_Plasma_IP_UGA_I_1	OVOC4239	QDIISSEYYLLPK	Weil_053_3657_2151_06	111985	92698	13	0	Unmodified	_QDIISSEYYLLPK_	2	784.914	1567.81	91.584
	OVinf_Plasma_IP_UGA_I_1	OVOC4239	QDIISSEYYLLPK	Weil_053_3657_2151_06	112516	93160	13	0	Unmodified	_QDIISSEYYLLPK_	2	784.914	1567.81	72.275
	OVinf_Plasma_IP_UGA_I_1	OVOC4288	ISLGTSSYRK	Weil_053_3657_2151_05	52121	37766	10	1	Unmodified	_ISLGTSSYRK_	2	556.309	1110.6	71.501
	OVinf_Plasma_IP_UGA_I_1	OVOC4288	RTTPSTTLTSK	Weil_053_3657_2151_05	8883	3882	11	1	Unmodified	_RTTPSTTLTSK_	2	596.83	1191.65	78.334
	OVinf_Plasma_IP_UGA_I_1	OVOC4331	ILLNEVETK	Weil_053_3657_2151_06	62516	49044	9	0	Deamidation (N)	_ILLN(Deamidation (N))EVETK_	2	530.3	1058.59	67.981
	OVinf_Plasma_IP_UGA_I_1	OVOC4333	KVLDALLGAINIQVQR	Weil_053_3657_2151_06	138695	116113	16	1	Deamidation (N)	_KVLDALLGAIN(Deamidation (N))IQVQR_	3	584.684	1751.03	40.801
	OVinf_Plasma_IP_UGA_I_1	OVOC4344	YLELAVR	Weil_053_3657_2151_05	37524	25340	7	0	Unmodified	_YLELAVR_	2	432.253	862.491	105.22
	OVinf_Plasma_IP_UGA_I_1	OVOC4431h	QENLRQDKTVINGNHK	Weil_053_3657_2151_01	113602	94963	16	2	Unmodified	_QENLRQDKTVINGNHK_	2	947.498	1892.98	84.507
	OVinf_Plasma_IP_UGA_I_1	OVOC4468	NGQLVLR	Weil_053_3657_2151_01	54887	43975	7	0	Deamidation (N)	_N(Deamidation (N))GQLVLR_	2	400.735	799.455	110.54
[truncated: 73,181 more rows]
