# Supplementary material for: Direct Proteomic Detection and Prioritization of 19 Onchocerciasis Biomarker Candidates in Humans
Source: Mol Cell Proteomics. 2022 Nov 23;22(1):100454. doi: 10.1016/j.mcpro.2022.100454 (PMC9792368; doi:10.1016/j.mcpro.2022.100454)
Supplement: Table S4 [file mmc4.xlsx]

## Sheet: S4 Protein Summary
Supplemental Table S4: O. volvulus protein data summary, including peptide counts per sample, complete functional annotation data, orthology information, and gene expression data, for all O. volvulus proteins.
						Sample	OVinf_Plasma_Dep_UGA_P_2	OVinf_Plasma_Dep_UGA_P_3	OVinf_Plasma_Dep_UGA_P_4	OVinf_Plasma_IP_UGA_I_1	OVinf_Plasma_IC_UGA_I_1	OVinf_Plasma_IC_UGA_P_1	OVinf_Plasma_IC_UGA_P_2	OVinf_Plasma_IC_CMR_I_1	OVinf_Urine_CMR_I_1	OVinf_Urine_CMR_I_2	Uninf_Plasma_Dep_IND_P_1	Uninf_Plasma_IP_USA_P_1	Uninf_Plasma_IC_IND_P_1	Uninf_Plasma_IC_IND_I_1	Uninf_Plasma_IC_IND_I_2	Uninf_Plasma_IC_IND_I_3	Uninf_Plasma_IC_IDN_P_1	Uninf_Urine_CMR_I_1	OV_lysate	Plasma only		% of protein sequence covered by peptides from O. volvulus-infected individuals
							Peptide counts																			# of PSMs across detected peptides (OV+ samples)	# unique peptides across infected samples
							O. volvulus-infected individuals										Uninfected individuals								Worm lysate
							Plasma								Urine		Plasma							Urine						Stepwise filtering
							Dep			IP	IC						Dep	IP	IC											All annotated	Detected in any OV+infected sample	Not detected in uninfected samples (allowing 1 unique)	>= 2 peptides across OV-positive samples	Detected in >= 3 OV-infected samples	Detected in OV-pos urine	True positive	False positive (any detection in negative samples)	Top list ranking		Additional anotation summary							Functional annotations
	Gene (Onchocerca volvulus (PRJEB513 WBPS15 WS276)	WB gene ID	WormBase ParaSite locus	Protein	Best annotation		P	P	P	P	I	P	P	I	I	I	P	P	P	I	I	I	P	I																WormBase ParaSite annotation	Full protein conservation (OrthoFinder)	Gene exp. level (Avg. FPKM adult female)	Gene expression consistency (% of adult females with expression)	Protein length (AA)	Predicted secretion		Interpro domains (WormBase)	GhostKOALA (run on 120220)	Secretion prediction using: signalP v4.1, tmhmm v2.0c & SecretomeP v1.0
							UGA	UGA	UGA	UGA	UGA	UGA	UGA	CMR	CMR	CMR	IND	USA	IND	IND	IND	IND	IDN	CMR																									SignalP detected
																														12224	989	803	90	19	4	90	207
	OVOC11613	WBGene00248422	-	OVP13500	Major antigen / lfi-1 - Lin-5 (Five) Interacting		1	3	1	0	4	0	0	0	2	0	0	0	0	0	0	1	0	0	219	9	6	0.0489857		Y	Y	Y	Y	Y	Y	Y	-	1		-	Nem-specific, not conserved in all species	17.0493	1	2021	-		-	-	-
	OVOC1523	WBGene00238332	-	OVP09639	ATP synthase subunit alpha, mitochondrial		0	1	1	0	1	2	0	0	0	1	0	0	0	0	0	0	0	0	24	17	2	0.0373832		Y	Y	Y	Y	Y	Y	Y	-	2		ATP synthase subunit alpha, mitochondrial homolog	Conserved with all nems and hosts	1963.86	1	535	-		IPR000194:ATPase, F1/V1/A1 complex, alpha/beta subunit, nucleotide-binding domain;IPR000793:ATP synthase, alpha subunit, C-terminal;IPR004100:ATPase, F1/V1/A1 complex, alpha/beta subunit, N-terminal domain;IPR005294:ATP synthase, F1 complex, alpha subunit;IPR020003:ATPase, alpha/beta subunit, nucleotide-binding domain, active site;IPR023366:ATP synthase subunit alpha, N-terminal domain-like super…	K02132:ATPeF1A, ATP5A1, ATP1: F-type H+-transporting ATPase subunit alpha	-
	OVOC247	WBGene00237056	Ovo-lam-3	OVP06082	Laminin alpha chain		0	1	0	0	1	2	0	0	0	1	0	0	0	0	0	0	0	0	90	4	3	0.0107207		Y	Y	Y	Y	Y	Y	Y	-	3		Laminin alpha chain homolog	Conserved with all nems and hosts	24.9443	1	3358	Signal peptide		IPR000034:Laminin IV;IPR000742:EGF-like domain;IPR001791:Laminin G domain;IPR002049:Laminin EGF domain;IPR008211:Laminin, N-terminal;IPR010307:Laminin domain II;IPR013032:EGF-like, conserved site;IPR013320:Concanavalin A-like lectin/glucanase domain superfamily;IPR038684:Laminin, N-terminal domain superfamily	K05637:LAMA1_2: laminin, alpha 1/2	Y
	OVOC11626	WBGene00248435	-	OVP04147	Inactive serine/threonine-protein kinase PLK5		0	1	1	0	0	0	1	0	1	0	0	0	0	0	0	0	0	0	0	6	2	0.0671642		Y	Y	Y	Y	Y	Y	Y	-	4		Inactive serine\/threonine-protein kinase PLK5 homolog	Nem-specific, not conserved in all species	1.98871	1	268	Nonclassical secretion		IPR033701:First polo-box domain;IPR036947:POLO box domain superfamily	K08862:PLK3, CNK: polo-like kinase 3 [EC:2.7.11.21]	-
	OVOC9912	WBGene00246721	-	OVP03626	IPR003609:PAN/Apple domain		0	1	2	0	2	1	1	0	0	0	0	0	0	0	0	0	0	0	0	12	2	0.0238854		Y	Y	Y	Y	Y	-	Y	-	5		-	Nem-specific, not conserved in all species	0.342808	0.875	628	Signal peptide		IPR003609:PAN/Apple domain	-	Y
	OVOC4989	WBGene00241798	Ovo-unc-22	OVP06450	Ovo-unc-22 / Twitchin		2	1	1	0	1	0	0	0	0	0	0	0	0	0	0	0	0	0	180	6	4	0.00869565		Y	Y	Y	Y	Y	-	Y	-	6		Twitchin homolog	Conserved with all nems and hosts	28.8885	1	6785	-		IPR000719:Protein kinase domain;IPR003598:Immunoglobulin subtype 2;IPR003599:Immunoglobulin subtype;IPR003961:Fibronectin type III;IPR007110:Immunoglobulin-like domain;IPR008271:Serine/threonine-protein kinase, active site;IPR011009:Protein kinase-like domain superfamily;IPR013098:Immunoglobulin I-set;IPR013151:Immunoglobulin;IPR013783:Immunoglobulin-like fold;IPR017441:Protein kinase, ATP bindin…	-	-
	OVOC10067	WBGene00246876	-	OVP13228	Basement membrane proteoglycan		0	2	0	0	6	0	0	1	0	0	0	0	0	0	0	0	0	0	162	9	8	0.0465593		Y	Y	Y	Y	Y	-	Y	-	7		Basement membrane proteoglycan homolog	Conserved with all nems and hosts	0.908382	1	3415	Signal peptide		IPR000034:Laminin IV;IPR000742:EGF-like domain;IPR001791:Laminin G domain;IPR002049:Laminin EGF domain;IPR002172:Low-density lipoprotein (LDL) receptor class A repeat;IPR003598:Immunoglobulin subtype 2;IPR003599:Immunoglobulin subtype;IPR007110:Immunoglobulin-like domain;IPR009030:Growth factor receptor cysteine-rich domain superfamily;IPR013032:EGF-like, conserved site;IPR013098:Immunoglobulin I…	-	Y
	OVOC2745	WBGene00239554	-	OVP05603	Actin-4		0	1	2	0	2	0	0	0	0	0	0	0	0	0	0	0	0	0	5	13	4	0.25266		Y	Y	Y	Y	Y	-	Y	-	8		Actin, aortic smooth muscle homolog	Conserved with all nems and hosts	359.13	1	376	-		IPR004000:Actin family;IPR004001:Actin, conserved site;IPR020902:Actin/actin-like conserved site;IPR043129:ATPase, nucleotide binding domain	K05692:ACTB_G1: actin beta/gamma 1	-
	OVOC7004	WBGene00243813	-	OVP14151	Putative cubilin		1	0	0	3	0	0	0	1	0	0	0	0	0	0	0	0	0	0	0	6	3	0.01143		Y	Y	Y	Y	Y	-	Y	-	9		Putative cubilin	Conserved with all nems and hosts	0.00126336	0.125	4112	Signal peptide		IPR000152:EGF-type aspartate/asparagine hydroxylation site;IPR000742:EGF-like domain;IPR000859:CUB domain;IPR001881:EGF-like calcium-binding domain;IPR009030:Growth factor receptor cysteine-rich domain superfamily;IPR013032:EGF-like, conserved site;IPR018097:EGF-like calcium-binding, conserved site;IPR035914:Spermadhesin, CUB domain superfamily	K14616:CUBN: cubilin	Y
	OVOC7893	WBGene00244702	-	OVP11295	K11252:H2B: histone H2B		1	1	0	0	1	0	0	0	0	0	0	0	0	0	0	0	0	0	2	3	3	0.0947368		Y	Y	Y	Y	Y	-	Y	-	10		-	Onchocerca-specific	72.1503	1	380	-		IPR000558:Histone H2B;IPR001951:Histone H4;IPR007125:Histone H2A/H2B/H3;IPR009072:Histone-fold;IPR019809:Histone H4, conserved site	K11252:H2B: histone H2B	-
	OVOC10971	WBGene00247780	Ovo-phb-2	OVP11081	Mitochondrial prohibitin complex protein 2 homolog		0	0	1	1	1	0	0	0	0	0	0	0	0	0	0	0	0	0	17	3	3	0.056338		Y	Y	Y	Y	Y	-	Y	-	11		Mitochondrial prohibitin complex protein 2 homolog	Conserved with all nems and hosts	275.686	1	568	-		IPR000163:Prohibitin;IPR001107:Band 7 domain;IPR036013:Band 7/SPFH domain superfamily	K17081:PHB2: prohibitin 2	-
	OVOC1599	WBGene00238408	Ovo-adpr-1	OVP05018	K11807:WDTC1, DCAF9: WD and tetratricopeptide repeats protein 1		0	1	1	1	0	0	0	0	0	0	0	0	0	0	0	0	0	0	0	13	2	0.038526		Y	Y	Y	Y	Y	-	Y	-	12		-	Conserved with some hosts	21.8249	1	597	-		IPR001680:WD40 repeat;IPR011990:Tetratricopeptide-like helical domain superfamily;IPR015943:WD40/YVTN repeat-like-containing domain superfamily;IPR017986:WD40-repeat-containing domain;IPR019775:WD40 repeat, conserved site;IPR036322:WD40-repeat-containing domain superfamily	K11807:WDTC1, DCAF9: WD and tetratricopeptide repeats protein 1	-
	OVOC7471	WBGene00244280	Ovo-magu-2	OVP14554	Ovo-magu-2 - MAGUK p55 subfamily member 5		0	1	0	0	0	1	1	0	0	0	0	0	0	0	0	0	0	0	0	9	2	0.010453		Y	Y	Y	Y	Y	-	Y	-	13		MAGUK p55 subfamily member 5 homolog	Conserved with all nems and hosts	0.608783	1	861	-		IPR001452:SH3 domain;IPR001478:PDZ domain;IPR008144:Guanylate kinase-like domain;IPR008145:Guanylate kinase/L-type calcium channel beta subunit;IPR020590:Guanylate kinase, conserved site;IPR027417:P-loop containing nucleoside triphosphate hydrolase;IPR031185:MAGUK p55 subfamily member 5;IPR035601:MPP5, SH3 domain;IPR036028:SH3-like domain superfamily;IPR036034:PDZ superfamily;IPR041489:PDZ domain…	K06091:MPP5, PALS1: MAGUK p55 subfamily member 5	-
	OVOC216	WBGene00237025	-	OVP06448	still life protein		0	1	1	1	0	0	0	0	0	0	0	0	0	0	0	0	0	0	0	7	2	0.047619		Y	Y	Y	Y	Y	-	Y	-	14		still life protein homolog	Conserved with some hosts	12.849	1	987	-		IPR000219:Dbl homology (DH) domain;IPR000697:WH1/EVH1 domain;IPR011993:PH-like domain superfamily;IPR035899:Dbl homology (DH) domain superfamily	-	-
	OVOC1112	WBGene00237921	Ovo-smg-1	OVP11189	Ovo-smg-1 - Serine\/threonine-protein kinase smg-1		0	1	1	1	0	0	0	0	0	0	0	0	0	0	0	0	0	0	0	7	2	0.00831025		Y	Y	Y	Y	Y	-	Y	-	15		Serine\/threonine-protein kinase smg-1 homolog	Conserved with all nems and hosts	13.8247	1	2527	-		IPR000403:Phosphatidylinositol 3-/4-kinase, catalytic domain;IPR003152:FATC domain;IPR011009:Protein kinase-like domain superfamily;IPR014009:PIK-related kinase;IPR016024:Armadillo-type fold;IPR031559:Serine/threonine-protein kinase SMG1;IPR036940:Phosphatidylinositol 3-/4-kinase, catalytic domain superfamily;IPR039414:SMG1, PIKK catalytic domain	K08873:SMG1: serine/threonine-protein kinase SMG1 [EC:2.7.11.1]	-
	OVOC3364	WBGene00240173	-	OVP10896	(Filarial-specific)		0	0	1	1	0	0	1	0	0	0	0	0	0	0	0	0	0	0	0	5	2	0.104603		Y	Y	Y	Y	Y	-	Y	-	16		-	Filarial-specific, conserved with >1 filarial species (not all)	0.0167019	0.375	239	Signal peptide		-	-	Y
	OVOC874	WBGene00237683	-	OVP09454	(Nematode-specific)		0	0	1	0	1	0	0	1	0	0	0	0	0	0	0	0	0	0	0	4	2	0.0497738		Y	Y	Y	Y	Y	-	Y	-	17		-	Nem-specific, not conserved in all species	106.075	1	221	-		-	-	-
	OVOC8003	WBGene00244812	Ovo-lgc-50	OVP09397	Ovo-lgc-50 - Ligand-gated ion channel 50		0	0	1	1	1	0	0	0	0	0	0	0	0	0	0	0	0	0	0	3	2	0.0498915		Y	Y	Y	Y	Y	-	Y	-	18		Ligand-gated ion channel 50 homolog	Nem-specific, not conserved in all species	0.0560445	0.625	461	-		IPR006028:Gamma-aminobutyric acid A receptor/Glycine receptor alpha;IPR006029:Neurotransmitter-gated ion-channel transmembrane domain;IPR006201:Neurotransmitter-gated ion-channel;IPR006202:Neurotransmitter-gated ion-channel ligand-binding domain;IPR018000:Neurotransmitter-gated ion-channel, conserved site;IPR036719:Neurotransmitter-gated ion-channel transmembrane domain superfamily;IPR036734:Neur…	-	-
	OVOC9445	WBGene00246254	Ovo-gsp-2	OVP14324	Ovo-gsp-2 / PPP1C: serine threonine-protein phosphatase PP1		0	2	1	0	0	1	0	0	0	1	0	0	0	0	0	0	0	1	3	13	2	0.102719		Y	Y	Y	Y	Y	-	Y	-	19		-	Conserved with all nems and hosts	9.7612	1	331	-		IPR004843:Calcineurin-like phosphoesterase domain, ApaH type;IPR006186:Serine/threonine-specific protein phosphatase/bis(5-nucleosyl)-tetraphosphatase;IPR029052:Metallo-dependent phosphatase-like;IPR031675:Serine-threonine protein phosphatase, N-terminal	K06269:PPP1C: serine/threonine-protein phosphatase PP1 catalytic subunit [EC:3.1.3.16]	-
	OVOC10216	WBGene00247025	-	OVP05438	IPR002486:Nematode cuticle collagen, N-terminal;IPR008160:Collagen triple helix repeat		0	0	0	0	2	0	0	0	0	0	0	0	0	0	0	0	0	0	6	3	2	0.123711		Y	Y	Y	Y	-	-	Y	-			-	Nem-specific, conserved with nem species	650.413	1	291	-		IPR002486:Nematode cuticle collagen, N-terminal;IPR008160:Collagen triple helix repeat	-	-
	OVOC10368	WBGene00247177	-	OVP06533	Fxna peptidase homolog		0	0	0	0	2	1	0	0	0	0	0	0	0	0	0	0	0	0	13	5	3	0.0208105		Y	Y	Y	Y	-	-	Y	-			Fxna peptidase homolog	Conserved with all nems and hosts	45.004	1	913	-		IPR007484:Peptidase M28	-	-
	OVOC10569	WBGene00247378	-	OVP13157	(Nematode-specific)		0	1	0	0	0	0	0	1	0	0	0	1	0	0	0	0	0	0	3	2	2	0.0120859		Y	Y	Y	Y	-	-	Y	-			-	Nem-specific, not conserved in all species	0.0162432	0.75	2234	-		-	-	-
	OVOC10584	WBGene00247393	-	OVP10572	Protein-methionine sulfoxide oxidase MICAL2 homolog		1	0	0	0	0	0	0	1	0	0	0	0	0	0	0	0	0	0	0	2	2	0.0154607		Y	Y	Y	Y	-	-	Y	-			Protein-methionine sulfoxide oxidase MICAL2 homolog	Conserved with some hosts	34.5686	1	1617	-		IPR001715:Calponin homology domain;IPR001781:Zinc finger, LIM-type;IPR022735:bMERB domain;IPR029941:MICAL3;IPR036188:FAD/NAD(P)-binding domain superfamily;IPR036872:CH domain superfamily	K19947:MICAL: F-actin monooxygenase [EC:1.14.13.225]	-
	OVOC10597	WBGene00247406	Ovo-ifb-1	OVP06927	Intermediate filament protein ifb-1 homolog		0	0	0	0	4	0	0	0	0	0	0	0	0	0	0	0	0	0	89	5	4	0.103834		Y	Y	Y	Y	-	-	Y	-			Intermediate filament protein ifb-1 homolog	Conserved with some hosts	2031.12	1	626	-		IPR001322:Lamin tail domain;IPR016451:Intermediate filament, ifa/ifb;IPR018039:Intermediate filament protein, conserved site;IPR036415:Lamin tail domain superfamily;IPR039008:Intermediate filament, rod domain;IPR042180:Intermediate filament, rod domain, coil 1B	-	-
	OVOC1075	WBGene00237884	Ovo-vab-10	OVP09559	K10382:DST: dystonin		0	0	2	0	0	1	0	0	0	0	0	0	0	1	0	0	0	0	99	3	3	0.00516944		Y	Y	Y	Y	-	-	Y	-			-	Conserved with all nems and hosts	52.1469	1	3482	-		IPR001101:Plectin repeat;IPR001452:SH3 domain;IPR001715:Calponin homology domain;IPR018159:Spectrin/alpha-actinin;IPR035915:Plakin repeat superfamily;IPR036872:CH domain superfamily;IPR041615:Desmoplakin, SH3 domain;IPR043197:Plakin	K10382:DST: dystonin	-
	OVOC11367	WBGene00248176	-	OVP13875	Activating signal cointegrator 1 complex subunit 3 homolog		0	2	0	0	0	0	0	0	0	0	0	0	0	0	0	0	0	0	0	3	2	0.0172075		Y	Y	Y	Y	-	-	Y	-			Activating signal cointegrator 1 complex subunit 3 homolog	Conserved with all nems and hosts	0.001	0	2034	-		IPR001650:Helicase, C-terminal;IPR003593:AAA+ ATPase domain;IPR004179:Sec63 domain;IPR011545:DEAD/DEAH box helicase domain;IPR014001:Helicase superfamily 1/2, ATP-binding domain;IPR014756:Immunoglobulin E-set;IPR027417:P-loop containing nucleoside triphosphate hydrolase;IPR035892:C2 domain superfamily;IPR036390:Winged helix DNA-binding domain superfamily	K18663:ASCC3: activating signal cointegrator complex subunit 3 [EC:3.6.4.12]	-
	OVOC11458	WBGene00248267	-	OVP14053	Small subunit processome component 20 homolog		0	0	0	2	0	0	1	0	0	0	0	0	0	0	0	0	0	1	0	4	3	0.0103369		Y	Y	Y	Y	-	-	Y	-			Small subunit processome component 20 homolog	Conserved with all nems and hosts	0.001	0	2612	-		IPR011430:Down-regulated-in-metastasis protein;IPR016024:Armadillo-type fold	K14772:UTP20: U3 small nucleolar RNA-associated protein 20	-
	OVOC11489	WBGene00248298	-	OVP13591	Glyceraldehyde-3-phosphate dehydrogenase homolog		0	0	0	0	2	0	0	0	0	0	0	0	0	0	0	0	0	0	17	2	2	0.117994		Y	Y	Y	Y	-	-	Y	-			Glyceraldehyde-3-phosphate dehydrogenase homolog	Conserved with all nems and hosts	1388.64	1	339	-		IPR006424:Glyceraldehyde-3-phosphate dehydrogenase, type I;IPR020828:Glyceraldehyde 3-phosphate dehydrogenase, NAD(P) binding domain;IPR020829:Glyceraldehyde 3-phosphate dehydrogenase, catalytic domain;IPR020830:Glyceraldehyde 3-phosphate dehydrogenase, active site;IPR020831:Glyceraldehyde/Erythrose phosphate dehydrogenase family;IPR036291:NAD(P)-binding domain superfamily	K00134:GAPDH, gapA: glyceraldehyde 3-phosphate dehydrogenase [EC:1.2.1.12]	-
	OVOC11635	WBGene00248444	Ovo-asp-4	OVP01263	K01379:CTSD: cathepsin D [EC:3.4.23.5]		0	0	0	0	2	0	0	0	0	0	0	0	0	0	0	0	0	0	26	2	2	0.0803383		Y	Y	Y	Y	-	-	Y	-			-	Conserved with all nems and hosts	599.505	1	473	Nonclassical secretion		IPR001461:Aspartic peptidase A1 family;IPR001969:Aspartic peptidase, active site;IPR021109:Aspartic peptidase domain superfamily;IPR033121:Peptidase family A1 domain	K01379:CTSD: cathepsin D [EC:3.4.23.5]	-
	OVOC11648	WBGene00248457	-	OVP03033	Adenylosuccinate lyase homolog		0	0	1	0	1	0	0	0	0	0	0	0	0	0	0	0	0	0	19	2	2	0.0434783		Y	Y	Y	Y	-	-	Y	-			Adenylosuccinate lyase homolog	Conserved with all nems and hosts	9.14012	1	483	-		IPR000362:Fumarate lyase family;IPR004769:Adenylosuccinate lyase;IPR008948:L-Aspartase-like;IPR020557:Fumarate lyase, conserved site;IPR022761:Fumarate lyase, N-terminal;IPR024083:Fumarase/histidase, N-terminal	K01756:purB, ADSL: adenylosuccinate lyase [EC:4.3.2.2]	-
	OVOC1190	WBGene00237999	Ovo-cle-1	OVP12174	CLE-1C protein homolog		0	0	0	0	2	1	0	0	0	0	0	0	0	0	0	0	0	0	31	3	3	0.0184266		Y	Y	Y	Y	-	-	Y	-			CLE-1C protein homolog	Conserved with all nems and hosts	50.6167	1	1411	-		IPR010515:Collagenase NC10/endostatin;IPR016186:C-type lectin-like/link domain superfamily;IPR016187:C-type lectin fold	-	-
	OVOC12085	WBGene00248894	-	OVP12038	Protein lethal(2)essential for life homolog		0	0	0	0	4	0	0	0	1	0	0	0	0	0	0	0	0	0	18	14	4	0.376471		Y	Y	Y	Y	-	-	Y	-			Protein lethal(2)essential for life homolog	Conserved with all nems and hosts	2854.53	1	170	Nonclassical secretion		IPR001436:Alpha crystallin/Small heat shock protein, animal type;IPR002068:Alpha crystallin/Hsp20 domain;IPR008978:HSP20-like chaperone	K09542:CRYAB: crystallin, alpha B	-
	OVOC12238	WBGene00249047	-	OVP12249	K00799:GST, gst: glutathione S-transferase [EC:2.5.1.18]		0	0	0	0	2	0	0	0	0	0	0	0	0	0	0	0	0	0	17	2	2	0.1341		Y	Y	Y	Y	-	-	Y	-			-	Conserved with all nems and hosts	3.5865	0.875	261	-		IPR004045:Glutathione S-transferase, N-terminal;IPR004046:Glutathione S-transferase, C-terminal;IPR005442:Glutathione S-transferase, omega-class;IPR010987:Glutathione S-transferase, C-terminal-like;IPR036249:Thioredoxin-like superfamily;IPR036282:Glutathione S-transferase, C-terminal domain superfamily;IPR040079:Glutathione Transferase family	K00799:GST, gst: glutathione S-transferase [EC:2.5.1.18]	-
	OVOC123	WBGene00236932	Ovo-afd-1	OVP13263	Afadin homolog		1	0	0	0	0	0	0	1	0	0	0	0	0	0	0	0	0	0	0	2	2	0.0247137		Y	Y	Y	Y	-	-	Y	-			Afadin homolog	Conserved with all nems and hosts	5.31128	1	1659	-		IPR000159:Ras-associating (RA) domain;IPR000253:Forkhead-associated (FHA) domain;IPR001478:PDZ domain;IPR002710:Dilute domain;IPR008984:SMAD/FHA domain superfamily;IPR029071:Ubiquitin-like domain superfamily;IPR036034:PDZ superfamily	K05702:AF6, MLLT4: afadin	-
	OVOC12449	WBGene00249258	-	OVP05675	-		0	0	0	0	2	0	0	0	0	0	0	0	0	0	0	0	0	0	8	2	2	0.156627		Y	Y	Y	Y	-	-	Y	-			-	Filarial-specific, conserved with filarial species	1541.05	1	249	-		-	-	-
	OVOC12863	WBGene00249672	-	OVP07088	(Onchocerca-specific)		0	2	1	0	0	0	0	0	0	0	0	0	0	0	0	0	0	0	0	12	2	0.464789		Y	Y	Y	Y	-	-	Y	-			-	Onchocerca-specific	0.0296022	0.5	71	-		-	-	-
	OVOC181	WBGene00236990	-	OVP13026	IPR000157:Toll/interleukin-1 receptor homology (TIR) domain;IPR001611:Leucine-rich repeat;IPR003591:Leucine-rich repeat, typical subtype;IPR032675:Leucine-rich repeat domain superfamily;IPR035897:Toll/interleukin-1 receptor homology (TIR) domain superfamily		0	1	0	0	0	0	0	1	0	0	0	0	0	0	0	0	0	0	0	2	2	0.0251012		Y	Y	Y	Y	-	-	Y	-			-	Conserved with some hosts	0.12637	1	1235	-		IPR000157:Toll/interleukin-1 receptor homology (TIR) domain;IPR001611:Leucine-rich repeat;IPR003591:Leucine-rich repeat, typical subtype;IPR032675:Leucine-rich repeat domain superfamily;IPR035897:Toll/interleukin-1 receptor homology (TIR) domain superfamily	-	Y
	OVOC2107	WBGene00238916	-	OVP07114	Sodium\/hydrogen exchanger homolog		0	0	0	1	1	0	0	0	0	0	0	0	0	0	0	0	0	0	0	2	2	0.0333333		Y	Y	Y	Y	-	-	Y	-			Sodium\/hydrogen exchanger homolog	Conserved with all nems and hosts	9.22421	1	480	-		IPR004709:Na+/H+ exchanger;IPR006153:Cation/H+ exchanger;IPR018422:Cation/H+ exchanger, CPA1 family	K12040:SLC9A3, NHE3: solute carrier family 9 (sodium/hydrogen exchanger), member 3	-
	OVOC2241	WBGene00239050	-	OVP00370	(Onchocerca-specific)		0	1	2	0	0	0	0	0	0	0	0	0	0	0	0	0	0	0	0	3	2	0.466667		Y	Y	Y	Y	-	-	Y	-			-	Onchocerca-specific	0.001	0	105	Nonclassical secretion		-	-	-
	OVOC2253	WBGene00239062	-	OVP14224	Major sperm protein homolog		1	0	1	0	0	0	0	0	0	0	0	0	0	0	0	0	0	0	0	2	2	0.056391		Y	Y	Y	Y	-	-	Y	-			Major sperm protein homolog	Nem-specific, not conserved in all species	0.042629	0.5	266	Nonclassical secretion		IPR000535:Major sperm protein (MSP) domain;IPR008962:PapD-like superfamily;IPR013783:Immunoglobulin-like fold;IPR016763:Vesicle-associated membrane-protein-associated protein	-	-
	OVOC2347	WBGene00239156	Ovo-smc-4	OVP00309	Structural maintenance of chromosomes protein 4 homolog		2	0	0	0	0	0	1	0	0	0	0	0	0	0	0	0	0	0	0	3	3	0.0306122		Y	Y	Y	Y	-	-	Y	-			Structural maintenance of chromosomes protein 4 homolog	Conserved with all nems and hosts	8.07465	1	1568	-		IPR003395:RecF/RecN/SMC, N-terminal;IPR010935:SMCs flexible hinge;IPR027417:P-loop containing nucleoside triphosphate hydrolase;IPR036277:SMCs flexible hinge superfamily;IPR041738:Structural maintenance of chromosomes 4, ABC domain, eukaryotic	K06675:SMC4: structural maintenance of chromosome 4	-
	OVOC2394	WBGene00239203	Ovo-coq-4	OVP07675	Ubiquinone biosynthesis protein coq-4, mitochondrial homolog		0	0	1	1	0	0	0	0	0	0	0	0	0	0	0	0	0	0	0	3	2	0.0928962		Y	Y	Y	Y	-	-	Y	-			Ubiquinone biosynthesis protein coq-4, mitochondrial homolog	Conserved with some hosts	22.2615	1	366	-		IPR007715:Ubiquinone biosynthesis protein Coq4;IPR007853:Zinc finger, DNL-type;IPR027540:Ubiquinone biosynthesis protein Coq4, eukaryotes	K18586:COQ4: ubiquinone biosynthesis protein COQ4	-
	OVOC2416	WBGene00239225	-	OVP07915	(Filarial-specific)		1	0	0	2	0	0	0	0	1	0	0	0	0	0	0	0	0	1	0	4	2	0.0373216		Y	Y	Y	Y	-	-	Y	-			-	Filarial-specific, conserved with >1 filarial species (not all)	11.207	1	911	-		-	-	-
	OVOC2630	WBGene00239439	-	OVP06289	Putative 6-phosphogluconolactonase		0	2	0	0	0	0	0	1	0	0	0	0	0	0	0	1	0	0	11	3	2	0.0509804		Y	Y	Y	Y	-	-	Y	-			Putative 6-phosphogluconolactonase	Conserved with some hosts	64.3952	1	255	-		IPR005900:6-phosphogluconolactonase, DevB-type;IPR006148:Glucosamine/galactosamine-6-phosphate isomerase;IPR037171:NagB/RpiA transferase-like;IPR039104:6-Phosphogluconolactonase	K01057:PGLS, pgl, devB: 6-phosphogluconolactonase [EC:3.1.1.31]	-
	OVOC2641	WBGene00239450	Ovo-prdx-6	OVP11019	Peroxiredoxin-6 homolog		0	0	0	0	2	0	0	0	0	0	0	0	0	0	0	0	0	0	27	2	2	0.133621		Y	Y	Y	Y	-	-	Y	-			Peroxiredoxin-6 homolog	Conserved with some hosts	1315.4	1	232	-		IPR000866:Alkyl hydroperoxide reductase subunit C/ Thiol specific antioxidant;IPR013766:Thioredoxin domain;IPR019479:Peroxiredoxin, C-terminal;IPR024706:Peroxiredoxin, AhpC-type;IPR036249:Thioredoxin-like superfamily	K11188:PRDX6: peroxiredoxin 6 [EC:1.11.1.7 1.11.1.27 3.1.1.-]	-
	OVOC2961	WBGene00239770	-	OVP10464	Serine\/threonine-protein phosphatase 4 regulatory subunit 2 homolog		0	0	1	1	0	0	0	0	0	0	0	0	0	0	0	1	0	0	3	2	2	0.0443815		Y	Y	Y	Y	-	-	Y	-			Serine\/threonine-protein phosphatase 4 regulatory subunit 2 homolog	Conserved with all nems and hosts	72.7493	1	1059	-		IPR001247:Exoribonuclease, phosphorolytic domain 1;IPR003029:S1 domain;IPR012162:Polyribonucleotide nucleotidyltransferase;IPR015267:Protein phosphatase 4 core regulatory subunit R2;IPR015847:Exoribonuclease, phosphorolytic domain 2;IPR020568:Ribosomal protein S5 domain 2-type fold;IPR027408:PNPase/RNase PH domain superfamily;IPR036345:Exoribonuclease, PH domain 2 superfamily;IPR036456:Polyribonu…	K00962:pnp, PNPT1: polyribonucleotide nucleotidyltransferase [EC:2.7.7.8]	-
	OVOC3091	WBGene00239900	-	OVP00195	IPR001251:CRAL-TRIO lipid binding domain;IPR009038:GOLD domain;IPR036598:GOLD domain superfamily;IPR036865:CRAL-TRIO lipid binding domain superfamily		0	0	0	1	0	0	1	0	0	0	0	0	0	0	0	0	0	0	0	2	2	0.0363636		Y	Y	Y	Y	-	-	Y	-			-	Nem-specific, not conserved in all species	9.87734	1	440	-		IPR001251:CRAL-TRIO lipid binding domain;IPR009038:GOLD domain;IPR036598:GOLD domain superfamily;IPR036865:CRAL-TRIO lipid binding domain superfamily	-	-
	OVOC3421	WBGene00240230	Ovo-spc-1	OVP06618	Uncharacterized calcium-binding protein homolog		0	0	1	0	0	1	0	0	0	0	0	0	0	0	0	0	0	0	134	4	2	0.0070132		Y	Y	Y	Y	-	-	Y	-			Uncharacterized calcium-binding protein homolog	Conserved with all nems and hosts	72.8137	1	2424	-		IPR001452:SH3 domain;IPR002017:Spectrin repeat;IPR002048:EF-hand domain;IPR011992:EF-hand domain pair;IPR014837:EF-hand, Ca insensitive;IPR018159:Spectrin/alpha-actinin;IPR018247:EF-Hand 1, calcium-binding site;IPR035825:Alpha Spectrin, SH3 domain;IPR036028:SH3-like domain superfamily	K06114:SPTA: spectrin alpha	-
	OVOC3550	WBGene00240359	Ovo-sma-9	OVP12681	Transcription factor HIVEP2 homolog		0	1	0	0	0	0	0	1	0	0	0	0	0	0	0	0	0	0	0	2	2	0.0198556		Y	Y	Y	Y	-	-	Y	-			Transcription factor HIVEP2 homolog	Conserved with all nems and hosts	10.604	1	1662	-		IPR003604:Matrin/U1-C-like, C2H2-type zinc finger;IPR013087:Zinc finger C2H2-type;IPR036236:Zinc finger C2H2 superfamily	K09239:HIVEP: human immunodeficiency virus type I enhancer-binding protein	-
	OVOC3554	WBGene00240363	-	OVP13045	Hemicentin-1 homolog		0	0	1	1	0	0	0	0	0	0	0	0	0	0	0	0	0	0	29	2	2	0.00443951		Y	Y	Y	Y	-	-	Y	-			Hemicentin-1 homolog	Conserved with some hosts	0.164932	1	5406	Signal peptide		IPR000152:EGF-type aspartate/asparagine hydroxylation site;IPR000742:EGF-like domain;IPR001881:EGF-like calcium-binding domain;IPR003598:Immunoglobulin subtype 2;IPR003599:Immunoglobulin subtype;IPR007110:Immunoglobulin-like domain;IPR009030:Growth factor receptor cysteine-rich domain superfamily;IPR013032:EGF-like, conserved site;IPR013098:Immunoglobulin I-set;IPR013106:Immunoglobulin V-set doma…	K17341:HMCN: hemicentin	Y
	OVOC3591	WBGene00240400	-	OVP13011	-		0	1	1	0	0	0	0	0	0	0	0	1	0	0	0	0	0	0	0	3	2	0.0269187		Y	Y	Y	Y	-	-	Y	-			-	Conserved with some hosts	3.95032	1	1746	-		-	-	-
	OVOC3986	WBGene00240795	-	OVP11769	IPR036691:Endonuclease/exonuclease/phosphatase superfamily;IPR039737:Type I inositol 1,4,5-trisphosphate 5-phosphatase		0	0	0	0	2	0	0	0	0	0	0	0	0	0	0	0	0	0	42	2	2	0.0575		Y	Y	Y	Y	-	-	Y	-			-	Nem-specific, not conserved in all species	375.222	1	400	Nonclassical secretion		IPR036691:Endonuclease/exonuclease/phosphatase superfamily;IPR039737:Type I inositol 1,4,5-trisphosphate 5-phosphatase	-	-
	OVOC3994	WBGene00240803	-	OVP04632	Laminin subunit beta-1 homolog		2	0	0	0	0	0	0	0	0	0	0	0	0	0	0	0	0	0	70	3	2	0.0167785		Y	Y	Y	Y	-	-	Y	-			Laminin subunit beta-1 homolog	Conserved with all nems and hosts	23.2341	1	1788	-		IPR000742:EGF-like domain;IPR002049:Laminin EGF domain;IPR008211:Laminin, N-terminal;IPR013015:Laminin IV type B;IPR038684:Laminin, N-terminal domain superfamily	K05636:LAMB1: laminin, beta 1	-
	OVOC5021	WBGene00241830	Ovo-egl-19	OVP05143	K04851:CACNA1D, CAV1.3: voltage-dependent calcium channel L type alpha-1D		0	0	1	1	0	0	0	0	0	0	0	0	0	0	0	0	0	0	0	2	2	0.0110063		Y	Y	Y	Y	-	-	Y	-			-	Conserved with all nems and hosts	12.2573	1	1908	-		IPR002077:Voltage-dependent calcium channel, alpha-1 subunit;IPR005446:Voltage-dependent calcium channel, L-type, alpha-1 subunit;IPR005821:Ion transport domain;IPR014873:Voltage-dependent calcium channel, alpha-1 subunit, IQ domain;IPR027359:Voltage-dependent channel domain superfamily;IPR031649:Voltage-dependent L-type calcium channel, IQ-associated domain	K04851:CACNA1D, CAV1.3: voltage-dependent calcium channel L type alpha-1D	Y
	OVOC5176	WBGene00241985	-	OVP00600	(Onchocerca-specific)		0	2	1	0	0	0	0	0	0	0	0	0	0	0	0	0	0	0	0	6	2	0.119565		Y	Y	Y	Y	-	-	Y	-			-	Onchocerca-specific	0.586836	0.875	92	Nonclassical secretion		-	-	-
	OVOC5595	WBGene00242404	Ovo-che-3	OVP14417	Cytoplasmic dynein 2 heavy chain 1 homolog		0	0	2	0	0	0	0	0	0	0	0	0	0	0	0	0	0	0	0	2	2	0.00740741		Y	Y	Y	Y	-	-	Y	-			Cytoplasmic dynein 2 heavy chain 1 homolog	Conserved with all nems and hosts	0.00906523	0.75	4185	-		IPR004273:Dynein heavy chain region D6 P-loop domain;IPR013594:Dynein heavy chain, domain-1;IPR013602:Dynein heavy chain, domain-2;IPR024317:Dynein heavy chain, AAA module D4;IPR024743:Dynein heavy chain, coiled coil stalk;IPR027417:P-loop containing nucleoside triphosphate hydrolase;IPR035699:Dynein heavy chain, hydrolytic ATP-binding dynein motor region;IPR035706:Dynein heavy chain, ATP-binding…	K10414:DYNC2H, DNCH2: dynein heavy chain 2, cytosolic	-
	OVOC6284	WBGene00243093	Ovo-ztf-18	OVP06937	IPR012337:Ribonuclease H-like superfamily;IPR036397:Ribonuclease H superfamily		0	0	0	1	0	0	1	0	0	0	0	0	0	0	0	0	1	0	0	3	2	0.0230991		Y	Y	Y	Y	-	-	Y	-			-	Nem-specific, not conserved in all species	26.039	1	1039	-		IPR012337:Ribonuclease H-like superfamily;IPR036397:Ribonuclease H superfamily	-	-
	OVOC6315	WBGene00243124	-	OVP13353	Nuclear migration protein homolog		0	0	0	0	1	1	0	0	0	0	0	0	0	0	0	0	0	0	0	2	2	0.0189019		Y	Y	Y	Y	-	-	Y	-			Nuclear migration protein homolog	Nem-specific, not conserved in all species	2.59378	1	1111	-		-	-	-
	OVOC6754	WBGene00243563	Ovo-cash-1	OVP13755	K17608:STRN1_3_4: striatin 1/3/4		0	0	2	0	0	0	0	0	0	0	0	0	0	0	0	0	0	0	1	2	2	0.0278146		Y	Y	Y	Y	-	-	Y	-			-	Conserved with all nems and hosts	1.65112	1	755	-		IPR001680:WD40 repeat;IPR013258:Striatin, N-terminal;IPR015943:WD40/YVTN repeat-like-containing domain superfamily;IPR017986:WD40-repeat-containing domain;IPR019775:WD40 repeat, conserved site;IPR020472:G-protein beta WD-40 repeat;IPR036322:WD40-repeat-containing domain superfamily	K17608:STRN1_3_4: striatin 1/3/4	-
	OVOC6906	WBGene00243715	Ovo-myo-5	OVP13965	K17751:MYH6_7: myosin heavy chain 6/7		0	0	0	1	0	0	0	1	0	0	0	0	0	0	0	0	0	0	1	2	2	0.0104218		Y	Y	Y	Y	-	-	Y	-			-	Conserved with all nems and hosts	0.001	0	2015	-		IPR001609:Myosin head, motor domain;IPR002928:Myosin tail;IPR004009:Myosin, N-terminal, SH3-like;IPR008989:Myosin S1 fragment, N-terminal;IPR027401:Myosin IQ motif-containing domain superfamily;IPR027417:P-loop containing nucleoside triphosphate hydrolase;IPR036961:Kinesin motor domain superfamily	K17751:MYH6_7: myosin heavy chain 6/7	-
	OVOC70	WBGene00236879	-	OVP01605	(Onchocerca-specific)		0	1	1	0	0	0	0	0	0	0	0	0	0	0	0	0	0	0	0	4	2	0.226667		Y	Y	Y	Y	-	-	Y	-			-	Onchocerca-specific	0.162936	1	75	-		-	-	-
	OVOC709	WBGene00237518	Ovo-ckr-1	OVP05554	K04194:CCKAR: cholecystokinin A receptor		0	0	0	0	0	0	2	0	0	0	0	0	0	0	0	0	0	0	0	2	2	0.0657895		Y	Y	Y	Y	-	-	Y	-			-	Conserved with all nems and hosts	8.66348	1	456	-		IPR000276:G protein-coupled receptor, rhodopsin-like;IPR000611:Neuropeptide Y receptor family;IPR017452:GPCR, rhodopsin-like, 7TM	K04194:CCKAR: cholecystokinin A receptor	-
	OVOC7098	WBGene00243907	Ovo-myo-3	OVP14559	Myosin-3 homolog		0	0	0	0	1	3	0	0	0	0	0	0	0	0	0	0	0	1	143	5	4	0.00408163		Y	Y	Y	Y	-	-	Y	-			Myosin-3 homolog	Conserved with all nems and hosts	9.15132	1	1960	-		IPR001609:Myosin head, motor domain;IPR002928:Myosin tail;IPR004009:Myosin, N-terminal, SH3-like;IPR008989:Myosin S1 fragment, N-terminal;IPR027401:Myosin IQ motif-containing domain superfamily;IPR027417:P-loop containing nucleoside triphosphate hydrolase;IPR036961:Kinesin motor domain superfamily	K17751:MYH6_7: myosin heavy chain 6/7	-
	OVOC7286	WBGene00244095	Ovo-phf-14	OVP08848	PHD finger protein 14 homolog		1	1	0	0	0	0	0	0	0	0	0	0	0	0	0	0	0	0	0	2	2	0.0212235		Y	Y	Y	Y	-	-	Y	-			PHD finger protein 14 homolog	Conserved with all nems and hosts	20.942	1	801	-		IPR001965:Zinc finger, PHD-type;IPR011011:Zinc finger, FYVE/PHD-type;IPR013083:Zinc finger, RING/FYVE/PHD-type;IPR019786:Zinc finger, PHD-type, conserved site;IPR019787:Zinc finger, PHD-finger;IPR034732:Extended PHD (ePHD) domain	-	-
	OVOC7321b	WBGene00244130	-	OVP14799	K04097:HPGDS: prostaglandin-H2 D-isomerase / glutathione transferase [EC:5.3.99.2 2.5.1.18]		0	0	0	0	2	0	0	0	0	0	0	0	0	0	0	0	0	0	12	3	2	0.129353		Y	Y	Y	Y	-	-	Y	-			-	Conserved with some hosts	-	0	201	-		IPR004045:Glutathione S-transferase, N-terminal;IPR004046:Glutathione S-transferase, C-terminal;IPR010987:Glutathione S-transferase, C-terminal-like;IPR036249:Thioredoxin-like superfamily;IPR036282:Glutathione S-transferase, C-terminal domain superfamily;IPR040079:Glutathione Transferase family	K04097:HPGDS: prostaglandin-H2 D-isomerase / glutathione transferase [EC:5.3.99.2 2.5.1.18]	-
	OVOC7416	WBGene00244225	-	OVP03179	Putative wd40 protein		1	0	0	1	0	0	0	0	0	0	0	0	0	0	0	0	0	0	0	3	2	0.0122265		Y	Y	Y	Y	-	-	Y	-			Putative wd40 protein	Conserved with all nems and hosts	42.555	1	1554	-		IPR001680:WD40 repeat;IPR011047:Quinoprotein alcohol dehydrogenase-like superfamily;IPR015943:WD40/YVTN repeat-like-containing domain superfamily;IPR017986:WD40-repeat-containing domain;IPR019775:WD40 repeat, conserved site;IPR036322:WD40-repeat-containing domain superfamily	K21763:MAPKBP1: mitogen-activated protein kinase binding protein 1	-
	OVOC7434	WBGene00244243	Ovo-inft-2	OVP05626	IPR010472:Formin, FH3 domain;IPR011989:Armadillo-like helical;IPR015425:Formin, FH2 domain;IPR016024:Armadillo-type fold;IPR027649:Inverted formin-2;IPR042201:Formin, FH2 domain superfamily		0	0	0	1	1	0	0	0	0	0	0	0	0	0	0	0	0	0	0	2	2	0.0209644		Y	Y	Y	Y	-	-	Y	-			-	Nem-specific, not conserved in all species	31.8412	1	954	-		IPR010472:Formin, FH3 domain;IPR011989:Armadillo-like helical;IPR015425:Formin, FH2 domain;IPR016024:Armadillo-type fold;IPR027649:Inverted formin-2;IPR042201:Formin, FH2 domain superfamily	-	-
	OVOC7443	WBGene00244252	-	OVP02629	-		0	0	1	0	0	0	0	1	0	0	0	0	0	0	0	0	0	0	0	2	2	0.015544		Y	Y	Y	Y	-	-	Y	-			-	Conserved with some hosts	3.87932	1	1351	-		-	-	-
	OVOC7965	WBGene00244774	Ovo-emb-5	OVP07400	Suppressor of Ty 6 homolog		0	1	2	0	0	0	0	0	0	0	0	0	0	0	0	0	0	0	0	9	2	0.0286285		Y	Y	Y	Y	-	-	Y	-			Suppressor of Ty 6 homolog	Conserved with all nems and hosts	50.9372	1	1502	-		IPR000980:SH2 domain;IPR003029:S1 domain;IPR010994:RuvA domain 2-like;IPR012337:Ribonuclease H-like superfamily;IPR017072:Transcription elongation factor Spt6;IPR023319:Tex-like protein, HTH domain superfamily;IPR023323:Tex-like domain superfamily;IPR028088:Helix-turn-helix DNA-binding domain of Spt6;IPR028231:Transcription elongation factor Spt6, YqgF domain;IPR032706:Transcription elongation fa…	K11292:SUPT6H, SPT6: transcription elongation factor SPT6	-
	OVOC8042	WBGene00244851	-	OVP02586	Restin homolog		0	1	0	0	1	0	0	0	0	0	0	0	0	0	0	0	0	0	3	2	2	0.0144049		Y	Y	Y	Y	-	-	Y	-			Restin homolog	Conserved with some hosts	30.2689	1	1319	-		IPR000938:CAP Gly-rich domain;IPR032108:CLIP1, zinc knuckle;IPR036859:CAP Gly-rich domain superfamily	K10421:CLIP1, RSN: CAP-Gly domain-containing linker protein 1	-
	OVOC826	WBGene00237635	-	OVP13669	Mitochondrial ribosome-associated GTPase 2 homolog		0	0	1	1	0	0	0	0	0	0	0	0	0	0	0	0	0	0	0	2	2	0.155		Y	Y	Y	Y	-	-	Y	-			Mitochondrial ribosome-associated GTPase 2 homolog	Nem-specific, not conserved in all species	2.19602	1	200	-		IPR018888:Uncharacterised protein family UPF0561	-	-
	OVOC831	WBGene00237640	-	OVP04629	Spartin homolog		0	1	0	0	1	0	0	0	0	0	0	0	0	0	0	0	0	0	1	2	2	0.0847107		Y	Y	Y	Y	-	-	Y	-			Spartin homolog	Conserved with some hosts	29.2072	1	484	-		IPR009686:Senescence/spartin-associated;IPR024758:Inheritance of peroxisomes protein 1	K19366:SPG20: spartin	-
	OVOC8446	WBGene00245255	-	OVP14114	IPR001322:Lamin tail domain;IPR016451:Intermediate filament, ifa/ifb;IPR018039:Intermediate filament protein, conserved site;IPR036415:Lamin tail domain superfamily;IPR039008:Intermediate filament, rod domain;IPR042180:Intermediate filament, rod domain, coil 1B		0	0	0	0	3	0	0	0	0	0	0	0	0	0	0	0	0	0	78	4	3	0.0778547		Y	Y	Y	Y	-	-	Y	-			-	Conserved with some hosts	51.4336	1	578	-		IPR001322:Lamin tail domain;IPR016451:Intermediate filament, ifa/ifb;IPR018039:Intermediate filament protein, conserved site;IPR036415:Lamin tail domain superfamily;IPR039008:Intermediate filament, rod domain;IPR042180:Intermediate filament, rod domain, coil 1B	-	-
	OVOC8545	WBGene00245354	-	OVP07047	IPR040282:Abnormal cell migration protein 18-like		0	0	1	0	0	1	0	0	0	0	0	0	0	0	0	0	0	0	0	3	2	0.0785124		Y	Y	Y	Y	-	-	Y	-			-	Nem-specific, not conserved in all species	1.91713	1	242	Signal peptide		IPR040282:Abnormal cell migration protein 18-like	-	Y
	OVOC860	WBGene00237669	Ovo-unc-87	OVP12998	IPR000557:Calponin repeat		0	0	0	0	2	0	0	0	0	0	0	0	0	0	0	0	0	0	32	2	2	0.0820106		Y	Y	Y	Y	-	-	Y	-			-	Nem-specific, conserved with nem species	11.9659	1	378	-		IPR000557:Calponin repeat	-	-
	OVOC8625	WBGene00245434	Ovo-prx-10	OVP00130	Tryptophan--tRNA ligase, mitochondrial homolog		0	0	0	1	0	1	0	0	0	0	0	0	0	0	0	0	0	0	0	7	2	0.015896		Y	Y	Y	Y	-	-	Y	-			Tryptophan--tRNA ligase, mitochondrial homolog	Conserved with some hosts	31.0385	1	692	-		IPR001412:Aminoacyl-tRNA synthetase, class I, conserved site;IPR001841:Zinc finger, RING-type;IPR002305:Aminoacyl-tRNA synthetase, class Ic;IPR002306:Tryptophan-tRNA ligase;IPR006845:Pex, N-terminal;IPR013083:Zinc finger, RING/FYVE/PHD-type;IPR014729:Rossmann-like alpha/beta/alpha sandwich fold;IPR017907:Zinc finger, RING-type, conserved site	K01867:WARS, trpS: tryptophanyl-tRNA synthetase [EC:6.1.1.2]	-
	OVOC8942	WBGene00245751	Ovo-fli-1	OVP06802	Ovo-fli-1 - Protein flightless-1		0	0	0	0	1	1	0	0	0	0	0	0	0	0	0	0	0	0	0	5	2	0.00780031		Y	Y	Y	Y	-	-	Y	-			Protein flightless-1 homolog	Conserved with all nems and hosts	15.0055	1	1282	-		IPR001611:Leucine-rich repeat;IPR003591:Leucine-rich repeat, typical subtype;IPR007122:Villin/Gelsolin;IPR007123:Gelsolin-like domain;IPR029006:ADF-H/Gelsolin-like domain superfamily;IPR029919:Protein flightless-1;IPR032675:Leucine-rich repeat domain superfamily	-	-
	OVOC8963	WBGene00245772	Ovo-rpn-3	OVP05700	26S proteasome non-ATPase regulatory subunit 3 homolog		0	0	1	0	1	0	0	0	0	0	0	0	0	0	0	0	0	0	11	3	2	0.0332103		Y	Y	Y	Y	-	-	Y	-			26S proteasome non-ATPase regulatory subunit 3 homolog	Conserved with all nems and hosts	203.848	1	542	-		IPR000717:Proteasome component (PCI) domain;IPR013586:26S proteasome regulatory subunit, C-terminal;IPR035267:26S proteasome non-ATPase regulatory subunit 3	K03033:PSMD3, RPN3: 26S proteasome regulatory subunit N3	-
	OVOC9112	WBGene00245921	-	OVP05925	IPR001507:Zona pellucida domain;IPR002035:von Willebrand factor, type A;IPR036465:von Willebrand factor A-like domain superfamily		1	0	1	0	0	0	0	0	0	0	0	0	0	0	0	0	0	0	2	2	2	0.0345679		Y	Y	Y	Y	-	-	Y	-			-	Nem-specific, not conserved in all species	0.387306	0.875	810	-		IPR001507:Zona pellucida domain;IPR002035:von Willebrand factor, type A;IPR036465:von Willebrand factor A-like domain superfamily	-	-
	OVOC9161	WBGene00245970	-	OVP05730	(Nematode spceifc)		0	0	0	0	4	0	0	0	0	0	0	0	0	0	0	0	0	0	21	14	4	0.345972		Y	Y	Y	Y	-	-	Y	-			-	Nem-specific, not conserved in all species	4812.24	1	211	Signal peptide		-	-	Y
	OVOC9253	WBGene00246062	-	OVP06362	Tubulin alpha-4A chain homolog		0	0	0	0	2	0	0	0	0	0	0	0	0	0	0	0	0	0	4	2	2	0.0842572		Y	Y	Y	Y	-	-	Y	-			Tubulin alpha-4A chain homolog	Conserved with all nems and hosts	6.86383	1	451	Nonclassical secretion		IPR000217:Tubulin;IPR002452:Alpha tubulin;IPR003008:Tubulin/FtsZ, GTPase domain;IPR008280:Tubulin/FtsZ, C-terminal;IPR017975:Tubulin, conserved site;IPR018316:Tubulin/FtsZ, 2-layer sandwich domain;IPR023123:Tubulin, C-terminal;IPR036525:Tubulin/FtsZ, GTPase domain superfamily;IPR037103:Tubulin/FtsZ, C-terminal domain superfamily	K07374:TUBA: tubulin alpha	-
	OVOC94	WBGene00236903	-	OVP08753	Solute carrier family 25 member 44 homolog		0	0	0	1	0	0	0	1	0	0	0	0	0	0	0	0	0	0	0	2	2	0.0753623		Y	Y	Y	Y	-	-	Y	-			Solute carrier family 25 member 44 homolog	Conserved with some hosts	6.69363	1	345	-		IPR018108:Mitochondrial substrate/solute carrier;IPR023395:Mitochondrial carrier domain superfamily	K15121:SLC25A44: solute carrier family 25, member 44	-
	OVOC9403	WBGene00246212	Ovo-cht-4	OVP01052	K01183:E3.2.1.14: chitinase [EC:3.2.1.14]		0	0	0	0	4	0	0	0	0	0	0	0	0	0	0	0	0	0	42	6	4	0.171429		Y	Y	Y	Y	-	-	Y	-			-	Conserved with some hosts	58.0116	1	385	Signal peptide		IPR001223:Glycoside hydrolase family 18, catalytic domain;IPR001579:Glycosyl hydrolases family 18 (GH18) active site;IPR011583:Chitinase II;IPR017853:Glycoside hydrolase superfamily;IPR029070:Chitinase insertion domain superfamily	K01183:E3.2.1.14: chitinase [EC:3.2.1.14]	Y
	OVOC9427	WBGene00246236	-	OVP01712	Phosphatidylethanolamine-binding protein homolog		0	0	0	0	3	0	0	0	0	0	0	0	0	0	0	0	0	0	5	4	3	0.194444		Y	Y	Y	Y	-	-	Y	-			Phosphatidylethanolamine-binding protein homolog	Conserved with all nems and hosts	5399.59	1	180	-		IPR001858:Phosphatidylethanolamine-binding, conserved site;IPR008914:Phosphatidylethanolamine-binding protein;IPR035810:Phosphatidylethanolamine-binding protein, eukaryotic;IPR036610:PEBP-like superfamily	K06910:PEBP, TFS1: phosphatidylethanolamine-binding protein	-
	OVOC9458	WBGene00246267	-	OVP00066	Adenylate cyclase type 3 homolog		0	0	0	0	1	0	0	1	0	0	0	0	0	0	0	0	0	0	0	3	2	0.0714286		Y	Y	Y	Y	-	-	Y	-			Adenylate cyclase type 3 homolog	Conserved with all nems and hosts	5.48991	1	420	-		IPR001054:Adenylyl cyclase class-3/4/guanylyl cyclase;IPR009398:Adenylate cyclase, conserved domain;IPR018297:Adenylyl cyclase class-4/guanylyl cyclase, conserved site;IPR029787:Nucleotide cyclase;IPR032628:Adenylate cyclase, N-terminal	K08045:ADCY5: adenylate cyclase 5 [EC:4.6.1.1]	-
	OVOC9491	WBGene00246300	Ovo-let-765	OVP14335	Protein strawberry notch homolog		0	0	0	0	0	1	1	0	0	0	0	0	0	0	0	0	0	0	0	15	2	0.00595593		Y	Y	Y	Y	-	-	Y	-			Protein strawberry notch homolog	Conserved with all nems and hosts	1.68763	1	1679	-		IPR026741:Protein strawberry notch;IPR026937:Strawberry notch, helicase C domain;IPR027417:P-loop containing nucleoside triphosphate hydrolase;IPR039187:Strawberry notch, AAA domain	-	-
	OVOC9771	WBGene00246580	-	OVP03195	IPR003609:PAN/Apple domain		0	1	0	0	1	0	0	0	0	0	0	0	0	0	0	0	0	0	0	2	2	0.0239234		Y	Y	Y	Y	-	-	Y	-			-	Nem-specific, not conserved in all species	11.5656	1	627	Signal peptide		IPR003609:PAN/Apple domain	-	Y
	OVOC9778	WBGene00246587	-	OVP04995	Enolase homolog		0	0	0	0	4	0	0	0	0	0	0	0	0	0	0	0	0	0	40	8	4	0.158257		Y	Y	Y	Y	-	-	Y	-			Enolase homolog	Conserved with all nems and hosts	2675.43	1	436	Nonclassical secretion		IPR000941:Enolase;IPR020809:Enolase, conserved site;IPR020810:Enolase, C-terminal TIM barrel domain;IPR020811:Enolase, N-terminal;IPR029017:Enolase-like, N-terminal;IPR036849:Enolase-like, C-terminal domain superfamily	K01689:ENO, eno: enolase [EC:4.2.1.11]	-
	OVOC9856	WBGene00246665	-	OVP08909	K01802:E5.2.1.8: peptidylprolyl isomerase [EC:5.2.1.8]		0	0	1	0	1	0	0	0	0	0	0	0	0	0	0	0	0	0	10	2	2	0.239766		Y	Y	Y	Y	-	-	Y	-			-	Conserved with all nems and hosts	611.955	1	171	-		IPR002130:Cyclophilin-type peptidyl-prolyl cis-trans isomerase domain;IPR020892:Cyclophilin-type peptidyl-prolyl cis-trans isomerase, conserved site;IPR024936:Cyclophilin-type peptidyl-prolyl cis-trans isomerase;IPR029000:Cyclophilin-like domain superfamily	K01802:E5.2.1.8: peptidylprolyl isomerase [EC:5.2.1.8]	-
	OVOC9984	WBGene00246793	-	OVP12177	IPR010480:Pepsin inhibitor-3-like repeated domain;IPR038412:Pepsin inhibitor-3 domain superfamily		0	0	0	0	2	0	0	0	0	0	0	0	0	0	0	0	0	0	18	3	2	0.191489		Y	Y	Y	Y	-	-	Y	-			-	Nem-specific, not conserved in all species	9477.39	1	235	Signal peptide		IPR010480:Pepsin inhibitor-3-like repeated domain;IPR038412:Pepsin inhibitor-3 domain superfamily	-	Y
	OVOC10017	WBGene00246826	-	OVP07355	IPR011011:Zinc finger, FYVE/PHD-type;IPR013083:Zinc finger, RING/FYVE/PHD-type;IPR019786:Zinc finger, PHD-type, conserved site		0	0	0	0	0	1	0	0	0	0	0	0	0	0	0	0	0	0	0	6	1	-		Y	Y	Y	-	-	-	-	-			-	Nem-specific, not conserved in all species	15.7308	1	1646	-		IPR011011:Zinc finger, FYVE/PHD-type;IPR013083:Zinc finger, RING/FYVE/PHD-type;IPR019786:Zinc finger, PHD-type, conserved site	-	-
	OVOC10035	WBGene00246844	-	OVP07777	IPR003689:Zinc/iron permease		0	0	0	0	1	0	0	0	0	0	0	0	0	0	0	0	0	0	0	1	1	0.0484262		Y	Y	Y	-	-	-	-	-			-	Nem-specific, not conserved in all species	0.0104757	0.375	413	-		IPR003689:Zinc/iron permease	-	-
	OVOC10064	WBGene00246873	-	OVP02462	IPR002172:Low-density lipoprotein (LDL) receptor class A repeat;IPR023415:Low-density lipoprotein (LDL) receptor class A, conserved site;IPR036055:LDL receptor-like superfamily		0	0	0	0	1	0	0	0	0	0	0	0	0	0	0	0	0	0	15	1	1	0.0183276		Y	Y	Y	-	-	-	-	-			-	Conserved with some hosts	16.0895	1	873	-		IPR002172:Low-density lipoprotein (LDL) receptor class A repeat;IPR023415:Low-density lipoprotein (LDL) receptor class A, conserved site;IPR036055:LDL receptor-like superfamily	-	-
	OVOC10075	WBGene00246884	Ovo-dpy-9	OVP09754	IPR002486:Nematode cuticle collagen, N-terminal;IPR008160:Collagen triple helix repeat		0	1	0	0	0	0	0	0	0	0	0	0	0	0	0	0	0	0	0	1	1	0.0202899		Y	Y	Y	-	-	-	-	-			-	Nem-specific, not conserved in all species	0.00996754	0.375	345	-		IPR002486:Nematode cuticle collagen, N-terminal;IPR008160:Collagen triple helix repeat	-	-
	OVOC10080	WBGene00246889	Ovo-unc-53	OVP06487	Adapter protein homolog		0	0	0	1	0	0	0	0	0	0	0	0	0	0	0	0	0	0	0	1	1	0.0113052		Y	Y	Y	-	-	-	-	-			Adapter protein homolog	Conserved with all nems and hosts	8.29053	1	973	-		IPR003593:AAA+ ATPase domain;IPR027417:P-loop containing nucleoside triphosphate hydrolase;IPR039041:Nav/unc-53 family	K19483:NAV2: neuron navigator 2 [EC:3.6.4.12]	-
	OVOC10092	WBGene00246901	Ovo-ssup-72	OVP10864	RNA polymerase II subunit A C-terminal domain phosphatase SSU72 homolog		1	0	0	0	0	0	1	0	0	0	0	0	0	0	0	0	0	0	0	5	1	0.0816327		Y	Y	Y	-	-	-	-	-			RNA polymerase II subunit A C-terminal domain phosphatase SSU72 homolog	Conserved with all nems and hosts	4.75607	1	196	Nonclassical secretion		IPR006811:RNA polymerase II subunit A	K15544:SSU72: RNA polymerase II subunit A C-terminal domain phosphatase SSU72 [EC:3.1.3.16]	-
	OVOC10093	WBGene00246902	-	OVP06172	-		1	0	0	0	0	0	0	0	0	0	0	0	0	0	0	0	0	0	0	1	1	0.0579065		Y	Y	Y	-	-	-	-	-			-	Nem-specific, not conserved in all species	0.00647962	0.375	449	-		-	-	-
	OVOC10094	WBGene00246903	-	OVP14349	-		0	0	0	1	0	0	0	0	0	0	0	0	0	0	0	0	0	0	0	2	1	0.0609756		Y	Y	Y	-	-	-	-	-			-	Onchocerca-specific	0.00779049	0.375	164	-		-	-	-
	OVOC1010	WBGene00237819	-	OVP00955	-		0	1	0	0	0	0	0	0	0	0	0	0	0	0	0	0	0	0	0	1	1	0.228571		Y	Y	Y	-	-	-	-	-			-	Onchocerca-specific	0.256713	0.75	70	Nonclassical secretion		-	-	-
	OVOC10120	WBGene00246929	-	OVP10154	IPR039311:FAM187A/B		0	0	0	0	0	0	0	1	0	0	0	0	0	0	0	0	0	0	0	2	1	0.025641		Y	Y	Y	-	-	-	-	-			-	Nem-specific, not conserved in all species	0.00596543	0.375	507	-		IPR039311:FAM187A/B	-	-
	OVOC10123	WBGene00246932	-	OVP06752	IPR008042:Retrotransposon, Pao		0	1	0	0	0	0	0	0	0	0	0	0	0	0	0	0	0	0	0	1	1	0.14094		Y	Y	Y	-	-	-	-	-			-	Nem-specific, not conserved in all species	0.001	0	149	-		IPR008042:Retrotransposon, Pao	-	-
	OVOC10136	WBGene00246945	Ovo-sinh-1	OVP07137	Stress-activated map kinase-interacting protein 1 homolog		0	0	1	0	0	0	0	0	0	0	0	0	0	0	0	0	0	0	0	1	1	0.0265211		Y	Y	Y	-	-	-	-	-			Stress-activated map kinase-interacting protein 1 homolog	Conserved with all nems and hosts	8.11255	1	641	-		IPR031567:Sin1, middle CRIM domain	K20410:MAPKAP1, SIN1: target of rapamycin complex 2 subunit MAPKAP1	-
	OVOC10144	WBGene00246953	-	OVP01740	Zinc finger protein 598 homolog		0	0	0	0	0	0	1	0	0	0	0	0	0	0	0	0	0	0	0	1	1	0.016055		Y	Y	Y	-	-	-	-	-			Zinc finger protein 598 homolog	Conserved with some hosts	16.1928	1	872	-		IPR001841:Zinc finger, RING-type;IPR013087:Zinc finger C2H2-type;IPR041888:ZN598/Hel2, RING finger	K22381:ZNF598: E3 ubiquitin-protein ligase ZNF598 [EC:2.3.2.27]	-
	OVOC10148	WBGene00246957	-	OVP05280	-		0	0	0	0	1	0	0	0	0	0	0	0	0	0	0	0	0	0	0	3	1	0.0305344		Y	Y	Y	-	-	-	-	-			-	Filarial-specific, conserved with filarial species	10.6643	1	524	-		-	-	-
	OVOC1015	WBGene00237824	-	OVP11824	IPR011701:Major facilitator superfamily;IPR020846:Major facilitator superfamily domain;IPR036259:MFS transporter superfamily		0	1	0	0	0	0	0	0	0	0	0	0	0	0	0	0	0	0	0	1	1	0.02457		Y	Y	Y	-	-	-	-	-			-	Nem-specific, not conserved in all species	24.7246	1	407	-		IPR011701:Major facilitator superfamily;IPR020846:Major facilitator superfamily domain;IPR036259:MFS transporter superfamily	-	-
	OVOC10167	WBGene00246976	Ovo-mks-3	OVP03343	K19348:TMEM67, MKS3: meckelin		0	1	0	0	0	0	0	0	0	0	0	0	0	0	0	0	0	0	0	7	1	0.0133197		Y	Y	Y	-	-	-	-	-			-	Conserved with some hosts	0.14701	0.75	976	-		IPR019170:Meckelin	K19348:TMEM67, MKS3: meckelin	Y
	OVOC10175	WBGene00246984	-	OVP09548	K06560:MRC, CD206, CD280: mannose receptor, C type		0	0	0	0	1	0	0	0	0	0	0	0	0	0	0	0	0	0	1	1	1	0.0684932		Y	Y	Y	-	-	-	-	-			-	Nem-specific, not conserved in all species	32.89	1	146	-		IPR001304:C-type lectin-like;IPR016186:C-type lectin-like/link domain superfamily;IPR016187:C-type lectin fold;IPR018378:C-type lectin, conserved site	K06560:MRC, CD206, CD280: mannose receptor, C type	-
	OVOC10188	WBGene00246997	-	OVP11470	DNA ligase 3 homolog		1	0	0	0	0	0	0	0	0	0	0	0	0	0	0	0	0	1	0	4	1	0.0223267		Y	Y	Y	-	-	-	-	-			DNA ligase 3 homolog	Conserved with some hosts	11.851	1	851	-		IPR000977:DNA ligase, ATP-dependent;IPR001510:Zinc finger, PARP-type;IPR012308:DNA ligase, ATP-dependent, N-terminal;IPR012309:DNA ligase, ATP-dependent, C-terminal;IPR012310:DNA ligase, ATP-dependent, central;IPR012340:Nucleic acid-binding, OB-fold;IPR016059:DNA ligase, ATP-dependent, conserved site;IPR019406:Aprataxin and PNK-like factor, PBZ domain;IPR036599:DNA ligase, ATP-dependent, N-termin…	K10776:LIG3: DNA ligase 3 [EC:6.5.1.1]	-
	OVOC1020	WBGene00237829	-	OVP13240	Dystrophin-1 homolog		0	0	1	0	0	0	0	0	0	0	0	1	0	0	0	0	0	0	0	1	1	0.0044906		Y	Y	Y	-	-	-	-	-			Dystrophin-1 homolog	Conserved with all nems and hosts	2.43137	1	3563	-		IPR000433:Zinc finger, ZZ-type;IPR001202:WW domain;IPR001589:Actinin-type actin-binding domain, conserved site;IPR001715:Calponin homology domain;IPR002017:Spectrin repeat;IPR011992:EF-hand domain pair;IPR015153:EF-hand domain, type 1;IPR015154:EF-hand domain, type 2;IPR018159:Spectrin/alpha-actinin;IPR036020:WW domain superfamily;IPR036872:CH domain superfamily;IPR043145:Zinc finger, ZZ-type sup…	-	-
	OVOC10212	WBGene00247021	-	OVP03817	-		0	0	0	1	0	0	0	0	0	0	0	0	0	0	0	0	0	0	0	1	1	0.0479705		Y	Y	Y	-	-	-	-	-			-	Filarial-specific, conserved with >1 filarial species (not all)	5.5127	1	271	Nonclassical secretion		-	-	-
	OVOC10238	WBGene00247047	-	OVP04372	IPR000591:DEP domain;IPR036388:Winged helix-like DNA-binding domain superfamily;IPR036390:Winged helix DNA-binding domain superfamily		1	1	1	0	0	0	0	0	0	0	0	0	0	0	0	0	0	0	0	7	1	0.0247831		Y	Y	Y	-	-	-	-	-			-	Conserved with some hosts	5.08097	1	807	-		IPR000591:DEP domain;IPR036388:Winged helix-like DNA-binding domain superfamily;IPR036390:Winged helix DNA-binding domain superfamily	-	-
	OVOC10241	WBGene00247050	Ovo-ire-1	OVP14245	Serine\/threonine-protein kinase\/endoribonuclease ire-1 homolog		0	0	0	0	0	0	1	0	0	0	0	0	0	0	0	0	0	0	0	1	1	0.0134298		Y	Y	Y	-	-	-	-	-			Serine\/threonine-protein kinase\/endoribonuclease ire-1 homolog	Conserved with all nems and hosts	2.57721	1	968	Signal peptide		IPR000719:Protein kinase domain;IPR008271:Serine/threonine-protein kinase, active site;IPR010513:KEN domain;IPR011009:Protein kinase-like domain superfamily;IPR011047:Quinoprotein alcohol dehydrogenase-like superfamily;IPR015943:WD40/YVTN repeat-like-containing domain superfamily;IPR018391:Pyrrolo-quinoline quinone beta-propeller repeat;IPR018997:PUB domain;IPR033523:Serine/threonine-protein kina…	K08852:ERN1: serine/threonine-protein kinase/endoribonuclease IRE1 [EC:2.7.11.1 3.1.26.-]	Y
	OVOC10264	WBGene00247073	Ovo-lec-2	OVP06764	Galectin homolog		0	0	0	0	1	0	0	0	0	0	0	0	0	0	0	0	0	0	31	1	1	0.0678571		Y	Y	Y	-	-	-	-	-			Galectin homolog	Conserved with all nems and hosts	72.0984	1	280	-		IPR001079:Galectin, carbohydrate recognition domain;IPR013320:Concanavalin A-like lectin/glucanase domain superfamily	K10093:LGALS9: galectin-9	-
	OVOC1027	WBGene00237836	-	OVP02335	Smad nuclear-interacting protein 1 homolog		0	0	1	0	0	0	0	0	0	0	0	0	0	0	0	0	0	0	0	1	1	0.0829493		Y	Y	Y	-	-	-	-	-			Smad nuclear-interacting protein 1 homolog	Conserved with all nems and hosts	39.5097	1	217	Nonclassical secretion		IPR000253:Forkhead-associated (FHA) domain;IPR008984:SMAD/FHA domain superfamily	K13108:SNIP1: smad nuclear-interacting protein 1	-
	OVOC10277	WBGene00247086	-	OVP13815	K19787:CARNMT1: carnosine N-methyltransferase [EC:2.1.1.22]		1	0	0	0	0	0	0	0	0	0	0	0	0	0	0	0	0	0	0	1	1	0.0253807		Y	Y	Y	-	-	-	-	-			-	Conserved with some hosts	1.24196	1	394	-		IPR012901:N2227-like;IPR029063:S-adenosyl-L-methionine-dependent methyltransferase	K19787:CARNMT1: carnosine N-methyltransferase [EC:2.1.1.22]	-
	OVOC10309	WBGene00247118	-	OVP00155	Mesoderm induction early response 1 related homolog		0	0	0	0	1	0	0	0	0	0	0	0	0	0	0	0	0	0	0	1	1	0.0380711		Y	Y	Y	-	-	-	-	-			Mesoderm induction early response 1 related homolog	Conserved with all nems and hosts	10.6768	1	394	Nonclassical secretion		IPR000949:ELM2 domain;IPR001005:SANT/Myb domain;IPR009057:Homeobox-like domain superfamily;IPR017884:SANT domain;IPR040138:Mesoderm induction early response protein/metastasis-associated protein	-	-
	OVOC10320	WBGene00247129	-	OVP05001	-		0	0	0	0	1	0	0	0	0	0	0	0	0	0	0	0	0	0	0	1	1	0.0991736		Y	Y	Y	-	-	-	-	-			-	Nem-specific, not conserved in all species	3.75027	1	121	Nonclassical secretion		-	-	-
	OVOC10326	WBGene00247135	Ovo-rpt-1	OVP02494	26S protease regulatory subunit 7 homolog		0	0	0	0	1	0	0	0	0	0	0	0	0	0	0	0	0	0	15	1	1	0.0275862		Y	Y	Y	-	-	-	-	-			26S protease regulatory subunit 7 homolog	Conserved with some hosts	187.95	1	435	-		IPR003593:AAA+ ATPase domain;IPR003959:ATPase, AAA-type, core;IPR003960:ATPase, AAA-type, conserved site;IPR005937:26S proteasome regulatory subunit P45-like;IPR027417:P-loop containing nucleoside triphosphate hydrolase;IPR035245:26S Proteasome regulatory subunit 7;IPR041569:AAA ATPase, AAA+ lid domain	K03061:PSMC2, RPT1: 26S proteasome regulatory subunit T1	-
	OVOC10329	WBGene00247138	-	OVP06751	K18760:NANOS2, NOS2: protein nanos 2		0	0	0	0	0	0	0	1	0	0	0	0	0	0	0	0	0	0	0	1	1	0.0408163		Y	Y	Y	-	-	-	-	-			-	Conserved with some hosts	0.001	0	294	-		IPR008705:Nanos/Xcat2;IPR024161:Zinc finger, nanos-type;IPR038129:Nanos domain superfamily	K18760:NANOS2, NOS2: protein nanos 2	-
	OVOC10343	WBGene00247152	-	OVP08760	K22808:KANK: KN motif and ankyrin repeat domain-containing protein		0	1	0	0	0	0	0	0	0	0	0	0	0	0	0	0	0	0	0	1	1	0.12987		Y	Y	Y	-	-	-	-	-			-	Nem-specific, not conserved in all species	42.2375	1	154	Nonclassical secretion		IPR021939:Kank N-terminal motif	K22808:KANK: KN motif and ankyrin repeat domain-containing protein	-
	OVOC10365	WBGene00247174	-	OVP10168	IPR004882:Luc7-related		0	0	0	0	0	1	0	0	0	0	0	0	0	0	0	0	0	0	1	1	1	0.0510511		Y	Y	Y	-	-	-	-	-			-	Conserved with some hosts	315.385	1	333	-		IPR004882:Luc7-related	-	-
	OVOC10371	WBGene00247180	-	OVP14327	-		0	0	1	0	0	0	0	0	0	0	0	0	0	0	0	0	0	0	7	4	1	0.103261		Y	Y	Y	-	-	-	-	-			-	Nem-specific, not conserved in all species	4.71344	1	184	Signal peptide		-	-	Y
	OVOC10381	WBGene00247190	-	OVP03481	Rap GTPase activating protein 1 homolog		0	0	0	1	0	0	0	0	0	0	0	0	0	0	0	0	0	0	0	1	1	0.0124046		Y	Y	Y	-	-	-	-	-			Rap GTPase activating protein 1 homolog	Conserved with all nems and hosts	15.8375	1	1048	-		IPR000331:Rap GTPase activating protein domain;IPR035974:Rap/Ran-GAP superfamily	K17700:RAP1GAP, RAPGAP: RAP1 GTPase activating protein 1	-
	OVOC10389	WBGene00247198	-	OVP00039	Malic enzyme homolog		1	0	0	1	0	0	1	0	0	0	0	0	0	0	0	0	0	0	2	3	1	0.0191388		Y	Y	Y	-	-	-	-	-			Malic enzyme homolog	Conserved with all nems and hosts	30.431	1	627	-		IPR001891:Malic oxidoreductase;IPR012301:Malic enzyme, N-terminal domain;IPR012302:Malic enzyme, NAD-binding;IPR036291:NAD(P)-binding domain superfamily;IPR037062:Malic enzyme, N-terminal domain superfamily	K00029:E1.1.1.40, maeB: malate dehydrogenase (oxaloacetate-decarboxylating)(NADP+) [EC:1.1.1.40]	-
	OVOC10407	WBGene00247216	-	OVP01637	-		0	1	0	0	0	0	0	0	0	0	0	0	0	0	0	0	0	0	0	1	1	0.112782		Y	Y	Y	-	-	-	-	-			-	Onchocerca-specific	0.0768364	0.625	133	Nonclassical secretion		-	-	-
	OVOC10440	WBGene00247249	Ovo-jip-1	OVP14037	JNK-interacting protein 1 homolog		0	0	0	0	0	0	1	0	0	0	0	0	0	0	0	0	0	0	0	1	1	0.0082713		Y	Y	Y	-	-	-	-	-			JNK-interacting protein 1 homolog	Conserved with all nems and hosts	0.0133967	0.625	1209	-		IPR001452:SH3 domain;IPR006020:PTB/PI domain;IPR011993:PH-like domain superfamily;IPR036028:SH3-like domain superfamily	K04434:MAPK8IP1, JIP1: mitogen-activated protein kinase 8 interacting protein 1	-
	OVOC10443	WBGene00247252	-	OVP01916	-		0	0	1	0	0	0	0	0	0	0	0	0	0	0	0	0	0	0	7	2	1	0.0534125		Y	Y	Y	-	-	-	-	-			-	Nem-specific, not conserved in all species	81.7048	1	337	Nonclassical secretion		-	-	-
	OVOC10458	WBGene00247267	-	OVP07218	-		0	0	0	0	0	0	0	1	0	0	0	0	0	0	0	0	0	0	0	1	1	0.197183		Y	Y	Y	-	-	-	-	-			-	Onchocerca-specific	0.00221201	0.125	71	Nonclassical secretion		-	-	-
	OVOC105	WBGene00236914	-	OVP13300	K09093:AHR: aryl hydrocarbon receptor		0	0	1	0	0	0	0	0	0	0	0	0	0	0	0	0	0	0	0	1	1	0.02		Y	Y	Y	-	-	-	-	-			-	Conserved with all nems and hosts	0.0909406	0.875	800	-		IPR000014:PAS domain;IPR011598:Myc-type, basic helix-loop-helix (bHLH) domain;IPR013767:PAS fold;IPR035965:PAS domain superfamily;IPR036638:Helix-loop-helix DNA-binding domain superfamily;IPR039091:Aryl hydrocarbon receptor/Aryl hydrocarbon receptor repressor	K09093:AHR: aryl hydrocarbon receptor	-
	OVOC1051	WBGene00237860	-	OVP07809	E3 ubiquitin-protein ligase UBR4 homolog		0	0	1	0	0	0	0	0	0	0	0	0	0	0	0	0	0	0	0	1	1	0.00499659		Y	Y	Y	-	-	-	-	-			E3 ubiquitin-protein ligase UBR4 homolog	Conserved with some hosts	0.00153817	0.125	4403	-		IPR003126:Zinc finger, UBR-type;IPR025704:E3 ubiquitin ligase, UBR4	K10691:UBR4, ZUBR1: E3 ubiquitin-protein ligase UBR4 [EC:2.3.2.27]	-
	OVOC10511	WBGene00247320	Ovo-mix-1	OVP02423	Ovo-mix-1 - Mitotic chromosome and X-chrom.-ass. mix-1		0	0	0	0	1	0	1	1	0	0	0	0	0	0	0	0	0	0	0	5	1	0.00664452		Y	Y	Y	-	-	-	-	-			Mitotic chromosome and X-chromosome-associated protein mix-1 homolog	Conserved with all nems and hosts	8.0249	1	1204	-		IPR003395:RecF/RecN/SMC, N-terminal;IPR010935:SMCs flexible hinge;IPR024704:Structural maintenance of chromosomes protein;IPR027120:Smc2, ATP-binding cassette domain;IPR027417:P-loop containing nucleoside triphosphate hydrolase;IPR036277:SMCs flexible hinge superfamily	K06674:SMC2: structural maintenance of chromosome 2	-
	OVOC10549	WBGene00247358	Ovo-arp-6	OVP13586	Actin-like protein homolog		0	0	0	1	0	0	0	0	0	0	0	0	0	0	0	0	0	0	0	1	1	0.0175439		Y	Y	Y	-	-	-	-	-			Actin-like protein homolog	Conserved with all nems and hosts	0.00687978	0.375	399	-		IPR004000:Actin family;IPR030054:Actin-related protein 6;IPR043129:ATPase, nucleotide binding domain	K11662:ACTR6, ARP6: actin-related protein 6	-
	OVOC10550	WBGene00247359	Ovo-nrf-6	OVP14019	Nose resistant to fluoxetine protein 6 homolog		0	0	0	0	1	0	0	0	0	0	0	0	0	0	0	0	0	0	0	1	1	0.011919		Y	Y	Y	-	-	-	-	-			Nose resistant to fluoxetine protein 6 homolog	Conserved with some hosts	0.00280582	0.25	839	-		IPR002656:Acyltransferase 3;IPR006621:Nose resistant-to-fluoxetine protein, N-terminal	-	Y
	OVOC1059	WBGene00237868	-	OVP01808	E3 ubiquitin-protein ligase NEDD4 homolog		0	0	0	0	0	0	1	0	0	0	0	0	0	0	0	0	0	0	0	1	1	0.0174029		Y	Y	Y	-	-	-	-	-			E3 ubiquitin-protein ligase NEDD4 homolog	Conserved with all nems and hosts	61.195	1	747	-		IPR000008:C2 domain;IPR000569:HECT domain;IPR001202:WW domain;IPR024928:E3 ubiquitin-protein ligase, SMURF1 type;IPR035892:C2 domain superfamily;IPR035983:HECT, E3 ligase catalytic domain;IPR036020:WW domain superfamily	-	-
	OVOC10609	WBGene00247418	Ovo-cct-1	OVP05467	T-complex protein 1 subunit alpha homolog		0	0	0	0	0	1	0	0	0	0	0	0	0	0	0	0	0	0	22	3	1	-		Y	Y	Y	-	-	-	-	-			T-complex protein 1 subunit alpha homolog	Conserved with all nems and hosts	28.8413	1	550	-		IPR002194:Chaperonin TCP-1, conserved site;IPR002423:Chaperonin Cpn60/TCP-1 family;IPR012715:T-complex protein 1, alpha subunit;IPR017998:Chaperone tailless complex polypeptide 1 (TCP-1);IPR027409:GroEL-like apical domain superfamily;IPR027410:TCP-1-like chaperonin intermediate domain superfamily;IPR027413:GroEL-like equatorial domain superfamily	K09493:CCT1, TCP1: T-complex protein 1 subunit alpha	-
	OVOC10623	WBGene00247432	Ovo-dhs-5	OVP09166	Uncharacterized oxidoreductase dhs-5 homolog		0	0	0	0	0	0	1	0	0	0	0	0	0	0	0	0	0	0	0	1	1	0.0410557		Y	Y	Y	-	-	-	-	-			Uncharacterized oxidoreductase dhs-5 homolog	Nem-specific, not conserved in all species	1.45153	1	341	-		IPR002347:Short-chain dehydrogenase/reductase SDR;IPR036291:NAD(P)-binding domain superfamily	K10251:HSD17B12, KAR, IFA38: 17beta-estradiol 17-dehydrogenase / very-long-chain 3-oxoacyl-CoA reductase [EC:1.1.1.62 1.1.1.330]	-
	OVOC10644	WBGene00247453	Ovo-gpb-1	OVP00065	Guanine nucleotide-binding protein subunit beta-1 homolog		0	1	1	0	1	1	0	0	0	0	0	0	0	0	0	0	0	0	8	13	1	0.0323529		Y	Y	Y	-	-	-	-	-			Guanine nucleotide-binding protein subunit beta-1 homolog	Conserved with all nems and hosts	8.64354	1	340	-		IPR001632:G-protein, beta subunit;IPR001680:WD40 repeat;IPR015943:WD40/YVTN repeat-like-containing domain superfamily;IPR016346:Guanine nucleotide-binding protein, beta subunit;IPR017986:WD40-repeat-containing domain;IPR019775:WD40 repeat, conserved site;IPR020472:G-protein beta WD-40 repeat;IPR036322:WD40-repeat-containing domain superfamily	K04536:GNB1: guanine nucleotide-binding protein G(I)/G(S)/G(T) subunit beta-1	-
	OVOC10647	WBGene00247456	Ovo-trr-1	OVP09140	Transcription-associated protein 1 homolog		0	0	0	0	0	0	1	0	0	0	0	0	1	0	0	0	0	0	0	2	1	0.0020284		Y	Y	Y	-	-	-	-	-			Transcription-associated protein 1 homolog	Conserved with all nems and hosts	3.44301	1	3944	-		IPR000403:Phosphatidylinositol 3-/4-kinase, catalytic domain;IPR003151:PIK-related kinase, FAT;IPR003152:FATC domain;IPR011009:Protein kinase-like domain superfamily;IPR014009:PIK-related kinase;IPR016024:Armadillo-type fold;IPR033317:Transcription-associated protein 1	K08874:TRRAP: transformation/transcription domain-associated protein	-
	OVOC1065	WBGene00237874	-	OVP06356	-		0	0	1	0	0	0	0	0	0	0	0	0	0	0	0	0	0	0	0	1	1	0.450704		Y	Y	Y	-	-	-	-	-			-	Onchocerca-specific	0.001	0	71	Nonclassical secretion		-	-	-
	OVOC10654	WBGene00247463	Ovo-srap-1	OVP14300	IPR003609:PAN/Apple domain		0	0	0	0	0	0	0	1	0	0	0	0	0	0	0	0	0	0	46	1	1	0.0104106		Y	Y	Y	-	-	-	-	-			-	Nem-specific, conserved with nem species	8.5284	1	1729	Signal peptide		IPR003609:PAN/Apple domain	-	Y
	OVOC10701	WBGene00247510	-	OVP01884	Spermatogenesis-associated protein 20 homolog		0	0	0	0	0	1	0	0	0	0	0	0	0	0	0	0	0	0	0	1	1	0.0236531		Y	Y	Y	-	-	-	-	-			Spermatogenesis-associated protein 20 homolog	Conserved with some hosts	4.90422	1	761	-		IPR004879:Domain of unknown function DUF255;IPR008928:Six-hairpin glycosidase superfamily;IPR012341:Six-hairpin glycosidase-like superfamily;IPR024705:Spermatogenesis-associated protein 20;IPR036249:Thioredoxin-like superfamily	-	-
	OVOC10712	WBGene00247521	-	OVP06019	IPR038991:Caspase activity and apoptosis inhibitor 1		0	0	0	0	0	0	0	1	0	0	0	0	0	0	0	0	0	0	0	1	1	0.0288714		Y	Y	Y	-	-	-	-	-			-	Conserved with some hosts	13.5025	1	381	-		IPR038991:Caspase activity and apoptosis inhibitor 1	-	-
	OVOC10737	WBGene00247546	-	OVP08959	(Onchocerca-specific)		0	0	1	0	1	0	0	0	0	0	0	0	0	0	0	0	0	0	0	2	1	0.215385		Y	Y	Y	-	-	-	-	-			-	Onchocerca-specific	0.001	0	65	Nonclassical secretion		-	-	-
	OVOC10742	WBGene00247551	Ovo-mdt-26	OVP13658	IPR003617:Transcription elongation factor, TFIIS/CRSP70, N-terminal, sub-type;IPR017923:Transcription factor IIS, N-terminal;IPR035441:TFIIS/LEDGF domain superfamily		0	0	0	1	0	0	0	0	0	0	0	0	0	0	0	0	0	0	0	1	1	0.0166976		Y	Y	Y	-	-	-	-	-			-	Nem-specific, conserved with nem species	0.843372	1	539	Nonclassical secretion		IPR003617:Transcription elongation factor, TFIIS/CRSP70, N-terminal, sub-type;IPR017923:Transcription factor IIS, N-terminal;IPR035441:TFIIS/LEDGF domain superfamily	-	-
	OVOC10746	WBGene00247555	-	OVP07266	-		0	0	0	0	1	0	0	0	0	0	0	0	0	0	0	0	0	0	0	1	1	0.343284		Y	Y	Y	-	-	-	-	-			-	Onchocerca-specific	0.236156	1	67	Nonclassical secretion		-	-	-
	OVOC10750	WBGene00247559	-	OVP12631	-		0	0	1	0	0	0	0	1	0	0	0	0	0	0	0	0	0	0	0	2	1	0.123894		Y	Y	Y	-	-	-	-	-			-	Onchocerca-specific	94.5357	1	113	Nonclassical secretion		-	-	-
	OVOC10781	WBGene00247590	-	OVP11236	K05931:CARM1, PRMT4: type I protein arginine methyltransferase [EC:2.1.1.319]		0	0	0	0	1	0	0	0	0	0	0	0	0	0	0	0	0	0	2	1	1	0.060177		Y	Y	Y	-	-	-	-	-			-	Conserved with some hosts	84.3893	1	565	Nonclassical secretion		IPR025799:Protein arginine N-methyltransferase;IPR029063:S-adenosyl-L-methionine-dependent methyltransferase	K05931:CARM1, PRMT4: type I protein arginine methyltransferase [EC:2.1.1.319]	-
	OVOC10805	WBGene00247614	Ovo-let-268	OVP09528	Putative procollagen-lysine,2-oxoglutarate 5-dioxygenase		0	0	1	0	0	0	0	0	0	0	1	0	0	0	0	0	0	0	0	1	1	0.0146956		Y	Y	Y	-	-	-	-	-			Putative procollagen-lysine,2-oxoglutarate 5-dioxygenase	Conserved with all nems and hosts	12.8653	1	1429	Signal peptide		IPR005123:Oxoglutarate/iron-dependent dioxygenase;IPR006620:Prolyl 4-hydroxylase, alpha subunit;IPR029044:Nucleotide-diphospho-sugar transferases	-	Y
	OVOC10821	WBGene00247630	-	OVP08528	IPR006876:LMBR1-like membrane protein		0	0	0	0	1	0	0	0	0	0	0	0	0	0	0	0	0	0	0	1	1	0.0240602		Y	Y	Y	-	-	-	-	-			-	Conserved with all nems and hosts	8.32474	1	665	-		IPR006876:LMBR1-like membrane protein	-	-
	OVOC1085	WBGene00237894	-	OVP11766	Ribosome biogenesis protein WDR12 homolog		0	0	1	0	0	0	0	0	0	0	0	0	0	0	0	0	0	0	2	1	1	0.010551		Y	Y	Y	-	-	-	-	-			Ribosome biogenesis protein WDR12 homolog	Conserved with some hosts	37.848	1	853	-		IPR001680:WD40 repeat;IPR009056:Cytochrome c-like domain;IPR012972:NLE;IPR015943:WD40/YVTN repeat-like-containing domain superfamily;IPR017986:WD40-repeat-containing domain;IPR019339:CBF1-interacting co-repressor CIR, N-terminal domain;IPR019775:WD40 repeat, conserved site;IPR020472:G-protein beta WD-40 repeat;IPR028599:WD repeat WDR12/Ytm1;IPR036322:WD40-repeat-containing domain superfamily;IPR0…	K14863:WDR12, YTM1: ribosome biogenesis protein	-
	OVOC10857	WBGene00247666	Ovo-lst-6	OVP00037	K20164:DENND5: DENN domain-containing protein 5		1	1	1	0	0	0	0	0	1	0	0	0	0	0	0	0	0	1	0	9	1	0.011708		Y	Y	Y	-	-	-	-	-			-	Conserved with all nems and hosts	7.79943	1	1452	-		IPR001024:PLAT/LH2 domain;IPR001194:cDENN domain;IPR004012:RUN domain;IPR005112:dDENN domain;IPR005113:uDENN domain;IPR036392:PLAT/LH2 domain superfamily;IPR037213:RUN domain superfamily;IPR037516:Tripartite DENN domain;IPR043153:DENN domain, C-terminal lobe	K20164:DENND5: DENN domain-containing protein 5	-
	OVOC10883	WBGene00247692	-	OVP09456	-		0	0	0	0	1	0	0	0	0	0	0	0	0	0	0	0	0	0	0	1	1	0.0502513		Y	Y	Y	-	-	-	-	-			-	Filarial-specific, conserved with >1 filarial species (not all)	0.032498	0.625	199	Nonclassical secretion		-	-	-
	OVOC10896	WBGene00247705	Ovo-vps-24	OVP02102	Charged multivesicular body protein 3 homolog		0	0	1	0	0	0	0	0	0	0	0	0	0	0	0	0	0	0	4	2	1	0.0779817		Y	Y	Y	-	-	-	-	-			Charged multivesicular body protein 3 homolog	Conserved with some hosts	89.8051	1	218	-		IPR005024:Snf7 family	K12193:VPS24, CHMP3: charged multivesicular body protein 3	-
	OVOC10942	WBGene00247751	-	OVP09949	TAR DNA-binding protein 43 homolog		0	0	0	1	0	0	0	0	0	0	0	0	0	0	0	0	0	0	10	1	1	0.039749		Y	Y	Y	-	-	-	-	-			TAR DNA-binding protein 43 homolog	Conserved with all nems and hosts	18.343	1	478	-		IPR000504:RNA recognition motif domain;IPR012677:Nucleotide-binding alpha-beta plait domain superfamily;IPR035979:RNA-binding domain superfamily;IPR041105:TAR DNA-binding protein 43, N-terminal	K23600:TARDBP, TDP43: TAR DNA-binding protein 43	-
	OVOC10945	WBGene00247754	-	OVP02925	IPR001680:WD40 repeat;IPR015943:WD40/YVTN repeat-like-containing domain superfamily;IPR017986:WD40-repeat-containing domain;IPR019775:WD40 repeat, conserved site;IPR020472:G-protein beta WD-40 repeat;IPR036322:WD40-repeat-containing domain superfamily;IPR040066:WD repeat-containing protein 31		1	0	0	0	0	0	0	0	0	0	0	0	0	0	0	0	0	0	0	1	1	0.0295699		Y	Y	Y	-	-	-	-	-			-	Conserved with some hosts	2.30116	1	372	-		IPR001680:WD40 repeat;IPR015943:WD40/YVTN repeat-like-containing domain superfamily;IPR017986:WD40-repeat-containing domain;IPR019775:WD40 repeat, conserved site;IPR020472:G-protein beta WD-40 repeat;IPR036322:WD40-repeat-containing domain superfamily;IPR040066:WD repeat-containing protein 31	-	-
	OVOC10956	WBGene00247765	-	OVP00516	Salivary glue protein Sgs-3 homolog		0	0	1	0	0	0	0	0	0	0	0	0	0	0	0	0	0	0	0	3	1	0.0205314		Y	Y	Y	-	-	-	-	-			Salivary glue protein Sgs-3 homolog	Nem-specific, conserved with nem species	0.001	0	828	-		IPR006954:Moulting cycle MLT-10-like protein	-	Y
	OVOC11013	WBGene00247822	-	OVP00811	60S ribosomal protein L37 homolog		0	0	1	0	1	0	0	0	0	0	0	0	0	0	0	0	0	0	0	2	1	0.118812		Y	Y	Y	-	-	-	-	-			60S ribosomal protein L37 homolog	Conserved with all nems and hosts	331.564	1	101	-		IPR001569:Ribosomal protein L37e;IPR011331:Ribosomal protein L37ae/L37e;IPR011332:Zinc-binding ribosomal protein;IPR018267:Ribosomal protein L37e, conserved site	K02922:RP-L37e, RPL37: large subunit ribosomal protein L37e	-
	OVOC11015	WBGene00247824	-	OVP03795	Putative rnase h		0	0	0	0	0	0	1	0	0	0	0	0	0	0	0	0	0	0	0	1	1	0.0111235		Y	Y	Y	-	-	-	-	-			Putative rnase h	Conserved with all nems and hosts	7.91852	1	899	-		IPR012337:Ribonuclease H-like superfamily;IPR013520:Exonuclease, RNase T/DNA polymerase III;IPR031736:Elongin A binding-protein 1;IPR034922:RNA exonuclease 1-like, exonuclease domain;IPR036397:Ribonuclease H superfamily	K14570:REX1, REXO1, RNH70: RNA exonuclease 1 [EC:3.1.-.-]	-
	OVOC11074	WBGene00247883	Ovo-pir-1	OVP11197	RNA\/RNP complex-1-interacting phosphatase homolog		0	0	0	1	0	0	0	0	0	0	0	0	0	0	0	0	0	0	0	1	1	0.0676692		Y	Y	Y	-	-	-	-	-			RNA\/RNP complex-1-interacting phosphatase homolog	Conserved with all nems and hosts	0.00700443	0.375	266	-		IPR000340:Dual specificity phosphatase, catalytic domain;IPR000387:Tyrosine specific protein phosphatases domain;IPR016130:Protein-tyrosine phosphatase, active site;IPR020422:Dual specificity protein phosphatase domain;IPR029021:Protein-tyrosine phosphatase-like	K14165:K14165: atypical dual specificity phosphatase [EC:3.1.3.16 3.1.3.48]	-
	OVOC11087	WBGene00247896	-	OVP01854	K14426:SLC12A3, TSC: solute carrier family 12 (sodium/chloride transporter), member 3		0	0	0	1	0	0	0	0	0	0	0	0	0	0	0	0	0	0	0	1	1	0.0286738		Y	Y	Y	-	-	-	-	-			-	Onchocerca-specific	0.00176098	0.125	279	-		-	K14426:SLC12A3, TSC: solute carrier family 12 (sodium/chloride transporter), member 3	-
	OVOC11096	WBGene00247905	-	OVP00238	Testis-specific serine\/threonine-protein kinase 4 homolog		0	0	0	0	1	0	0	0	0	0	0	0	0	0	0	0	0	0	0	1	1	0.0392157		Y	Y	Y	-	-	-	-	-			Testis-specific serine\/threonine-protein kinase 4 homolog	Conserved with some hosts	0.202879	1	357	-		IPR000719:Protein kinase domain;IPR008271:Serine/threonine-protein kinase, active site;IPR011009:Protein kinase-like domain superfamily;IPR017441:Protein kinase, ATP binding site	K08811:TSSK, STK22: testis-specific serine kinase [EC:2.7.11.1]	-
	OVOC11117	WBGene00247926	-	OVP13814	Notchless protein homolog		0	0	0	0	0	0	1	0	0	0	0	0	0	0	0	0	0	0	13	1	1	0.048		Y	Y	Y	-	-	-	-	-			Notchless protein homolog	Conserved with all nems and hosts	1.85671	1	250	-		IPR000426:Proteasome alpha-subunit, N-terminal domain;IPR001353:Proteasome, subunit alpha/beta;IPR023332:Proteasome alpha-type subunit;IPR029055:Nucleophile aminohydrolases, N-terminal;IPR037555:Proteasome subunit alpha 3	K02727:PSMA3: 20S proteasome subunit alpha 7 [EC:3.4.25.1]	-
	OVOC11127	WBGene00247936	Ovo-chs-2	OVP10357	Chitin synthase 2 homolog		0	0	0	0	0	0	1	0	0	0	0	0	0	0	0	0	0	0	0	9	1	0.0118554		Y	Y	Y	-	-	-	-	-			Chitin synthase 2 homolog	Conserved with some hosts	27.7205	1	1687	-		IPR004835:Chitin synthase;IPR029044:Nucleotide-diphospho-sugar transferases	K00698:CHS1: chitin synthase [EC:2.4.1.16]	-
	OVOC11129	WBGene00247938	Ovo-vps-2	OVP10515	Charged multivesicular body protein 2a homolog		0	0	0	0	1	0	0	0	0	0	0	0	0	0	0	0	0	0	7	1	1	0.0530973		Y	Y	Y	-	-	-	-	-			Charged multivesicular body protein 2a homolog	Conserved with all nems and hosts	10.1392	1	226	-		IPR005024:Snf7 family	K12191:CHMP2A: charged multivesicular body protein 2A	-
	OVOC11131	WBGene00247940	Ovo-cpt-1	OVP03985	K08765:CPT1A: carnitine O-palmitoyltransferase 1, liver isoform [EC:2.3.1.21]		0	0	0	0	0	0	0	1	0	0	0	0	0	0	0	0	0	0	0	1	1	0.0230769		Y	Y	Y	-	-	-	-	-			-	Conserved with all nems and hosts	15.5346	1	780	-		IPR000542:Acyltransferase ChoActase/COT/CPT;IPR032476:Carnitine O-palmitoyltransferase, N-terminal;IPR039551:Choline/carnitine acyltransferase domain;IPR042231:Choline/Carnitine o-acyltransferase, domain 2;IPR042232:Choline/Carnitine o-acyltransferase, domain 1	K08765:CPT1A: carnitine O-palmitoyltransferase 1, liver isoform [EC:2.3.1.21]	-
	OVOC11137	WBGene00247946	Ovo-hars-1	OVP11183	Histidine--tRNA ligase homolog		1	0	0	0	0	0	0	0	0	0	0	0	0	0	0	0	0	0	6	1	1	0.0229446		Y	Y	Y	-	-	-	-	-			Histidine--tRNA ligase homolog	Conserved with some hosts	32.9354	1	523	-		IPR004154:Anticodon-binding;IPR004516:Histidine-tRNA ligase/ATP phosphoribosyltransferase regulatory subunit;IPR006195:Aminoacyl-tRNA synthetase, class II;IPR015807:Histidine-tRNA ligase;IPR033656:Histidyl-anticodon-binding;IPR036621:Anticodon-binding domain superfamily;IPR041715:Class II Histidinyl-tRNA synthetase (HisRS)-like catalytic core domain	K01892:HARS, hisS: histidyl-tRNA synthetase [EC:6.1.1.21]	-
	OVOC11142	WBGene00247951	-	OVP13028	IPR003533:Doublecortin domain;IPR036572:Doublecortin domain superfamily		0	0	0	0	0	0	1	0	0	0	0	0	0	0	0	0	0	0	0	1	1	0.0453401		Y	Y	Y	-	-	-	-	-			-	Nem-specific, not conserved in all species	0.0433178	0.75	397	-		IPR003533:Doublecortin domain;IPR036572:Doublecortin domain superfamily	-	-
	OVOC11186	WBGene00247995	-	OVP13169	Protein patched homolog		0	0	0	1	0	0	0	0	0	0	0	0	0	0	0	0	0	0	0	1	1	0.00878972		Y	Y	Y	-	-	-	-	-			Protein patched homolog	Conserved with all nems and hosts	2.39135	1	1479	-		IPR000731:Sterol-sensing domain;IPR003392:Protein patched/dispatched	K06225:PTCH1: patched 1	-
	OVOC11218	WBGene00248027	-	OVP01432	-		0	0	0	0	0	0	0	1	0	0	0	0	0	0	0	0	0	0	0	1	1	0.0930233		Y	Y	Y	-	-	-	-	-			-	Nem-specific, not conserved in all species	21.1438	1	215	Signal peptide		-	-	Y
	OVOC11227	WBGene00248036	-	OVP10963	Putative hydroxypyruvate isomerase		0	0	1	0	1	0	0	0	0	0	0	0	0	0	0	0	0	0	2	4	1	0.0501931		Y	Y	Y	-	-	-	-	-			Putative hydroxypyruvate isomerase	Conserved with some hosts	107.979	1	259	Nonclassical secretion		IPR013022:Xylose isomerase-like, TIM barrel domain;IPR026040:Hydroxypyruvate isomerase-like;IPR036237:Xylose isomerase-like superfamily	K01816:hyi, gip: hydroxypyruvate isomerase [EC:5.3.1.22]	-
	OVOC11229	WBGene00248038	-	OVP14564	GILT-like protein homolog		0	0	1	0	0	0	0	0	0	0	0	0	0	0	0	0	0	0	0	1	1	0.05		Y	Y	Y	-	-	-	-	-			GILT-like protein homolog	Conserved with some hosts	1.48965	1	200	-		IPR004911:Gamma interferon inducible lysosomal thiol reductase GILT	K08059:IFI30, GILT: interferon, gamma-inducible protein 30	-
	OVOC11233	WBGene00248042	-	OVP11899	C85 protease homolog		0	1	0	0	0	0	0	0	0	0	0	0	0	0	0	0	0	0	0	1	1	0.0536585		Y	Y	Y	-	-	-	-	-			C85 protease homolog	Conserved with some hosts	52.0432	1	410	-		IPR003323:OTU domain;IPR038765:Papain-like cysteine peptidase superfamily	K13717:OTUD3: OTU domain-containing protein 3 [EC:3.4.19.12]	-
	OVOC11239	WBGene00248048	Ovo-cpn-2	OVP06384	K20526:TAGLN: transgelin		0	0	0	0	0	0	0	1	0	0	0	0	0	0	0	0	0	0	3	1	1	0.0594595		Y	Y	Y	-	-	-	-	-			-	Conserved with some hosts	19.4681	1	185	-		IPR000557:Calponin repeat;IPR001715:Calponin homology domain;IPR003096:Smooth muscle protein/calponin;IPR036872:CH domain superfamily	K20526:TAGLN: transgelin	-
	OVOC11266	WBGene00248075	Ovo-nhr-88	OVP04588	K07292:NR2A1, HNF4A: hepatocyte nuclear factor 4-alpha		0	0	0	0	1	0	0	0	0	0	0	0	0	0	0	0	0	0	0	3	1	0.0226481		Y	Y	Y	-	-	-	-	-			-	Nem-specific, not conserved in all species	36.0666	1	574	Signal peptide		IPR000536:Nuclear hormone receptor, ligand-binding domain;IPR001628:Zinc finger, nuclear hormone receptor-type;IPR001723:Nuclear hormone receptor;IPR013088:Zinc finger, NHR/GATA-type;IPR035500:Nuclear hormone receptor-like domain superfamily	K07292:NR2A1, HNF4A: hepatocyte nuclear factor 4-alpha	Y
	OVOC1127	WBGene00237936	-	OVP02841	K20129:ANKFY1: rabankyrin-5		0	1	0	0	0	0	0	0	0	0	0	0	0	0	0	0	0	0	0	1	1	0.0162896		Y	Y	Y	-	-	-	-	-			-	Conserved with all nems and hosts	60.313	1	1105	Nonclassical secretion		IPR000210:BTB/POZ domain;IPR000306:FYVE zinc finger;IPR002110:Ankyrin repeat;IPR011011:Zinc finger, FYVE/PHD-type;IPR011333:SKP1/BTB/POZ domain superfamily;IPR013083:Zinc finger, RING/FYVE/PHD-type;IPR017455:Zinc finger, FYVE-related;IPR020683:Ankyrin repeat-containing domain;IPR036770:Ankyrin repeat-containing domain superfamily	K20129:ANKFY1: rabankyrin-5	-
	OVOC11352	WBGene00248161	-	OVP13099	InaD-like protein homolog		0	0	0	0	1	0	0	0	0	0	0	0	0	0	0	0	0	0	0	1	1	0.0083682		Y	Y	Y	-	-	-	-	-			InaD-like protein homolog	Conserved with all nems and hosts	1.44757	1	2151	-		IPR001478:PDZ domain;IPR036034:PDZ superfamily	K06095:MPDZ, MUPP1, Patj: multiple PDZ domain protein	-
	OVOC11368	WBGene00248177	Ovo-cct-2	OVP05298	T-complex protein 1 subunit beta homolog		0	0	0	0	0	0	1	0	0	0	0	0	0	0	0	0	0	0	21	1	1	0.0302457		Y	Y	Y	-	-	-	-	-			T-complex protein 1 subunit beta homolog	Conserved with all nems and hosts	50.0646	1	529	-		IPR002194:Chaperonin TCP-1, conserved site;IPR002423:Chaperonin Cpn60/TCP-1 family;IPR012716:T-complex protein 1, beta subunit;IPR017998:Chaperone tailless complex polypeptide 1 (TCP-1);IPR027409:GroEL-like apical domain superfamily;IPR027410:TCP-1-like chaperonin intermediate domain superfamily;IPR027413:GroEL-like equatorial domain superfamily	K09494:CCT2: T-complex protein 1 subunit beta	-
	OVOC11381	WBGene00248190	-	OVP02095	IPR002562:3'-5' exonuclease domain;IPR012337:Ribonuclease H-like superfamily		0	1	0	0	1	0	0	0	0	0	0	0	0	0	0	0	0	0	0	2	1	0.0220083		Y	Y	Y	-	-	-	-	-			-	Nem-specific, not conserved in all species	3.69571	1	727	Nonclassical secretion		IPR002562:3'-5' exonuclease domain;IPR012337:Ribonuclease H-like superfamily	-	-
	OVOC11382	WBGene00248191	Ovo-dohh-1	OVP04239	Deoxyhypusine hydroxylase homolog		0	0	0	1	0	0	0	0	0	0	0	0	0	0	0	0	0	0	1	1	1	0.0256798		Y	Y	Y	-	-	-	-	-			Deoxyhypusine hydroxylase homolog	Conserved with all nems and hosts	85.8458	1	662	-		IPR004155:PBS lyase HEAT-like repeat;IPR008092:Ribosomal protein S29, mitochondrial;IPR011989:Armadillo-like helical;IPR016024:Armadillo-type fold;IPR019368:Ribosomal protein S23/S29, mitochondrial;IPR021133:HEAT, type 2;IPR027517:Deoxyhypusine hydroxylase	K06072:DOHH: deoxyhypusine monooxygenase [EC:1.14.99.29]	-
	OVOC11387	WBGene00248196	-	OVP13262	K13172:SRRM2, SRM300: serine/arginine repetitive matrix protein 2		1	0	0	0	0	0	0	0	0	0	0	0	0	0	0	0	0	0	0	1	1	0.0628019		Y	Y	Y	-	-	-	-	-			-	Conserved with all nems and hosts	0.223372	0.75	207	-		IPR013170:mRNA splicing factor Cwf21 domain	K13172:SRRM2, SRM300: serine/arginine repetitive matrix protein 2	-
	OVOC11390	WBGene00248199	-	OVP00474	-		0	0	1	0	0	0	0	0	0	0	0	0	0	0	0	0	0	0	0	1	1	0.118881		Y	Y	Y	-	-	-	-	-			-	Filarial-specific, conserved with filarial species	5.00839	1	143	-		-	-	-
	OVOC11391	WBGene00248200	-	OVP14200	-		0	1	0	0	0	0	0	0	0	0	0	0	0	0	0	0	0	0	0	1	1	0.0632411		Y	Y	Y	-	-	-	-	-			-	Nem-specific, not conserved in all species	0.861693	1	253	-		-	-	Y
	OVOC11396	WBGene00248205	Ovo-cpna-2	OVP11587	IPR002035:von Willebrand factor, type A;IPR010734:Copine;IPR036465:von Willebrand factor A-like domain superfamily		0	0	1	0	0	0	0	0	0	0	0	0	0	0	0	0	0	0	12	1	1	0.00528989		Y	Y	Y	-	-	-	-	-			-	Nem-specific, conserved with nem species	18.2242	1	4726	-		IPR002035:von Willebrand factor, type A;IPR010734:Copine;IPR036465:von Willebrand factor A-like domain superfamily	-	-
	OVOC11406	WBGene00248215	-	OVP05562	-		0	0	1	0	0	0	0	0	0	0	0	0	0	0	0	0	0	0	0	1	1	0.0169713		Y	Y	Y	-	-	-	-	-			-	Filarial-specific, conserved with filarial species	3.1053	1	766	-		-	-	-
	OVOC11436	WBGene00248245	-	OVP09871	IPR001611:Leucine-rich repeat;IPR003591:Leucine-rich repeat, typical subtype;IPR003598:Immunoglobulin subtype 2;IPR003599:Immunoglobulin subtype;IPR007110:Immunoglobulin-like domain;IPR013783:Immunoglobulin-like fold;IPR032675:Leucine-rich repeat domain superfamily;IPR036179:Immunoglobulin-like domain superfamily		1	0	0	0	0	0	0	0	0	0	0	0	0	0	0	0	0	0	0	1	1	0.0234375		Y	Y	Y	-	-	-	-	-			-	Nem-specific, not conserved in all species	0.711231	0.875	640	Signal peptide		IPR001611:Leucine-rich repeat;IPR003591:Leucine-rich repeat, typical subtype;IPR003598:Immunoglobulin subtype 2;IPR003599:Immunoglobulin subtype;IPR007110:Immunoglobulin-like domain;IPR013783:Immunoglobulin-like fold;IPR032675:Leucine-rich repeat domain superfamily;IPR036179:Immunoglobulin-like domain superfamily	-	Y
	OVOC11469	WBGene00248278	Ovo-pcn-1	OVP09412	Proliferating cell nuclear antigen homolog		0	0	0	0	0	1	0	0	0	0	0	0	0	0	0	0	0	0	7	14	1	-		Y	Y	Y	-	-	-	-	-			Proliferating cell nuclear antigen homolog	Conserved with all nems and hosts	90.6512	1	263	-		IPR000730:Proliferating cell nuclear antigen, PCNA;IPR022648:Proliferating cell nuclear antigen, PCNA, N-terminal;IPR022649:Proliferating cell nuclear antigen, PCNA, C-terminal;IPR022659:Proliferating cell nuclear antigen, PCNA, conserved site	K04802:PCNA: proliferating cell nuclear antigen	-
	OVOC11485	WBGene00248294	-	OVP06220	Exocyst complex component 3 homolog		0	0	1	0	0	0	0	0	0	0	0	0	0	0	0	0	0	0	1	1	1	0.0242347		Y	Y	Y	-	-	-	-	-			Exocyst complex component 3 homolog	Conserved with all nems and hosts	54.7594	1	784	-		IPR010326:Exocyst complex component EXOC3/Sec6;IPR042532:Exocyst complex component EXOC3/Sec6, C-terminal domain	K06110:EXOC3, SEC6: exocyst complex component 3	-
	OVOC11497	WBGene00248306	Ovo-mog-4	OVP03049	Putative pre-mRNA-splicing factor ATP-dependent RNA helicase mog-4		0	0	0	1	0	0	0	0	0	0	0	0	0	0	0	0	0	0	0	1	1	0.00695825		Y	Y	Y	-	-	-	-	-			Putative pre-mRNA-splicing factor ATP-dependent RNA helicase mog-4	Conserved with all nems and hosts	40.2288	1	1006	-		IPR001650:Helicase, C-terminal;IPR002464:DNA/RNA helicase, ATP-dependent, DEAH-box type, conserved site;IPR007502:Helicase-associated domain;IPR011545:DEAD/DEAH box helicase domain;IPR011709:Domain of unknown function DUF1605;IPR014001:Helicase superfamily 1/2, ATP-binding domain;IPR027417:P-loop containing nucleoside triphosphate hydrolase	K12813:DHX16: pre-mRNA-splicing factor ATP-dependent RNA helicase DHX16 [EC:3.6.4.13]	-
	OVOC11503	WBGene00248312	-	OVP04001	Nuclear fallout homolog		0	0	0	0	1	0	0	0	0	0	0	0	0	0	0	0	0	0	5	1	1	0.0259067		Y	Y	Y	-	-	-	-	-			Nuclear fallout homolog	Conserved with some hosts	93.2095	1	386	-		IPR037245:FIP-RBD, C-terminal domain superfamily	K12485:RAB11FIP3_4: Rab11 family-interacting protein 3/4	-
	OVOC11511	WBGene00248320	Ovo-lin-54	OVP10791	Protein lin-54 homolog		0	0	0	0	0	0	1	0	0	0	0	1	0	0	0	0	0	0	0	1	1	0.0191898		Y	Y	Y	-	-	-	-	-			Protein lin-54 homolog	Conserved with all nems and hosts	25.3821	1	469	-		IPR005172:CRC domain;IPR028307:Lin-54 family;IPR033467:Tesmin/TSO1-like CXC domain	K21776:LIN54: protein lin-54	-
	OVOC11534	WBGene00248343	Ovo-ncs-6	OVP01802	IPR002048:EF-hand domain;IPR011992:EF-hand domain pair;IPR018247:EF-Hand 1, calcium-binding site;IPR028846:Recoverin family		0	0	0	0	0	0	0	1	0	0	0	0	0	0	0	0	0	0	0	1	1	0.037931		Y	Y	Y	-	-	-	-	-			-	Nem-specific, not conserved in all species	3.46707	1	290	-		IPR002048:EF-hand domain;IPR011992:EF-hand domain pair;IPR018247:EF-Hand 1, calcium-binding site;IPR028846:Recoverin family	-	-
	OVOC11603	WBGene00248412	Ovo-nep-2	OVP13993	K08635:MMEL1, NEP: neprilysin [EC:3.4.24.11]		0	0	1	0	0	0	0	0	1	0	0	0	0	0	0	0	0	0	0	2	1	0.0255682		Y	Y	Y	-	-	-	-	-			-	Conserved with all nems and hosts	0.0063683	0.5	704	Nonclassical secretion		IPR000718:Peptidase M13;IPR008753:Peptidase M13, N-terminal domain;IPR018497:Peptidase M13, C-terminal domain;IPR024079:Metallopeptidase, catalytic domain superfamily;IPR042089:Peptidase M13, domain 2	K08635:MMEL1, NEP: neprilysin [EC:3.4.24.11]	-
	OVOC11617	WBGene00248426	Ovo-pqn-85	OVP13922	Nipped-B-like protein pqn-85 homolog		0	0	0	0	0	0	1	0	0	0	0	0	0	0	0	0	0	0	0	1	1	0.00733272		Y	Y	Y	-	-	-	-	-			Nipped-B-like protein pqn-85 homolog	Conserved with all nems and hosts	0.0424421	0.75	2182	-		IPR016024:Armadillo-type fold;IPR024986:Sister chromatid cohesion C-terminal domain;IPR026003:HEAT repeat associated with sister chromatid cohesion protein;IPR033031:SCC2/Nipped-B family	K06672:SCC2, NIPBL: cohesin loading factor subunit SCC2	-
	OVOC11625	WBGene00248434	Ovo-mlt-7	OVP14466	Peroxidase mlt-7 homolog		0	0	1	0	0	0	0	0	0	0	0	0	0	0	0	0	0	0	9	1	1	0.015919		Y	Y	Y	-	-	-	-	-			Peroxidase mlt-7 homolog	Nem-specific, conserved with nem species	0.329266	1	691	Signal peptide		IPR003582:ShKT domain;IPR010255:Haem peroxidase superfamily;IPR019791:Haem peroxidase, animal-type;IPR037120:Haem peroxidase domain superfamily, animal type	K19511:PXDN, VPO1: peroxidase [EC:1.11.1.7]	Y
	OVOC11681	WBGene00248490	-	OVP04069	IPR036612:K Homology domain, type 1 superfamily		0	0	0	0	1	0	0	0	0	0	0	0	0	0	0	0	0	0	0	1	1	0.0738255		Y	Y	Y	-	-	-	-	-			-	Filarial-specific, conserved with filarial species	0.00357428	0.25	149	-		IPR036612:K Homology domain, type 1 superfamily	-	-
	OVOC11728	WBGene00248537	Ovo-unc-89	OVP13326	K12567:TTN: titin [EC:2.7.11.1]		0	0	0	1	0	0	0	0	1	0	0	0	0	0	0	0	0	0	138	2	1	0.00412015		Y	Y	Y	-	-	-	-	-			-	Conserved with some hosts	0.178904	1	7524	-		IPR000219:Dbl homology (DH) domain;IPR000719:Protein kinase domain;IPR001452:SH3 domain;IPR001849:Pleckstrin homology domain;IPR003598:Immunoglobulin subtype 2;IPR003599:Immunoglobulin subtype;IPR003961:Fibronectin type III;IPR007110:Immunoglobulin-like domain;IPR011009:Protein kinase-like domain superfamily;IPR011993:PH-like domain superfamily;IPR013098:Immunoglobulin I-set;IPR013106:Immunoglobu…	K12567:TTN: titin [EC:2.7.11.1]	-
	OVOC11743	WBGene00248552	-	OVP03244	Pyroglutamyl-peptidase I homolog		0	0	0	1	0	0	0	0	0	0	0	0	0	0	0	0	0	0	0	1	1	0.0305677		Y	Y	Y	-	-	-	-	-			Pyroglutamyl-peptidase I homolog	Conserved with some hosts	6.79963	1	229	-		IPR016125:Peptidase C15, pyroglutamyl peptidase I-like;IPR036440:Peptidase C15, pyroglutamyl peptidase I-like superfamily	K01304:pcp: pyroglutamyl-peptidase [EC:3.4.19.3]	-
	OVOC1176	WBGene00237985	Ovo-dlk-1	OVP12600	Ovo-dlk-1 - Mitogen-act. protein kinase kinase kinase dlk-1		0	1	0	0	1	0	0	0	0	0	0	0	0	0	0	0	0	0	0	2	1	0.00979432		Y	Y	Y	-	-	-	-	-			Mitogen-activated protein kinase kinase kinase dlk-1 homolog	Conserved with all nems and hosts	23.6073	1	1021	-		IPR000719:Protein kinase domain;IPR001245:Serine-threonine/tyrosine-protein kinase, catalytic domain;IPR008271:Serine/threonine-protein kinase, active site;IPR011009:Protein kinase-like domain superfamily;IPR017419:Mitogen-activated protein kinase kinase kinase 12/13	K04422:MAP3K13, LZK: mitogen-activated protein kinase kinase kinase 13 [EC:2.7.11.25]	-
	OVOC11761	WBGene00248570	-	OVP07751	-		0	0	0	0	1	0	0	0	0	0	0	0	0	0	0	0	0	0	0	1	1	0.010084		Y	Y	Y	-	-	-	-	-			-	Conserved with some hosts	5.04302	1	1190	-		-	-	-
	OVOC1177	WBGene00237986	-	OVP06039	IPR026063:ATP synthase subunit s, mitochondrial		0	0	0	0	1	0	0	0	0	0	0	0	0	0	0	0	0	0	0	1	1	0.0590406		Y	Y	Y	-	-	-	-	-			-	Nem-specific, not conserved in all species	6.02701	1	271	-		IPR026063:ATP synthase subunit s, mitochondrial	-	-
	OVOC11843	WBGene00248652	Ovo-trpa-2	OVP08811	K04984:TRPA1, ANKTM1: transient receptor potential cation channel subfamily A member 1		0	1	0	0	0	0	0	0	0	0	0	0	0	0	0	0	0	0	0	1	1	0.0309091		Y	Y	Y	-	-	-	-	-			-	Nem-specific, not conserved in all species	2.39808	1	550	-		-	K04984:TRPA1, ANKTM1: transient receptor potential cation channel subfamily A member 1	-
	OVOC11863	WBGene00248672	-	OVP05973	Protein DEK homolog		0	0	0	0	0	0	0	1	0	0	0	0	0	0	0	0	0	0	5	1	1	0.0316302		Y	Y	Y	-	-	-	-	-			Protein DEK homolog	Conserved with some hosts	44.6003	1	411	-		IPR014876:DEK, C-terminal	K17046:DEK: protein DEK	-
	OVOC11873	WBGene00248682	-	OVP07045	Protein FAM76B homolog		0	0	1	0	0	0	0	0	0	0	0	0	0	0	0	0	0	0	0	1	1	0.0337553		Y	Y	Y	-	-	-	-	-			Protein FAM76B homolog	Conserved with some hosts	7.61165	1	237	-		IPR032017:FAM76 protein	-	-
	OVOC11881	WBGene00248690	-	OVP13508	Uncharacterized peptidase C1-like protein homolog		0	0	0	0	1	0	0	0	0	0	0	0	0	0	0	0	0	0	29	1	1	0.0429864		Y	Y	Y	-	-	-	-	-			Uncharacterized peptidase C1-like protein homolog	Conserved with all nems and hosts	3.11103	1	442	Signal peptide		IPR000668:Peptidase C1A, papain C-terminal;IPR001212:Somatomedin B domain;IPR025660:Cysteine peptidase, histidine active site;IPR038765:Papain-like cysteine peptidase superfamily	-	Y
	OVOC11916	WBGene00248725	Ovo-bbs-9	OVP03836	BMP-binding endothelial regulator protein homolog		0	1	0	0	0	0	0	0	0	0	0	0	0	0	0	0	0	0	0	2	1	0.0227808		Y	Y	Y	-	-	-	-	-			BMP-binding endothelial regulator protein homolog	Conserved with all nems and hosts	5.98095	1	1273	-		IPR001007:VWFC domain;IPR001846:von Willebrand factor, type D domain;IPR026511:Parathyroid hormone-responsive B1;IPR028073:PTHB1, N-terminal domain;IPR028074:PTHB1, C-terminal domain	K19398:BBS9: Bardet-Biedl syndrome 9 protein	-
	OVOC1192	WBGene00238001	Ovo-lev-11	OVP14801	Tropomyosin homolog		0	0	0	1	0	0	0	0	0	0	0	0	0	0	0	0	0	0	23	2	1	0.0351562		Y	Y	Y	-	-	-	-	-			Tropomyosin homolog	Conserved with some hosts	134.296	1	256	-		IPR000533:Tropomyosin	K10373:TPM1: tropomyosin 1	-
	OVOC11940	WBGene00248749	-	OVP07471	K03231:EEF1A: elongation factor 1-alpha		0	0	1	0	0	0	0	0	0	0	0	0	0	0	0	0	0	0	19	1	1	0.0493562		Y	Y	Y	-	-	-	-	-			-	Conserved with all nems and hosts	221.422	1	466	-		IPR000795:Transcription factor, GTP-binding domain;IPR004160:Translation elongation factor EFTu/EF1A, C-terminal;IPR004161:Translation elongation factor EFTu-like, domain 2;IPR004539:Translation elongation factor EF1A, eukaryotic/archaeal;IPR009000:Translation protein, beta-barrel domain superfamily;IPR009001:Translation elongation factor EF1A/initiation factor IF2gamma, C-terminal;IPR027417:P-lo…	K03231:EEF1A: elongation factor 1-alpha	-
	OVOC11946	WBGene00248755	Ovo-trp-4	OVP13410	IPR002110:Ankyrin repeat;IPR002153:Transient receptor potential channel, canonical;IPR005821:Ion transport domain;IPR020683:Ankyrin repeat-containing domain;IPR036770:Ankyrin repeat-containing domain superfamily		0	0	1	0	0	0	0	0	0	1	0	0	0	0	0	0	0	0	0	1	1	0.0158383		Y	Y	Y	-	-	-	-	-			-	Conserved with some hosts	0.00149538	0.125	1831	-		IPR002110:Ankyrin repeat;IPR002153:Transient receptor potential channel, canonical;IPR005821:Ion transport domain;IPR020683:Ankyrin repeat-containing domain;IPR036770:Ankyrin repeat-containing domain superfamily	-	-
	OVOC11949	WBGene00248758	-	OVP06086	Chromodomain-helicase-DNA-binding protein 1-like homolog		0	0	1	0	0	0	0	0	0	0	0	0	0	0	0	0	0	0	0	1	1	0.0156076		Y	Y	Y	-	-	-	-	-			Chromodomain-helicase-DNA-binding protein 1-like homolog	Conserved with all nems and hosts	9.26645	1	897	-		IPR000330:SNF2-related, N-terminal domain;IPR001650:Helicase, C-terminal;IPR002464:DNA/RNA helicase, ATP-dependent, DEAH-box type, conserved site;IPR014001:Helicase superfamily 1/2, ATP-binding domain;IPR027417:P-loop containing nucleoside triphosphate hydrolase;IPR031053:Chromodomain-helicase-DNA-binding protein 1-like;IPR038718:SNF2-like, N-terminal domain superfamily;IPR043472:Macro domain-like	K20092:CHD1L: chromodomain-helicase-DNA-binding protein 1-like [EC:3.6.4.12]	-
	OVOC1198	WBGene00238007	-	OVP14756	K01298:CPA2: carboxypeptidase A2 [EC:3.4.17.15]		0	0	0	0	0	0	1	0	0	0	0	0	0	0	0	0	0	0	0	1	1	0.0305677		Y	Y	Y	-	-	-	-	-			-	Conserved with all nems and hosts	0.0147669	0.625	458	Signal peptide		IPR000834:Peptidase M14, carboxypeptidase A;IPR003146:Carboxypeptidase, activation peptide;IPR036990:Metallocarboxypeptidase-like, propeptide	K01298:CPA2: carboxypeptidase A2 [EC:3.4.17.15]	Y
	OVOC11986	WBGene00248795	-	OVP10286	IPR005828:Major facilitator, sugar transporter-like;IPR005829:Sugar transporter, conserved site;IPR020846:Major facilitator superfamily domain;IPR036259:MFS transporter superfamily		0	1	0	0	0	0	0	0	0	0	0	0	0	0	0	0	0	0	12	2	1	0.0432526		Y	Y	Y	-	-	-	-	-			-	Nem-specific, conserved with nem species	432.168	1	578	-		IPR005828:Major facilitator, sugar transporter-like;IPR005829:Sugar transporter, conserved site;IPR020846:Major facilitator superfamily domain;IPR036259:MFS transporter superfamily	-	-
	OVOC11998	WBGene00248807	-	OVP00499	-		0	0	1	0	0	0	0	0	0	0	0	0	0	0	0	0	0	0	0	1	1	0.0645161		Y	Y	Y	-	-	-	-	-			-	Nem-specific, not conserved in all species	0.596174	1	279	-		-	-	-
	OVOC12006	WBGene00248815	Ovo-hpo-31	OVP14474	CCA tRNA nucleotidyltransferase 1, mitochondrial homolog		1	0	0	0	0	0	0	0	0	0	0	0	0	0	0	0	0	0	0	2	1	0.0149573		Y	Y	Y	-	-	-	-	-			CCA tRNA nucleotidyltransferase 1, mitochondrial homolog	Conserved with all nems and hosts	1.31325	1	468	-		IPR002646:Poly A polymerase, head domain;IPR032828:tRNA nucleotidyltransferase/poly(A) polymerase, RNA and SrmB- binding domain;IPR043519:Nucleotidyltransferase superfamily	K00974:cca: tRNA nucleotidyltransferase (CCA-adding enzyme) [EC:2.7.7.72 3.1.3.- 3.1.4.-]	-
	OVOC12027	WBGene00248836	-	OVP14339	IPR000276:G protein-coupled receptor, rhodopsin-like;IPR017452:GPCR, rhodopsin-like, 7TM;IPR019427:7TM GPCR, serpentine receptor class w (Srw)		0	0	1	0	0	0	0	0	0	0	0	1	0	0	0	0	0	0	0	1	1	0.0487805		Y	Y	Y	-	-	-	-	-			-	Nem-specific, conserved with nem species	0.0231381	0.625	369	-		IPR000276:G protein-coupled receptor, rhodopsin-like;IPR017452:GPCR, rhodopsin-like, 7TM;IPR019427:7TM GPCR, serpentine receptor class w (Srw)	-	-
	OVOC12032	WBGene00248841	-	OVP11744	K06066:CIR: CBF1 interacting corepressor		0	0	1	0	0	0	0	0	0	0	0	0	0	0	0	0	0	0	0	1	1	0.0531401		Y	Y	Y	-	-	-	-	-			-	Conserved with some hosts	0.0368988	0.5	207	Nonclassical secretion		IPR019339:CBF1-interacting co-repressor CIR, N-terminal domain;IPR040014:Corepressor interacting with RBPJ 1	K06066:CIR: CBF1 interacting corepressor	-
	OVOC12069	WBGene00248878	-	OVP03911	-		0	0	0	1	0	0	0	0	0	0	0	0	0	0	0	0	0	0	22	1	1	0.0210643		Y	Y	Y	-	-	-	-	-			-	Nem-specific, not conserved in all species	39.818	1	902	-		-	-	-
	OVOC12073	WBGene00248882	Ovo-bbs-2	OVP12682	K16747:BBS2: Bardet-Biedl syndrome 2 protein		0	0	0	1	0	0	0	0	0	0	0	0	0	0	0	0	0	0	0	1	1	0.0221566		Y	Y	Y	-	-	-	-	-			-	Conserved with some hosts	0.449265	1	677	-		IPR016616:Bardet-Biedl syndrome 2 protein;IPR029333:Ciliary BBSome complex subunit 2, C-terminal domain;IPR029429:Ciliary BBSome complex subunit 2, middle region;IPR029430:Ciliary BBSome complex subunit 2, N-terminal;IPR036322:WD40-repeat-containing domain superfamily	K16747:BBS2: Bardet-Biedl syndrome 2 protein	-
	OVOC12077	WBGene00248886	-	OVP01630	IPR033438:Modulator of levamisole receptor-1		0	0	0	0	1	0	0	0	0	0	0	0	0	0	0	0	0	0	10	1	1	0.0613333		Y	Y	Y	-	-	-	-	-			-	Nem-specific, not conserved in all species	59.6665	1	375	Signal peptide		IPR033438:Modulator of levamisole receptor-1	-	Y
	OVOC12078	WBGene00248887	Ovo-egl-10	OVP12584	Regulator of G-protein signaling egl-10 homolog		0	0	0	0	0	0	0	1	0	0	0	0	0	0	0	0	0	0	0	2	1	0.0308219		Y	Y	Y	-	-	-	-	-			Regulator of G-protein signaling egl-10 homolog	Conserved with all nems and hosts	1.9119	1	584	-		IPR000591:DEP domain;IPR015898:G-protein gamma-like domain;IPR016137:RGS domain;IPR024066:RGS, subdomain 1/3;IPR034483:Regulator of G-protein signalling Egl-10;IPR036305:RGS domain superfamily;IPR036388:Winged helix-like DNA-binding domain superfamily;IPR036390:Winged helix DNA-binding domain superfamily;IPR040759:Regulator of G-protein signalling, DHEX domain	K16449:RGS: regulator of G-protein signaling	-
	OVOC12088	WBGene00248897	Ovo-elp-1	OVP08421	Echinoderm microtubule-associated protein-like elp-1 homolog		0	0	0	1	0	0	0	0	0	0	0	1	0	0	0	0	0	0	0	1	1	0.0163399		Y	Y	Y	-	-	-	-	-			Echinoderm microtubule-associated protein-like elp-1 homolog	Conserved with some hosts	69.6478	1	918	-		IPR001680:WD40 repeat;IPR005108:HELP;IPR011047:Quinoprotein alcohol dehydrogenase-like superfamily;IPR015943:WD40/YVTN repeat-like-containing domain superfamily;IPR017986:WD40-repeat-containing domain;IPR019775:WD40 repeat, conserved site;IPR036322:WD40-repeat-containing domain superfamily	K18595:EML1_2: echinoderm microtubule-associated protein-like 1/2	-
	OVOC12105	WBGene00248914	-	OVP08599	K20818:KXD1, BORCS4: KxDL motif-containing protein 1		0	1	0	0	0	0	0	0	0	0	0	0	0	0	0	0	0	0	0	1	1	0.125984		Y	Y	Y	-	-	-	-	-			-	Conserved with some hosts	2.14099	1	127	Nonclassical secretion		IPR019371:Uncharacterised domain KxDL;IPR039843:KxDL motif-containing protein 1-like	K20818:KXD1, BORCS4: KxDL motif-containing protein 1	-
	OVOC12110	WBGene00248919	Ovo-npr-5	OVP11680	K04209:NPFR: neuropeptide F receptor		0	1	0	0	1	0	0	0	0	0	0	0	0	0	0	0	0	0	0	2	1	0.0218978		Y	Y	Y	-	-	-	-	-			-	Nem-specific, not conserved in all species	45.9092	1	411	-		IPR000276:G protein-coupled receptor, rhodopsin-like;IPR017452:GPCR, rhodopsin-like, 7TM	K04209:NPFR: neuropeptide F receptor	-
	OVOC12114	WBGene00248923	-	OVP06780	-		0	0	1	0	0	0	0	0	0	0	0	0	0	0	0	0	0	0	7	4	1	0.0226586		Y	Y	Y	-	-	-	-	-			-	Filarial-specific, conserved with filarial species	87.7155	1	662	-		-	-	-
	OVOC12115	WBGene00248924	-	OVP08135	K08869:ADCK, ABC1: aarF domain-containing kinase		0	0	1	0	0	0	0	1	0	0	0	0	0	0	0	0	0	0	0	4	1	0.0231214		Y	Y	Y	-	-	-	-	-			-	Conserved with all nems and hosts	22.3212	1	519	-		IPR004147:UbiB domain;IPR011009:Protein kinase-like domain superfamily	K08869:ADCK, ABC1: aarF domain-containing kinase	-
	OVOC12166	WBGene00248975	-	OVP13589	IPR013083:Zinc finger, RING/FYVE/PHD-type		0	0	1	0	0	0	0	0	0	0	0	0	0	0	0	0	0	0	0	1	1	0.0585586		Y	Y	Y	-	-	-	-	-			-	Nem-specific, not conserved in all species	0.001	0	222	-		IPR013083:Zinc finger, RING/FYVE/PHD-type	-	-
	OVOC122	WBGene00236931	-	OVP13460	K09228:KRAB: KRAB domain-containing zinc finger protein		0	0	0	0	0	0	1	0	0	0	0	0	0	0	0	0	0	0	0	2	1	0.00752508		Y	Y	Y	-	-	-	-	-			-	Conserved with some hosts	0.001	0	1196	-		IPR013087:Zinc finger C2H2-type;IPR036236:Zinc finger C2H2 superfamily	K09228:KRAB: KRAB domain-containing zinc finger protein	-
	OVOC1224	WBGene00238033	Ovo-osm-5	OVP03574	Intraflagellar transport protein 88 homolog		0	0	0	0	0	0	1	0	0	0	0	0	0	0	0	0	0	0	0	8	1	0.0178359		Y	Y	Y	-	-	-	-	-			Intraflagellar transport protein 88 homolog	Conserved with all nems and hosts	0.817865	1	841	-		IPR001440:Tetratricopeptide repeat 1;IPR011990:Tetratricopeptide-like helical domain superfamily;IPR013026:Tetratricopeptide repeat-containing domain;IPR019734:Tetratricopeptide repeat	K16474:IFT88: intraflagellar transport protein 88	-
	OVOC12249	WBGene00249058	-	OVP14454	CLK4-associating serine\/arginine rich protein homolog		0	1	0	0	0	0	0	0	0	0	0	0	0	0	0	0	0	0	0	2	1	0.0117994		Y	Y	Y	-	-	-	-	-			CLK4-associating serine\/arginine rich protein homolog	Conserved with some hosts	0.001	0	678	-		IPR019147:Suppressor of white apricot, N-terminal domain;IPR040397:Suppressor of white apricot	K13168:SFRS16: splicing factor, arginine/serine-rich 16	-
	OVOC12283	WBGene00249092	-	OVP06610	IPR005047:7TM GPCR, serpentine receptor class xa (Srxa)		0	0	0	0	0	0	0	1	0	0	0	0	0	0	0	0	0	0	0	1	1	0.038961		Y	Y	Y	-	-	-	-	-			-	Filarial-specific, conserved with filarial species	0.294207	0.75	308	-		IPR005047:7TM GPCR, serpentine receptor class xa (Srxa)	-	-
	OVOC12297	WBGene00249106	-	OVP04320	K09228:KRAB: KRAB domain-containing zinc finger protein		0	0	1	0	0	0	0	0	0	0	0	0	0	0	0	0	0	0	0	1	1	0.0646388		Y	Y	Y	-	-	-	-	-			-	Onchocerca-specific	0.00316235	0.25	263	Signal peptide		IPR013087:Zinc finger C2H2-type;IPR036236:Zinc finger C2H2 superfamily	K09228:KRAB: KRAB domain-containing zinc finger protein	Y
	OVOC12299	WBGene00249108	Ovo-ctps-1	OVP14419	K17412:MRPS34: small subunit ribosomal protein S34		0	0	0	1	0	0	0	0	0	0	0	0	0	0	0	0	0	0	0	1	1	0.0750988		Y	Y	Y	-	-	-	-	-			-	Conserved with some hosts	0.391082	1	253	-		IPR032053:Mitochondrial 28S ribosomal protein S34	K17412:MRPS34: small subunit ribosomal protein S34	-
	OVOC12330	WBGene00249139	-	OVP13746	Tubulin alpha chain-like 3 homolog		0	0	0	0	0	1	0	0	0	0	0	0	0	0	0	0	0	0	0	2	1	-		Y	Y	Y	-	-	-	-	-			Tubulin alpha chain-like 3 homolog	Conserved with all nems and hosts	0.00318271	0.25	521	-		IPR000217:Tubulin;IPR002452:Alpha tubulin;IPR003008:Tubulin/FtsZ, GTPase domain;IPR008280:Tubulin/FtsZ, C-terminal;IPR017975:Tubulin, conserved site;IPR018316:Tubulin/FtsZ, 2-layer sandwich domain;IPR023123:Tubulin, C-terminal;IPR036525:Tubulin/FtsZ, GTPase domain superfamily;IPR037103:Tubulin/FtsZ, C-terminal domain superfamily	K07374:TUBA: tubulin alpha	-
	OVOC12400	WBGene00249209	-	OVP02721	Adipocyte plasma membrane-associated protein homolog		0	0	0	0	1	0	0	0	0	0	0	0	0	0	0	0	0	0	5	1	1	0.122449		Y	Y	Y	-	-	-	-	-			Adipocyte plasma membrane-associated protein homolog	Conserved with all nems and hosts	402.572	1	147	-		IPR011042:Six-bladed beta-propeller, TolB-like	K21407:APMAP: adipocyte plasma membrane-associated protein	-
	OVOC12455	WBGene00249264	-	OVP06147	-		0	0	0	0	0	0	0	1	0	0	0	0	0	0	0	0	0	0	0	2	1	0.107914		Y	Y	Y	-	-	-	-	-			-	Nem-specific, not conserved in all species	152.465	1	139	-		-	-	-
	OVOC12466	WBGene00249275	Ovo-pho-5	OVP03577	Putative acid phosphatase 5		0	0	1	0	0	0	0	0	0	0	0	0	0	0	0	0	0	0	1	1	1	0.0406699		Y	Y	Y	-	-	-	-	-			Putative acid phosphatase 5	Nem-specific, not conserved in all species	46.0334	1	418	Signal peptide		IPR000560:Histidine phosphatase superfamily, clade-2;IPR029033:Histidine phosphatase superfamily;IPR033379:Histidine acid phosphatase active site	K14410:ACP2: lysosomal acid phosphatase [EC:3.1.3.2]	Y
	OVOC12541	WBGene00249350	-	OVP02522	-		0	0	1	0	0	0	0	0	0	0	0	0	0	0	0	0	0	0	0	3	1	0.190476		Y	Y	Y	-	-	-	-	-			-	Onchocerca-specific	982.233	1	105	Nonclassical secretion		-	-	-
	OVOC12542	WBGene00249351	-	OVP06777	-		0	0	1	0	1	0	0	0	0	0	0	0	0	0	0	0	0	0	0	2	1	0.0948905		Y	Y	Y	-	-	-	-	-			-	Onchocerca-specific	37.0692	1	137	-		-	-	-
	OVOC12571	WBGene00249380	-	OVP09455	-		0	0	0	0	1	0	0	0	0	0	0	0	0	0	0	0	0	0	0	1	1	0.217949		Y	Y	Y	-	-	-	-	-			-	Nem-specific, not conserved in all species	0.001	0	78	Nonclassical secretion		-	-	-
	OVOC12583	WBGene00249392	-	OVP03023	IPR017452:GPCR, rhodopsin-like, 7TM;IPR019430:7TM GPCR, serpentine receptor class x (Srx)		0	0	0	0	1	0	0	0	2	0	0	0	0	0	0	0	0	0	0	2	1	0.0454545		Y	Y	Y	-	-	-	-	-			-	Nem-specific, not conserved in all species	0.835868	1	242	-		IPR017452:GPCR, rhodopsin-like, 7TM;IPR019430:7TM GPCR, serpentine receptor class x (Srx)	-	-
	OVOC12658	WBGene00249467	-	OVP12069	-		0	0	0	0	0	0	1	0	0	0	0	0	0	0	0	0	0	0	0	1	1	0.0443548		Y	Y	Y	-	-	-	-	-			-	Filarial-specific, conserved with >1 filarial species (not all)	0.015682	0.375	248	-		-	-	-
	OVOC12689	WBGene00249498	-	OVP10214	-		0	0	1	0	0	0	0	0	0	0	0	0	0	0	0	0	0	0	0	1	1	0.352941		Y	Y	Y	-	-	-	-	-			-	Onchocerca-specific	0.0416749	0.5	34	-		-	-	-
	OVOC12698	WBGene00249507	-	OVP05760	IPR040676:Domain of unknown function DUF5641		1	0	0	0	0	0	0	0	0	0	0	0	0	0	0	0	0	0	0	1	1	0.112821		Y	Y	Y	-	-	-	-	-			-	Nem-specific, not conserved in all species	0.050229	0.5	195	Nonclassical secretion		IPR040676:Domain of unknown function DUF5641	-	-
	OVOC12732	WBGene00249541	-	OVP03617	1-phosphatidylinositol 4,5-bisphosphate phosphodiesterase beta egl-8 homolog		0	0	1	0	1	0	0	0	0	0	0	0	0	0	0	0	1	0	0	2	1	0.0344828		Y	Y	Y	-	-	-	-	-			1-phosphatidylinositol 4,5-bisphosphate phosphodiesterase beta egl-8 homolog	Onchocerca-specific	0.0246115	0.5	290	Nonclassical secretion		IPR009535:Phospholipase C-beta, conserved site;IPR042531:Phospholipase C-beta, C-terminal domain superfamily	K05858:PLCB: phosphatidylinositol phospholipase C, beta [EC:3.1.4.11]	-
	OVOC12748	WBGene00249557	-	OVP11009	-		0	0	1	0	0	0	0	0	0	0	0	0	0	0	0	0	0	0	0	1	1	0.0384615		Y	Y	Y	-	-	-	-	-			-	Conserved with all nems and hosts	7.49764	1	208	-		-	-	-
	OVOC12800	WBGene00249609	-	OVP12182	-		0	0	0	0	0	0	0	1	0	0	0	0	0	0	0	0	0	0	0	1	1	0.166667		Y	Y	Y	-	-	-	-	-			-	Onchocerca-specific	0.001	0	66	Nonclassical secretion		-	-	-
	OVOC13390	WBGene00255396	-	OVP13412	IPR013087:Zinc finger C2H2-type		0	0	1	0	0	0	0	0	0	0	0	0	0	0	0	0	0	0	0	3	1	0.0497076		Y	Y	Y	-	-	-	-	-			-	Conserved with some hosts	0.001	0	342	-		IPR013087:Zinc finger C2H2-type	-	-
	OVOC13401	WBGene00255407	-	OVP12995	Snurportin-1 homolog		0	0	0	0	0	0	1	0	0	0	0	0	0	0	0	0	0	0	0	1	1	0.0137457		Y	Y	Y	-	-	-	-	-			Snurportin-1 homolog	Conserved with all nems and hosts	0.00862422	0.5	582	-		IPR002652:Importin-alpha, importin-beta-binding domain;IPR017336:Snurportin-1;IPR024721:Snurportin-1, N-terminal	K13151:SNUPN, RNUT1: snurportin-1	-
	OVOC1341	WBGene00238150	Ovo-dnj-30	OVP11595	DnaJ subfamily C member 8 homolog		0	0	1	0	0	0	0	0	0	0	0	0	0	0	0	0	0	0	0	2	1	0.0491803		Y	Y	Y	-	-	-	-	-			DnaJ subfamily C member 8 homolog	Conserved with all nems and hosts	11.7592	1	244	Nonclassical secretion		IPR001623:DnaJ domain;IPR036869:Chaperone J-domain superfamily;IPR042858:DnaJ homolog subfamily C member 8	K09528:DNAJC8: DnaJ homolog subfamily C member 8	-
	OVOC13435	WBGene00255447	-	OVP13582	IPR000467:G-patch domain;IPR000571:Zinc finger, CCCH-type;IPR036855:Zinc finger, CCCH-type superfamily		0	0	0	0	0	0	0	1	0	0	0	0	0	0	0	0	0	0	0	1	1	0.0288462		Y	Y	Y	-	-	-	-	-			-	Conserved with some hosts	0.001	0	416	-		IPR000467:G-patch domain;IPR000571:Zinc finger, CCCH-type;IPR036855:Zinc finger, CCCH-type superfamily	-	-
	OVOC13442	WBGene00255454	-	OVP13735	K10359:MYO7A, USH1B: myosin VIIa		0	0	0	1	0	0	0	0	0	0	0	0	0	0	0	0	0	0	0	1	1	0.00757217		Y	Y	Y	-	-	-	-	-			-	Conserved with all nems and hosts	0.00219378	0.25	2113	-		IPR000048:IQ motif, EF-hand binding site;IPR000299:FERM domain;IPR000857:MyTH4 domain;IPR001452:SH3 domain;IPR001609:Myosin head, motor domain;IPR008989:Myosin S1 fragment, N-terminal;IPR011993:PH-like domain superfamily;IPR014352:FERM/acyl-CoA-binding protein superfamily;IPR019748:FERM central domain;IPR019749:Band 4.1 domain;IPR027417:P-loop containing nucleoside triphosphate hydrolase;IPR02907…	K10359:MYO7A, USH1B: myosin VIIa	-
	OVOC13453	WBGene00255467	-	OVP13983	K14567:UTP14: U3 small nucleolar RNA-associated protein 14		0	0	0	0	0	0	1	0	0	0	0	0	0	0	0	0	0	0	0	2	1	0.0290055		Y	Y	Y	-	-	-	-	-			-	Conserved with some hosts	0.103644	1	724	-		IPR006709:Small-subunit processome, Utp14	K14567:UTP14: U3 small nucleolar RNA-associated protein 14	-
	OVOC1364	WBGene00238173	-	OVP13877	IPR011989:Armadillo-like helical;IPR016024:Armadillo-type fold		0	0	1	0	0	0	0	0	0	0	0	0	0	0	0	0	0	0	0	1	1	0.0244941		Y	Y	Y	-	-	-	-	-			-	Nem-specific, not conserved in all species	0.022814	0.75	939	-		IPR011989:Armadillo-like helical;IPR016024:Armadillo-type fold	-	-
	OVOC1367	WBGene00238176	-	OVP03920	Protein polybromo-1 homolog		1	0	0	0	0	0	0	0	0	0	0	0	0	0	0	0	0	0	0	1	1	0.00743243		Y	Y	Y	-	-	-	-	-			Protein polybromo-1 homolog	Conserved with all nems and hosts	4.44347	1	1480	-		IPR001025:Bromo adjacent homology (BAH) domain;IPR001487:Bromodomain;IPR018359:Bromodomain, conserved site;IPR027180:Chromatin structure-remodeling complex subunit RSC1/RSC2/RSC4;IPR036427:Bromodomain-like superfamily;IPR037382:Remodelling complex subunit Rsc/polybromo;IPR037968:Protein polybromo-1, Bromodomain 5;IPR043151:Bromo adjacent homology (BAH) domain superfamily	K11757:PBRM1, PB1: protein polybromo-1	-
	OVOC1387	WBGene00238196	-	OVP04957	WASH complex subunit strumpellin homolog		0	0	1	0	0	0	0	0	0	0	0	0	0	0	0	0	0	0	0	1	1	0.0129991		Y	Y	Y	-	-	-	-	-			WASH complex subunit strumpellin homolog	Conserved with some hosts	12.1945	1	1077	Nonclassical secretion		IPR019393:WASH complex, subunit strumpellin	K18464:RTSC, SPG8: WASH complex subunit strumpellin	-
	OVOC1420	WBGene00238229	-	OVP09625	Golgi phosphoprotein 3 homolog		0	1	0	0	0	0	0	0	0	0	0	0	0	0	0	0	0	0	4	1	1	0.0669014		Y	Y	Y	-	-	-	-	-			Golgi phosphoprotein 3 homolog	Conserved with all nems and hosts	4.12702	1	284	Nonclassical secretion		IPR008628:Golgi phosphoprotein 3-like;IPR038261:Golgi phosphoprotein 3-like domain superfamily	K15620:GOLPH3, GPP34: golgi phosphoprotein 3	-
	OVOC1466	WBGene00238275	Ovo-rgs-2	OVP00797	Putative regulator of G protein signaling		0	0	0	1	0	0	0	0	0	0	1	0	0	0	0	0	0	0	0	1	1	0.0927152		Y	Y	Y	-	-	-	-	-			Putative regulator of G protein signaling	Conserved with all nems and hosts	2.46533	1	151	Nonclassical secretion		IPR016137:RGS domain;IPR024066:RGS, subdomain 1/3;IPR036305:RGS domain superfamily	K16449:RGS: regulator of G-protein signaling	-
	OVOC1472	WBGene00238281	-	OVP02323	Putative mitochondrial import inner membrane translocase subunit tim-44		0	1	0	0	0	0	0	0	0	0	0	0	0	0	0	0	0	0	0	1	1	0.0198238		Y	Y	Y	-	-	-	-	-			Putative mitochondrial import inner membrane translocase subunit tim-44	Conserved with all nems and hosts	14.8683	1	454	-		IPR007379:Tim44-like domain;IPR017303:Mitochondrial import inner membrane translocase subunit Tim44;IPR032710:NTF2-like domain superfamily;IPR039544:Tim44-like	K17804:TIM44: mitochondrial import inner membrane translocase subunit TIM44	-
	OVOC1486	WBGene00238295	-	OVP06263	-		0	0	1	0	0	0	0	0	0	0	0	0	0	0	0	0	0	0	0	1	1	0.0418006		Y	Y	Y	-	-	-	-	-			-	Nem-specific, not conserved in all species	0.00822421	0.375	311	-		-	-	-
	OVOC1496	WBGene00238305	-	OVP11563	K11798:BRWD1_3: bromodomain and WD repeat domain containing protein 1/3		0	0	0	0	0	0	0	1	0	0	0	0	0	0	0	0	0	0	0	1	1	0.00838323		Y	Y	Y	-	-	-	-	-			-	Conserved with some hosts	9.45785	1	1670	-		IPR001487:Bromodomain;IPR001680:WD40 repeat;IPR010525:Auxin response factor;IPR015943:WD40/YVTN repeat-like-containing domain superfamily;IPR017986:WD40-repeat-containing domain;IPR019775:WD40 repeat, conserved site;IPR036322:WD40-repeat-containing domain superfamily;IPR036427:Bromodomain-like superfamily	K11798:BRWD1_3: bromodomain and WD repeat domain containing protein 1/3	-
	OVOC1512	WBGene00238321	Ovo-gpi-1	OVP02980	Glucose-6-phosphate isomerase homolog		0	1	1	0	0	0	0	0	0	0	0	0	0	0	0	0	0	0	29	2	1	0.0365854		Y	Y	Y	-	-	-	-	-			Glucose-6-phosphate isomerase homolog	Conserved with some hosts	6.43105	1	820	Signal peptide		IPR001672:Phosphoglucose isomerase (PGI);IPR006761:Twisted gastrulation (Tsg) protein;IPR018189:Phosphoglucose isomerase, conserved site;IPR023096:Phosphoglucose isomerase, C-terminal;IPR035476:Phosphoglucose isomerase, SIS domain 1;IPR035482:Phosphoglucose isomerase, SIS domain 2	K01810:GPI, pgi: glucose-6-phosphate isomerase [EC:5.3.1.9]	Y
	OVOC153	WBGene00236962	-	OVP11705	Kalirin homolog		0	1	0	0	0	0	0	0	0	0	0	0	0	0	0	0	0	0	0	1	1	0.00683654		Y	Y	Y	-	-	-	-	-			Kalirin homolog	Conserved with all nems and hosts	3.27094	1	1609	-		IPR000219:Dbl homology (DH) domain;IPR001251:CRAL-TRIO lipid binding domain;IPR001849:Pleckstrin homology domain;IPR002017:Spectrin repeat;IPR011993:PH-like domain superfamily;IPR018159:Spectrin/alpha-actinin;IPR028569:Kalirin;IPR035899:Dbl homology (DH) domain superfamily;IPR036865:CRAL-TRIO lipid binding domain superfamily	K15048:KALRN: kalirin [EC:2.7.11.1]	-
	OVOC1549	WBGene00238358	Ovo-top-1	OVP00135	DNA topoisomerase 1 homolog		1	0	0	0	0	0	0	0	0	0	0	0	0	0	0	0	0	0	0	1	1	0.0147453		Y	Y	Y	-	-	-	-	-			DNA topoisomerase 1 homolog	Conserved with all nems and hosts	11.2531	1	746	-		IPR001631:DNA topoisomerase I;IPR008336:DNA topoisomerase I, DNA binding, eukaryotic-type;IPR011010:DNA breaking-rejoining enzyme, catalytic core;IPR013030:DNA topoisomerase I, DNA binding, N-terminal domain 2;IPR013034:DNA topoisomerase I, DNA binding, N-terminal domain 1;IPR013499:DNA topoisomerase I, eukaryotic-type;IPR013500:DNA topoisomerase I, catalytic core, eukaryotic-type;IPR014711:DNA t…	K03163:TOP1: DNA topoisomerase I [EC:5.6.2.1]	-
	OVOC1569	WBGene00238378	-	OVP00102	Cirhin homolog		0	0	0	0	0	0	1	0	0	0	0	0	0	0	0	0	0	0	0	1	1	0.0110957		Y	Y	Y	-	-	-	-	-			Cirhin homolog	Nem-specific, not conserved in all species	22.4859	1	721	-		IPR015943:WD40/YVTN repeat-like-containing domain superfamily;IPR036322:WD40-repeat-containing domain superfamily	K14548:UTP4, CIRH1A: U3 small nucleolar RNA-associated protein 4	-
	OVOC1583	WBGene00238392	-	OVP02720	-		0	0	0	1	0	0	0	0	0	0	0	0	0	0	0	0	0	0	0	1	1	0.0833333		Y	Y	Y	-	-	-	-	-			-	Onchocerca-specific	0.0217177	0.5	120	Nonclassical secretion		-	-	-
	OVOC1606	WBGene00238415	-	OVP04604	-		0	0	1	0	0	0	0	0	0	0	0	0	0	0	0	0	0	0	0	1	1	0.0652174		Y	Y	Y	-	-	-	-	-			-	Onchocerca-specific	0.00422005	0.25	138	-		-	-	-
	OVOC1628	WBGene00238437	-	OVP03279	-		0	1	0	0	0	0	0	0	0	0	0	0	0	0	0	0	0	0	0	1	1	0.216667		Y	Y	Y	-	-	-	-	-			-	Onchocerca-specific	0.001	0	60	Nonclassical secretion		-	-	-
	OVOC1659	WBGene00238468	-	OVP14429	IPR001507:Zona pellucida domain		0	0	1	0	0	0	0	0	0	0	0	0	0	0	0	0	0	0	0	1	1	0.023753		Y	Y	Y	-	-	-	-	-			-	Nem-specific, not conserved in all species	0.677846	1	421	Signal peptide		IPR001507:Zona pellucida domain	-	Y
	OVOC1677	WBGene00238486	-	OVP13053	IPR000008:C2 domain;IPR030537:Synaptotagmin-12;IPR035892:C2 domain superfamily		0	0	1	0	0	0	0	0	0	0	0	0	0	0	0	0	0	0	0	1	1	0.0212766		Y	Y	Y	-	-	-	-	-			-	Nem-specific, conserved with nem species	0.0527375	0.75	611	-		IPR000008:C2 domain;IPR030537:Synaptotagmin-12;IPR035892:C2 domain superfamily	-	-
	OVOC171	WBGene00236980	Ovo-ift-74	OVP10069	Intraflagellar transport protein 74 homolog		0	0	0	0	0	0	0	1	0	0	0	1	0	0	0	0	0	0	0	1	1	0.0247423		Y	Y	Y	-	-	-	-	-			Intraflagellar transport protein 74 homolog	Conserved with some hosts	6.15118	1	485	-		IPR029602:Intraflagellar transport protein 74	K19679:IFT74: intraflagellar transport protein 74	-
	OVOC1711	WBGene00238520	-	OVP04546	-		0	1	0	0	0	0	0	0	0	0	0	0	0	0	0	0	0	0	0	1	1	0.0102339		Y	Y	Y	-	-	-	-	-			-	Filarial-specific, conserved with filarial species	21.3071	1	684	-		-	-	-
	OVOC1714	WBGene00238523	-	OVP07162	-		0	1	0	0	0	0	0	0	0	0	0	0	0	0	0	0	0	0	0	1	1	0.137615		Y	Y	Y	-	-	-	-	-			-	Nem-specific, not conserved in all species	5.54198	1	218	Signal peptide		-	-	Y
	OVOC1729	WBGene00238538	-	OVP02616	Putative glycerol-3-phosphate dehydrogenase, mitochondrial		1	0	0	1	0	0	0	0	0	0	0	0	0	0	0	0	0	0	14	3	1	0.0247253		Y	Y	Y	-	-	-	-	-			Putative glycerol-3-phosphate dehydrogenase, mitochondrial	Conserved with all nems and hosts	16.962	1	728	-		IPR000447:FAD-dependent glycerol-3-phosphate dehydrogenase;IPR002048:EF-hand domain;IPR006076:FAD dependent oxidoreductase;IPR011992:EF-hand domain pair;IPR018247:EF-Hand 1, calcium-binding site;IPR031656:Alpha-glycerophosphate oxidase, C-terminal;IPR036188:FAD/NAD(P)-binding domain superfamily;IPR038299:Alpha-glycerophosphate oxidase, C-terminal domain superfamily	K00111:glpA, glpD: glycerol-3-phosphate dehydrogenase [EC:1.1.5.3]	-
	OVOC1733	WBGene00238542	-	OVP08636	-		0	0	0	1	0	0	0	0	0	0	0	0	0	0	0	0	0	0	0	1	1	0.09375		Y	Y	Y	-	-	-	-	-			-	Filarial-specific, conserved with >1 filarial species (not all)	0.001	0	160	-		-	-	-
	OVOC174	WBGene00236983	-	OVP08883	IPR025605:OST-HTH/LOTUS domain;IPR041966:LOTUS-like domain		0	0	0	0	0	1	0	0	0	0	0	0	0	0	0	0	0	0	0	2	1	0.00824499		Y	Y	Y	-	-	-	-	-			-	Filarial-specific, conserved with filarial species	26.7968	1	849	-		IPR025605:OST-HTH/LOTUS domain;IPR041966:LOTUS-like domain	-	-
	OVOC1753	WBGene00238562	-	OVP07672	Fxna peptidase homolog		0	1	0	0	0	0	0	0	0	0	0	0	0	0	0	0	0	0	0	1	1	0.0171073		Y	Y	Y	-	-	-	-	-			Fxna peptidase homolog	Conserved with all nems and hosts	69.3061	1	643	-		IPR007484:Peptidase M28	-	-
	OVOC1814	WBGene00238623	Ovo-wrt-9	OVP07620	IPR031131:Warthog protein 3		0	1	1	0	0	0	0	0	0	0	0	0	0	0	0	0	0	0	13	2	1	0.0306243		Y	Y	Y	-	-	-	-	-			-	Nem-specific, not conserved in all species	0.439808	0.875	849	-		IPR031131:Warthog protein 3	-	Y
	OVOC1824	WBGene00238633	-	OVP04390	-		0	1	0	0	0	0	0	0	0	0	0	0	0	0	0	0	0	0	0	1	1	0.0628272		Y	Y	Y	-	-	-	-	-			-	Filarial-specific, conserved with filarial species	0.0374183	0.5	191	-		-	-	-
	OVOC1828	WBGene00238637	-	OVP05599	IPR013087:Zinc finger C2H2-type		0	0	0	0	0	1	0	0	0	0	0	0	0	0	0	0	0	1	0	1	1	0.0350554		Y	Y	Y	-	-	-	-	-			-	Nem-specific, not conserved in all species	1.03592	1	542	-		IPR013087:Zinc finger C2H2-type	-	-
	OVOC1855	WBGene00238664	-	OVP13391	K16939:SEPT6_8_11: septin 6/8/11		1	0	0	0	0	0	0	0	0	0	0	0	0	0	0	0	1	0	4	1	1	0.0241158		Y	Y	Y	-	-	-	-	-			-	Conserved with all nems and hosts	0.244308	1	622	-		IPR016491:Septin;IPR027417:P-loop containing nucleoside triphosphate hydrolase;IPR030379:Septin-type guanine nucleotide-binding (G) domain	K16939:SEPT6_8_11: septin 6/8/11	-
	OVOC1863	WBGene00238672	-	OVP01077	-		0	1	1	0	0	0	0	0	0	0	0	0	0	0	0	0	0	0	0	4	1	0.138889		Y	Y	Y	-	-	-	-	-			-	Nem-specific, not conserved in all species	0.0238898	0.5	108	Nonclassical secretion		-	-	-
	OVOC1865	WBGene00238674	-	OVP02291	Mechanosensory protein 2 homolog		0	0	0	0	0	1	0	0	0	0	0	0	0	0	0	0	0	0	0	1	1	-		Y	Y	Y	-	-	-	-	-			Mechanosensory protein 2 homolog	Conserved with all nems and hosts	82.7972	1	270	-		IPR001107:Band 7 domain;IPR001972:Stomatin/HflK/HflC family;IPR018080:Band 7/stomatin-like, conserved site;IPR036013:Band 7/SPFH domain superfamily;IPR043202:Band-7 stomatin-like	K17286:STOM: erythrocyte band 7 integral membrane protein	-
	OVOC1873	WBGene00238682	-	OVP12027	IPR002110:Ankyrin repeat;IPR020683:Ankyrin repeat-containing domain;IPR036770:Ankyrin repeat-containing domain superfamily		0	0	0	1	0	0	0	0	0	0	0	0	0	0	0	0	0	0	0	2	1	0.0461538		Y	Y	Y	-	-	-	-	-			-	Conserved with some hosts	6.92477	1	260	Nonclassical secretion		IPR002110:Ankyrin repeat;IPR020683:Ankyrin repeat-containing domain;IPR036770:Ankyrin repeat-containing domain superfamily	-	-
	OVOC1916	WBGene00238725	Ovo-gap-2	OVP13312	Ras GTPase-activating protein gap-2 homolog		0	0	0	0	0	0	1	0	0	0	0	0	0	0	0	0	0	0	0	1	1	0.00809717		Y	Y	Y	-	-	-	-	-			Ras GTPase-activating protein gap-2 homolog	Conserved with all nems and hosts	0.508323	1	1235	Signal peptide		IPR000008:C2 domain;IPR001936:Ras GTPase-activating domain;IPR008936:Rho GTPase activation protein;IPR023152:Ras GTPase-activating protein, conserved site;IPR035892:C2 domain superfamily;IPR039360:Ras GTPase-activating protein	-	Y
	OVOC1920	WBGene00238729	-	OVP13667	DNA topoisomerase 2 homolog		0	1	0	0	0	0	0	0	0	0	0	0	0	0	0	0	0	0	0	2	1	0.0084801		Y	Y	Y	-	-	-	-	-			DNA topoisomerase 2 homolog	Conserved with all nems and hosts	0.001	0	1533	-		IPR001154:DNA topoisomerase II, eukaryotic-type;IPR001241:DNA topoisomerase, type IIA;IPR002205:DNA topoisomerase, type IIA, subunit A/C-terminal;IPR003594:Histidine kinase/HSP90-like ATPase;IPR006171:TOPRIM domain;IPR013506:DNA topoisomerase, type IIA, subunit B, domain 2;IPR013757:Type IIA DNA topoisomerase subunit A, alpha-helical domain superfamily;IPR013758:DNA topoisomerase, type IIA, subun…	K03164:TOP2: DNA topoisomerase II [EC:5.6.2.2]	-
	OVOC1933	WBGene00238742	-	OVP01384	U5 small nuclear ribonucleoprotein 40 kDa protein homolog		0	0	0	1	0	0	0	0	0	0	0	0	0	0	0	0	0	0	2	1	1	0.0209003		Y	Y	Y	-	-	-	-	-			U5 small nuclear ribonucleoprotein 40 kDa protein homolog	Conserved with all nems and hosts	1.62763	1	622	-		IPR001680:WD40 repeat;IPR013083:Zinc finger, RING/FYVE/PHD-type;IPR015943:WD40/YVTN repeat-like-containing domain superfamily;IPR017986:WD40-repeat-containing domain;IPR019775:WD40 repeat, conserved site;IPR020472:G-protein beta WD-40 repeat;IPR031790:Nitric oxide synthase-interacting protein, zinc-finger;IPR036322:WD40-repeat-containing domain superfamily	K12857:SNRNP40, PRP8BP: Prp8 binding protein	-
	OVOC1937	WBGene00238746	-	OVP05800	Putative ubiquitin carboxyl-terminal hydrolase FAF-X		0	0	0	1	0	0	0	0	0	0	0	0	0	0	0	0	0	0	0	1	1	0.00516173		Y	Y	Y	-	-	-	-	-			Putative ubiquitin carboxyl-terminal hydrolase FAF-X	Conserved with some hosts	6.36764	1	2906	-		IPR001394:Peptidase C19, ubiquitin carboxyl-terminal hydrolase;IPR016024:Armadillo-type fold;IPR018200:Ubiquitin specific protease, conserved site;IPR028889:Ubiquitin specific protease domain;IPR038765:Papain-like cysteine peptidase superfamily	K11840:USP9_24: ubiquitin carboxyl-terminal hydrolase 9/24 [EC:3.4.19.12]	-
	OVOC1956	WBGene00238765	-	OVP07960	-		0	1	0	0	0	0	0	0	0	0	0	0	0	0	0	0	0	0	0	3	1	0.135802		Y	Y	Y	-	-	-	-	-			-	Onchocerca-specific	5.0507	1	81	Nonclassical secretion		-	-	-
	OVOC1960	WBGene00238769	-	OVP13116	MutS protein homolog		0	0	0	1	0	0	0	0	0	1	0	0	0	0	0	0	0	0	0	1	1	0.047503		Y	Y	Y	-	-	-	-	-			MutS protein homolog	Conserved with some hosts	0.0340399	0.75	821	-		IPR000432:DNA mismatch repair protein MutS, C-terminal;IPR007696:DNA mismatch repair protein MutS, core;IPR007860:DNA mismatch repair protein MutS, connector domain;IPR007861:DNA mismatch repair protein MutS, clamp;IPR011184:DNA mismatch repair Msh2-type;IPR027417:P-loop containing nucleoside triphosphate hydrolase;IPR036187:DNA mismatch repair protein MutS, core domain superfamily;IPR036678:MutS…	K08740:MSH4: DNA mismatch repair protein MSH4	-
	OVOC1961	WBGene00238770	-	OVP11388	Buzidau homolog		0	0	0	0	0	0	1	0	0	0	0	0	0	0	0	0	0	0	0	1	1	0.0224719		Y	Y	Y	-	-	-	-	-			Buzidau homolog	Conserved with some hosts	2.27626	1	445	-		IPR002893:Zinc finger, MYND-type;IPR011990:Tetratricopeptide-like helical domain superfamily	K11426:SMYD: [histone H3]-lysine4/36 N-trimethyltransferase SMYD [EC:2.1.1.354 2.1.1.357]	-
	OVOC1963	WBGene00238772	-	OVP13387	K01231:MAN2: alpha-mannosidase II [EC:3.2.1.114]		0	0	0	1	0	0	0	0	0	0	0	0	0	0	0	0	0	0	0	2	1	0.0085389		Y	Y	Y	-	-	-	-	-			-	Conserved with all nems and hosts	0.0109892	0.625	1054	Nonclassical secretion		IPR000602:Glycoside hydrolase family 38, N-terminal domain;IPR011013:Galactose mutarotase-like domain superfamily;IPR011330:Glycoside hydrolase/deacetylase, beta/alpha-barrel;IPR011682:Glycosyl hydrolase family 38, C-terminal;IPR013780:Glycosyl hydrolase, all-beta;IPR015341:Glycoside hydrolase family 38, central domain;IPR027291:Glycoside hydrolase 38, N-terminal domain superfamily;IPR028995:Glyc…	K01231:MAN2: alpha-mannosidase II [EC:3.2.1.114]	-
	OVOC1975	WBGene00238784	Ovo-ndc-80	OVP04086	Kinetochore protein ndc-80 homolog		0	0	1	0	0	0	0	0	0	0	0	0	0	0	0	0	0	0	0	1	1	0.0211382		Y	Y	Y	-	-	-	-	-			Kinetochore protein ndc-80 homolog	Conserved with some hosts	4.88787	1	615	-		IPR005550:Kinetochore protein Ndc80;IPR038273:Ndc80 domain superfamily	K11547:NDC80, HEC1, TID3: kinetochore protein NDC80	-
	OVOC1983	WBGene00238792	-	OVP01603	IPR000215:Serpin family;IPR023795:Serpin, conserved site;IPR023796:Serpin domain;IPR036186:Serpin superfamily;IPR042178:Serpin superfamily, domain 1;IPR042185:Serpin superfamily, domain 2		0	0	0	0	0	1	0	0	0	0	0	0	0	0	0	0	0	0	0	1	1	0.030137		Y	Y	Y	-	-	-	-	-			-	Conserved with all nems and hosts	1.46305	1	365	Signal peptide		IPR000215:Serpin family;IPR023795:Serpin, conserved site;IPR023796:Serpin domain;IPR036186:Serpin superfamily;IPR042178:Serpin superfamily, domain 1;IPR042185:Serpin superfamily, domain 2	-	Y
	OVOC1984	WBGene00238793	-	OVP06173	-		0	0	0	0	0	0	1	0	0	0	0	0	0	0	0	0	0	0	0	1	1	0.0118694		Y	Y	Y	-	-	-	-	-			-	Filarial-specific, conserved with filarial species	1.33815	1	674	-		-	-	-
	OVOC1986	WBGene00238795	-	OVP13358	Potassium voltage-gated channel subfamily KQT member 1 homolog		0	0	0	0	0	0	0	1	0	0	0	0	0	0	0	0	0	0	0	2	1	0.0142119		Y	Y	Y	-	-	-	-	-			Potassium voltage-gated channel subfamily KQT member 1 homolog	Conserved with all nems and hosts	0.112586	0.875	774	-		IPR003937:Potassium channel, voltage dependent, KCNQ;IPR005821:Ion transport domain;IPR013821:Potassium channel, voltage dependent, KCNQ, C-terminal;IPR028325:Voltage-gated potassium channel	K04930:KCNQ5, KV7.5: potassium voltage-gated channel KQT-like subfamily member 5	-
	OVOC2002	WBGene00238811	-	OVP02897	K10307:FBXO30: F-box protein 30		0	0	0	0	0	0	0	1	1	0	0	0	0	0	0	0	0	0	0	1	1	0.0273438		Y	Y	Y	-	-	-	-	-			-	Conserved with some hosts	29.1822	1	512	-		IPR001293:Zinc finger, TRAF-type;IPR001810:F-box domain;IPR013083:Zinc finger, RING/FYVE/PHD-type;IPR031890:F-box only protein 30/40;IPR036047:F-box-like domain superfamily	K10307:FBXO30: F-box protein 30	-
	OVOC2005	WBGene00238814	Ovo-dyn-1	OVP14035	Dynamin homolog		0	0	1	0	0	0	0	0	0	0	0	0	0	0	0	0	0	0	6	1	1	0.0189798		Y	Y	Y	-	-	-	-	-			Dynamin homolog	Conserved with all nems and hosts	0.00151076	0.125	843	-		IPR000375:Dynamin central domain;IPR001401:Dynamin, GTPase domain;IPR001849:Pleckstrin homology domain;IPR003130:Dynamin GTPase effector;IPR011993:PH-like domain superfamily;IPR019762:Dynamin, GTPase region, conserved site;IPR020850:GTPase effector domain;IPR022812:Dynamin superfamily;IPR027417:P-loop containing nucleoside triphosphate hydrolase;IPR027741:Dynamin-1;IPR030381:Dynamin-type guanine …	K01528:DNM1_3: dynamin 1/3 [EC:3.6.5.5]	-
	OVOC2094	WBGene00238903	Ovo-cah-4	OVP12076	K18245:CA2: carbonic anhydrase 2 [EC:4.2.1.1]		1	0	0	0	0	0	0	0	0	0	0	0	0	0	0	0	0	0	0	1	1	0.0490566		Y	Y	Y	-	-	-	-	-			-	Nem-specific, not conserved in all species	0.0861805	0.75	265	-		IPR001148:Alpha carbonic anhydrase domain;IPR018338:Carbonic anhydrase, alpha-class, conserved site;IPR023561:Carbonic anhydrase, alpha-class;IPR036398:Alpha carbonic anhydrase domain superfamily	K18245:CA2: carbonic anhydrase 2 [EC:4.2.1.1]	-
	OVOC2112	WBGene00238921	-	OVP09714	K15288:SLC35F3_4: solute carrier family 35, member F3/4		0	1	0	0	0	0	0	0	0	0	0	0	0	0	0	0	0	0	0	1	1	0.0465753		Y	Y	Y	-	-	-	-	-			-	Conserved with some hosts	45.1037	1	365	-		IPR000620:EamA domain;IPR026505:Solute carrier family 35 member F3/F4	K15288:SLC35F3_4: solute carrier family 35, member F3/4	-
	OVOC2120	WBGene00238929	-	OVP06040	-		0	1	0	0	0	0	0	0	0	0	0	0	0	0	0	0	0	0	0	1	1	0.139344		Y	Y	Y	-	-	-	-	-			-	Filarial-specific, conserved with filarial species	19.9434	1	122	Nonclassical secretion		-	-	-
	OVOC2132	WBGene00238941	-	OVP13149	IPR018863:Fragile site-associated protein, C-terminal;IPR033616:Protein KIAA1109		0	0	0	0	0	0	1	0	0	0	0	0	0	0	0	0	0	0	0	2	1	0.00426015		Y	Y	Y	-	-	-	-	-			-	Conserved with all nems and hosts	0.055726	1	3521	-		IPR018863:Fragile site-associated protein, C-terminal;IPR033616:Protein KIAA1109	-	-
	OVOC2172	WBGene00238981	Ovo-acbp-3	OVP00524	Acyl-CoA-binding protein homolog		0	0	0	0	0	0	1	0	0	0	0	0	0	0	0	0	0	0	4	1	1	0.0762712		Y	Y	Y	-	-	-	-	-			Acyl-CoA-binding protein homolog	Conserved with all nems and hosts	8.84835	1	118	-		IPR000582:Acyl-CoA-binding protein, ACBP;IPR014352:FERM/acyl-CoA-binding protein superfamily;IPR022408:Acyl-CoA-binding protein, ACBP, conserved site;IPR035984:Acyl-CoA binding protein superfamily	-	-
	OVOC2219	WBGene00239028	Ovo-osm-1	OVP07634	Intraflagellar transport protein osm-1 homolog		0	0	0	1	0	0	0	0	0	0	0	0	0	0	0	0	0	0	0	1	1	0.0070713		Y	Y	Y	-	-	-	-	-			Intraflagellar transport protein osm-1 homolog	Conserved with all nems and hosts	0.103721	0.875	1697	-		IPR001680:WD40 repeat;IPR011047:Quinoprotein alcohol dehydrogenase-like superfamily;IPR011990:Tetratricopeptide-like helical domain superfamily;IPR015943:WD40/YVTN repeat-like-containing domain superfamily;IPR036322:WD40-repeat-containing domain superfamily	K19676:IFT172: intraflagellar transport protein 172	-
	OVOC2223	WBGene00239032	-	OVP05646	-		0	0	0	0	1	0	0	0	0	0	0	0	0	0	0	0	0	0	0	1	1	0.108333		Y	Y	Y	-	-	-	-	-			-	Onchocerca-specific	0.255722	1	120	Nonclassical secretion		-	-	-
	OVOC2228	WBGene00239037	Ovo-daf-12	OVP03027	Nuclear receptor subfamily 6 group A member 1 homolog		0	0	0	1	0	0	0	0	0	0	0	0	0	0	0	0	0	0	0	2	1	0.0126904		Y	Y	Y	-	-	-	-	-			Nuclear receptor subfamily 6 group A member 1 homolog	Nem-specific, not conserved in all species	9.78248	1	788	-		IPR000536:Nuclear hormone receptor, ligand-binding domain;IPR001628:Zinc finger, nuclear hormone receptor-type;IPR001723:Nuclear hormone receptor;IPR013088:Zinc finger, NHR/GATA-type;IPR035500:Nuclear hormone receptor-like domain superfamily	K14035:NR1IN: nuclear receptor subfamily 1 group I	-
	OVOC2276	WBGene00239085	Ovo-sft-1	OVP09846	SURF1-like protein homolog		0	1	1	0	0	0	0	0	0	0	0	0	0	0	0	0	0	0	3	8	1	0.0342466		Y	Y	Y	-	-	-	-	-			SURF1-like protein homolog	Conserved with some hosts	129.745	1	292	-		IPR002994:Surfeit locus 1/Shy1	K14998:SURF1, SHY1: surfeit locus 1 family protein	-
	OVOC2306	WBGene00239115	Ovo-sym-4	OVP07460	K20241:WDR44, RAB11BP: WD repeat-containing protein 44		0	0	0	1	0	0	0	0	0	0	0	0	0	0	0	0	0	0	1	11	1	0.0107004		Y	Y	Y	-	-	-	-	-			-	Conserved with all nems and hosts	32.7659	1	1028	-		IPR001680:WD40 repeat;IPR017986:WD40-repeat-containing domain;IPR036322:WD40-repeat-containing domain superfamily;IPR040324:WD repeat-containing protein WDR44/Dgr2	K20241:WDR44, RAB11BP: WD repeat-containing protein 44	-
	OVOC2310	WBGene00239119	-	OVP08379	Carboxypeptidase D homolog		0	0	1	0	0	0	0	0	0	0	0	0	0	0	0	0	0	0	0	1	1	0.0542453		Y	Y	Y	-	-	-	-	-			Carboxypeptidase D homolog	Conserved with all nems and hosts	1.04458	1	424	-		IPR000834:Peptidase M14, carboxypeptidase A;IPR008969:Carboxypeptidase-like, regulatory domain superfamily;IPR015567:Peptidase M14B, caboxypeptidase D	K07752:CPD: carboxypeptidase D [EC:3.4.17.22]	-
	OVOC2327	WBGene00239136	Ovo-let-2	OVP06280	Collagen alpha-2(IV) chain homolog		0	0	0	0	1	0	0	0	0	0	0	0	0	0	0	0	0	0	15	1	1	0.0114025		Y	Y	Y	-	-	-	-	-			Collagen alpha-2(IV) chain homolog	Conserved with all nems and hosts	23.9273	1	1754	-		IPR001442:Collagen IV, non-collagenous;IPR008160:Collagen triple helix repeat;IPR016187:C-type lectin fold;IPR036954:Collagen IV, non-collagenous domain superfamily	K06237:COL4A: collagen type IV alpha	-
	OVOC233	WBGene00237042	-	OVP14512	Putative nuclear protein		1	0	0	0	0	0	0	0	0	0	0	0	0	0	0	0	0	0	0	2	1	0.0163043		Y	Y	Y	-	-	-	-	-			Putative nuclear protein	Conserved with some hosts	0.001	0	552	-		IPR006640:SprT-like;IPR035240:SprT-like, zinc ribbon domain	-	-
	OVOC2355	WBGene00239164	-	OVP04859	IPR007999:Protein of unknown function DUF745		0	0	1	0	0	0	0	0	0	0	0	0	0	0	0	0	0	0	62	2	1	0.0164794		Y	Y	Y	-	-	-	-	-			-	Nem-specific, not conserved in all species	92.489	1	1335	-		IPR007999:Protein of unknown function DUF745	-	-
	OVOC2366	WBGene00239175	-	OVP06350	78 kDa glucose-regulated protein homolog		0	0	0	0	0	1	0	0	0	1	0	0	0	0	0	0	0	0	26	2	1	0.0247453		Y	Y	Y	-	-	-	-	-			78 kDa glucose-regulated protein homolog	Conserved with all nems and hosts	363.167	1	687	Signal peptide		IPR013126:Heat shock protein 70 family;IPR018181:Heat shock protein 70, conserved site;IPR029047:Heat shock protein 70kD, peptide-binding domain superfamily;IPR029048:Heat shock protein 70kD, C-terminal domain superfamily;IPR042050:Endoplasmic reticulum chaperone BIP, nucleotide-binding domain;IPR043129:ATPase, nucleotide binding domain	K09490:HSPA5, BIP: endoplasmic reticulum chaperone BiP [EC:3.6.4.10]	Y
	OVOC2374	WBGene00239183	-	OVP05863	IPR034595:NADH dehydrogenase [ubiquinone] 1 alpha subcomplex assembly factor 8		0	0	1	0	0	0	0	0	0	0	0	0	0	0	0	0	0	0	0	1	1	0.134328		Y	Y	Y	-	-	-	-	-			-	Conserved with all nems and hosts	14.4388	1	67	Nonclassical secretion		IPR034595:NADH dehydrogenase [ubiquinone] 1 alpha subcomplex assembly factor 8	-	-
	OVOC2400	WBGene00239209	-	OVP13346	IPR001487:Bromodomain;IPR018359:Bromodomain, conserved site;IPR027353:NET domain;IPR031354:Bromodomain protein 4, C-terminal;IPR036427:Bromodomain-like superfamily;IPR038336:NET domain superfamily;IPR043508:Brdt, bromodomain, repeat I;IPR043509:Brdt, bromodomain, repeat II		0	0	0	0	0	0	1	0	0	0	0	0	0	0	0	0	0	0	0	1	1	0.00831255		Y	Y	Y	-	-	-	-	-			-	Conserved with all nems and hosts	3.68444	1	1203	-		IPR001487:Bromodomain;IPR018359:Bromodomain, conserved site;IPR027353:NET domain;IPR031354:Bromodomain protein 4, C-terminal;IPR036427:Bromodomain-like superfamily;IPR038336:NET domain superfamily;IPR043508:Brdt, bromodomain, repeat I;IPR043509:Brdt, bromodomain, repeat II	-	-
	OVOC2488	WBGene00239297	-	OVP05114	IPR000719:Protein kinase domain;IPR008271:Serine/threonine-protein kinase, active site;IPR011009:Protein kinase-like domain superfamily;IPR017441:Protein kinase, ATP binding site		0	0	1	0	0	0	0	0	0	0	0	0	0	0	0	0	0	0	0	1	1	0.0177839		Y	Y	Y	-	-	-	-	-			-	Conserved with some hosts	13.0728	1	731	-		IPR000719:Protein kinase domain;IPR008271:Serine/threonine-protein kinase, active site;IPR011009:Protein kinase-like domain superfamily;IPR017441:Protein kinase, ATP binding site	-	-
	OVOC2494	WBGene00239303	-	OVP02862	Phosphatase 2a regulatory subunit-related homolog		1	0	0	0	0	0	0	0	0	0	0	0	0	0	0	0	0	0	0	1	1	0.0306513		Y	Y	Y	-	-	-	-	-			Phosphatase 2a regulatory subunit-related homolog	Conserved with all nems and hosts	27.773	1	522	-		IPR002048:EF-hand domain;IPR011992:EF-hand domain pair;IPR018247:EF-Hand 1, calcium-binding site;IPR041534:PP2A regulatory subunit B'', EF-hand domain	K11583:PPP2R3: serine/threonine-protein phosphatase 2A regulatory subunit B''	-
	OVOC2496	WBGene00239305	Ovo-gly-12	OVP01681	Alpha-1,3-mannosyl-glycoprotein 2-beta-N-acetylglucosaminyltransferase homolog		1	0	0	0	0	0	0	0	0	0	0	0	0	0	0	0	0	0	0	1	1	0.0236407		Y	Y	Y	-	-	-	-	-			Alpha-1,3-mannosyl-glycoprotein 2-beta-N-acetylglucosaminyltransferase homolog	Conserved with all nems and hosts	5.01854	1	423	-		IPR004139:Glycosyl transferase, family 13;IPR029044:Nucleotide-diphospho-sugar transferases	K00726:MGAT1: alpha-1,3-mannosyl-glycoprotein beta-1,2-N-acetylglucosaminyltransferase [EC:2.4.1.101]	-
	OVOC2500	WBGene00239309	Ovo-hcp-6	OVP12792	Condensin-2 complex subunit D3 homolog		0	0	0	0	1	0	0	0	0	0	0	0	0	0	0	0	0	0	0	1	1	0.0107595		Y	Y	Y	-	-	-	-	-			Condensin-2 complex subunit D3 homolog	Conserved with some hosts	0.00386459	0.375	1580	-		IPR000357:HEAT repeat;IPR011989:Armadillo-like helical;IPR016024:Armadillo-type fold;IPR021133:HEAT, type 2;IPR026971:Condensin subunit 1/Condensin-2 complex subunit D3;IPR032682:Condensin complex subunit 1, C-terminal	K11491:NCAPD3: condensin-2 complex subunit D3	-
	OVOC2504	WBGene00239313	-	OVP13505	-		0	0	1	0	0	0	0	1	0	0	0	0	0	0	0	0	0	0	0	3	1	0.0547945		Y	Y	Y	-	-	-	-	-			-	Nem-specific, not conserved in all species	4.51045	1	146	-		-	-	-
	OVOC2559	WBGene00239368	Ovo-eif-3.C	OVP02932	Eukaryotic translation initiation factor 3 subunit C homolog		0	0	0	1	0	0	0	0	0	0	0	0	0	0	0	0	0	0	3	1	1	0.0115741		Y	Y	Y	-	-	-	-	-			Eukaryotic translation initiation factor 3 subunit C homolog	Conserved with all nems and hosts	196.836	1	864	-		IPR000717:Proteasome component (PCI) domain;IPR008905:Eukaryotic translation initiation factor 3 subunit C, N-terminal domain;IPR027516:Eukaryotic translation initiation factor 3 subunit C;IPR036390:Winged helix DNA-binding domain superfamily	K03252:EIF3C: translation initiation factor 3 subunit C	-
	OVOC2576	WBGene00239385	Ovo-mvb-12	OVP03271	K12186:FAM125: ESCRT-I complex subunit MVB12		1	0	0	0	0	0	0	0	0	0	0	0	0	0	0	0	0	0	5	1	1	0.04		Y	Y	Y	-	-	-	-	-			-	Conserved with some hosts	97.7324	1	275	Nonclassical secretion		IPR018798:Multivesicular body subunit 12;IPR023340:UMA domain;IPR023341:MABP domain;IPR040297:Multivesicular body subunit 12B	K12186:FAM125: ESCRT-I complex subunit MVB12	-
	OVOC2655	WBGene00239464	-	OVP08570	K08855:GAK: cyclin G-associated kinase [EC:2.7.11.1]		0	1	1	0	0	0	0	0	0	0	0	0	0	0	0	0	0	0	2	5	1	0.0238291		Y	Y	Y	-	-	-	-	-			-	Conserved with some hosts	21.6253	1	1217	-		IPR000719:Protein kinase domain;IPR001623:DnaJ domain;IPR008271:Serine/threonine-protein kinase, active site;IPR011009:Protein kinase-like domain superfamily;IPR014020:Tensin phosphatase, C2 domain;IPR036869:Chaperone J-domain superfamily	K08855:GAK: cyclin G-associated kinase [EC:2.7.11.1]	-
	OVOC2666	WBGene00239475	-	OVP09501	Serine\/threonine-protein phosphatase PP2A homolog		0	0	1	0	0	1	0	0	0	1	0	0	0	0	0	0	0	0	7	3	1	0.0764526		Y	Y	Y	-	-	-	-	-			Serine\/threonine-protein phosphatase PP2A homolog	Conserved with all nems and hosts	31.1979	1	327	-		IPR004843:Calcineurin-like phosphoesterase domain, ApaH type;IPR006186:Serine/threonine-specific protein phosphatase/bis(5-nucleosyl)-tetraphosphatase;IPR029052:Metallo-dependent phosphatase-like	K04382:PPP2C: serine/threonine-protein phosphatase 2A catalytic subunit [EC:3.1.3.16]	-
	OVOC2670	WBGene00239479	Ovo-rab-37	OVP13553	Ras-related protein Rab-26 homolog		0	0	1	0	0	0	0	0	0	0	0	0	0	0	0	0	0	0	0	1	1	0.0590909		Y	Y	Y	-	-	-	-	-			Ras-related protein Rab-26 homolog	Conserved with all nems and hosts	3.24154	1	220	-		IPR001806:Small GTPase;IPR005225:Small GTP-binding protein domain;IPR027417:P-loop containing nucleoside triphosphate hydrolase	K07914:RAB37: Ras-related protein Rab-37	-
	OVOC272	WBGene00237081	Ovo-aco-2	OVP00948	Putative aconitate hydratase, mitochondrial		0	0	0	1	0	0	0	0	0	0	0	0	0	0	0	0	0	0	17	1	1	0.0115979		Y	Y	Y	-	-	-	-	-			Putative aconitate hydratase, mitochondrial	Conserved with all nems and hosts	47.3058	1	776	-		IPR000573:Aconitase A/isopropylmalate dehydratase small subunit, swivel domain;IPR001030:Aconitase/3-isopropylmalate dehydratase large subunit, alpha/beta/alpha domain;IPR006248:Aconitase, mitochondrial-like;IPR015928:Aconitase/3-isopropylmalate dehydratase, swivel;IPR015931:Aconitase/3-isopropylmalate dehydratase large subunit, alpha/beta/alpha, subdomain 1/3;IPR015932:Aconitase, domain 2;IPR018…	K01681:ACO, acnA: aconitate hydratase [EC:4.2.1.3]	-
	OVOC2737	WBGene00239546	Ovo-daf-11	OVP14697	IPR000719:Protein kinase domain;IPR001054:Adenylyl cyclase class-3/4/guanylyl cyclase;IPR001245:Serine-threonine/tyrosine-protein kinase, catalytic domain;IPR001828:Receptor, ligand binding region;IPR011009:Protein kinase-like domain superfamily;IPR028082:Periplasmic binding protein-like I;IPR029787:Nucleotide cyclase		0	0	1	0	0	0	0	0	0	0	0	0	0	0	0	0	0	0	0	1	1	0.0114395		Y	Y	Y	-	-	-	-	-			-	Nem-specific, not conserved in all species	0.604776	1	1049	-		IPR000719:Protein kinase domain;IPR001054:Adenylyl cyclase class-3/4/guanylyl cyclase;IPR001245:Serine-threonine/tyrosine-protein kinase, catalytic domain;IPR001828:Receptor, ligand binding region;IPR011009:Protein kinase-like domain superfamily;IPR028082:Periplasmic binding protein-like I;IPR029787:Nucleotide cyclase	-	-
	OVOC2739	WBGene00239548	-	OVP05075	K20282:GCC2: GRIP and coiled-coil domain-containing protein 2		0	0	0	0	1	0	0	0	0	0	0	0	0	0	0	0	1	0	3	1	1	0.0180055		Y	Y	Y	-	-	-	-	-			-	Conserved with all nems and hosts	17.5004	1	722	-		IPR000237:GRIP domain;IPR032023:GCC2, Rab binding domain	K20282:GCC2: GRIP and coiled-coil domain-containing protein 2	-
	OVOC2748	WBGene00239557	-	OVP01969	Feline leukemia virus subgroup C receptor-related homolog		0	0	1	0	0	0	0	0	0	0	0	0	0	0	0	0	0	0	0	1	1	0.0166667		Y	Y	Y	-	-	-	-	-			Feline leukemia virus subgroup C receptor-related homolog	Conserved with some hosts	15.2747	1	540	-		IPR011701:Major facilitator superfamily;IPR036259:MFS transporter superfamily	K12306:MSFD7, SLC49A4: MFS transporter, FLVCR family, MFS-domain-containing protein 7	-
	OVOC2754	WBGene00239563	-	OVP06150	IPR036236:Zinc finger C2H2 superfamily		0	0	1	0	0	0	0	0	0	0	0	0	0	0	0	0	0	0	0	1	1	0.0215736		Y	Y	Y	-	-	-	-	-			-	Nem-specific, not conserved in all species	16.9188	1	788	-		IPR036236:Zinc finger C2H2 superfamily	-	-
	OVOC2757	WBGene00239566	Ovo-syx-6	OVP04710	Putative syntaxin 6		0	0	0	0	0	0	1	0	0	0	0	0	0	0	0	0	0	0	0	1	1	0.144		Y	Y	Y	-	-	-	-	-			Putative syntaxin 6	Conserved with some hosts	4.8673	1	125	-		IPR000727:Target SNARE coiled-coil homology domain	-	-
	OVOC2773	WBGene00239582	-	OVP13991	Transcription termination factor 2 homolog		0	0	1	0	0	0	0	0	0	0	0	0	0	0	0	0	0	0	0	1	1	0.0114035		Y	Y	Y	-	-	-	-	-			Transcription termination factor 2 homolog	Conserved with all nems and hosts	0.00147932	0.125	1140	-		IPR000330:SNF2-related, N-terminal domain;IPR001650:Helicase, C-terminal;IPR014001:Helicase superfamily 1/2, ATP-binding domain;IPR027417:P-loop containing nucleoside triphosphate hydrolase	K15173:TTF2: transcription termination factor 2 [EC:3.6.4.-]	-
	OVOC2781	WBGene00239590	-	OVP04724	-		0	1	0	0	0	0	0	0	0	0	0	0	0	0	0	0	0	0	0	1	1	0.135135		Y	Y	Y	-	-	-	-	-			-	Onchocerca-specific	0.0344074	0.5	111	Nonclassical secretion		-	-	-
	OVOC2817	WBGene00239626	-	OVP13222	K06103:CASK: calcium/calmodulin-dependent serine protein kinase [EC:2.7.11.1]		0	0	0	0	0	0	1	0	0	0	0	0	0	0	0	0	0	0	0	1	1	0.0162524		Y	Y	Y	-	-	-	-	-			-	Conserved with all nems and hosts	0.00980145	0.625	1046	-		IPR000719:Protein kinase domain;IPR001452:SH3 domain;IPR001478:PDZ domain;IPR004172:L27 domain;IPR008144:Guanylate kinase-like domain;IPR008145:Guanylate kinase/L-type calcium channel beta subunit;IPR008266:Tyrosine-protein kinase, active site;IPR011009:Protein kinase-like domain superfamily;IPR014775:L27 domain, C-terminal;IPR020590:Guanylate kinase, conserved site;IPR020635:Tyrosine-protein kin…	K06103:CASK: calcium/calmodulin-dependent serine protein kinase [EC:2.7.11.1]	-
	OVOC2825	WBGene00239634	Ovo-gpc-1	OVP08382	Guanine nucleotide-binding protein subunit gamma homolog		0	0	0	0	0	0	0	1	0	0	0	0	0	0	0	0	0	0	0	1	1	0.306452		Y	Y	Y	-	-	-	-	-			Guanine nucleotide-binding protein subunit gamma homolog	Conserved with some hosts	0.712062	1	62	-		IPR001770:G-protein, gamma subunit;IPR015898:G-protein gamma-like domain;IPR036284:G-protein gamma-like domain superfamily	K04543:GNG7: guanine nucleotide-binding protein G(I)/G(S)/G(O) subunit gamma-7	-
	OVOC2901	WBGene00239710	-	OVP09268	-		0	0	1	0	0	0	0	0	0	0	0	0	0	0	0	0	0	1	5	2	1	0.0479042		Y	Y	Y	-	-	-	-	-			-	Conserved with some hosts	42.7479	1	167	Nonclassical secretion		-	-	-
	OVOC2932	WBGene00239741	-	OVP09616	IPR008952:Tetraspanin, EC2 domain superfamily		0	0	0	0	1	0	0	1	0	0	0	0	0	0	0	0	0	0	0	2	1	0.116667		Y	Y	Y	-	-	-	-	-			-	Nem-specific, not conserved in all species	0.0772874	0.75	120	-		IPR008952:Tetraspanin, EC2 domain superfamily	-	-
	OVOC2970	WBGene00239779	-	OVP13249	IPR002893:Zinc finger, MYND-type;IPR038825:Apical junction component		0	0	0	1	0	0	0	0	0	0	0	0	0	1	0	0	0	0	3	2	1	0.0137085		Y	Y	Y	-	-	-	-	-			-	Conserved with some hosts	1.64171	1	1386	-		IPR002893:Zinc finger, MYND-type;IPR038825:Apical junction component	-	-
	OVOC2976	WBGene00239785	-	OVP02214	DNA-directed primase\/polymerase protein homolog		0	0	0	0	0	0	1	0	0	0	0	0	0	0	0	0	0	0	0	1	1	0.0189394		Y	Y	Y	-	-	-	-	-			DNA-directed primase\/polymerase protein homolog	Conserved with some hosts	15.8377	1	528	-		-	K22761:PRIMPOL: DNA-directed primase/polymerase protein [EC:2.7.7.102 2.7.7.7]	-
	OVOC3032	WBGene00239841	-	OVP04835	IPR001599:Alpha-2-macroglobulin;IPR011625:Alpha-2-macroglobulin, bait region domain;IPR013783:Immunoglobulin-like fold		0	1	0	0	0	0	0	0	0	0	0	0	0	0	0	0	0	0	0	2	1	0.00578035		Y	Y	Y	-	-	-	-	-			-	Nem-specific, not conserved in all species	0.001	0	1384	-		IPR001599:Alpha-2-macroglobulin;IPR011625:Alpha-2-macroglobulin, bait region domain;IPR013783:Immunoglobulin-like fold	-	-
	OVOC3059	WBGene00239868	Ovo-mig-15	OVP05804	Serine\/threonine-protein kinase mig-15 homolog		0	0	0	0	0	0	0	1	0	0	0	0	0	0	0	0	0	0	0	2	1	0.0179795		Y	Y	Y	-	-	-	-	-			Serine\/threonine-protein kinase mig-15 homolog	Conserved with all nems and hosts	53.5886	1	1168	-		IPR000719:Protein kinase domain;IPR001180:Citron homology (CNH) domain;IPR008271:Serine/threonine-protein kinase, active site;IPR011009:Protein kinase-like domain superfamily;IPR017441:Protein kinase, ATP binding site	K08840:TNIK: TRAF2 and NCK interacting kinase [EC:2.7.11.1]	-
	OVOC3073	WBGene00239882	-	OVP02752	IPR008653:Immediate early response		0	0	0	1	0	0	0	0	0	0	0	0	0	0	0	0	0	0	0	4	1	0.0280112		Y	Y	Y	-	-	-	-	-			-	Nem-specific, not conserved in all species	3.76156	1	357	Nonclassical secretion		IPR008653:Immediate early response	-	-
	OVOC3109	WBGene00239918	-	OVP13128	Adenylate kinase isoenzyme 5 homolog		0	0	1	0	0	0	0	0	0	0	0	0	0	0	0	0	0	0	0	1	1	0.0314465		Y	Y	Y	-	-	-	-	-			Adenylate kinase isoenzyme 5 homolog	Conserved with some hosts	0.00745752	0.375	795	-		IPR000850:Adenylate kinase/UMP-CMP kinase;IPR027417:P-loop containing nucleoside triphosphate hydrolase	K00939:adk, AK: adenylate kinase [EC:2.7.4.3]	-
	OVOC3117	WBGene00239926	-	OVP10565	IPR007133:RNA polymerase II associated factor Paf1;IPR027417:P-loop containing nucleoside triphosphate hydrolase		0	0	0	1	0	0	0	0	0	0	0	0	1	0	0	0	0	0	0	1	1	0.0172166		Y	Y	Y	-	-	-	-	-			-	Nem-specific, not conserved in all species	13.0671	1	697	Nonclassical secretion		IPR007133:RNA polymerase II associated factor Paf1;IPR027417:P-loop containing nucleoside triphosphate hydrolase	-	-
	OVOC312	WBGene00237121	Ovo-lrp-1	OVP13123	K06233:LRP2: low density lipoprotein-related protein 2		0	0	0	0	1	0	0	0	0	0	0	1	0	0	0	0	0	0	91	1	1	0.00210748		Y	Y	Y	-	-	-	-	-			-	Conserved with all nems and hosts	1.45737	1	4745	Signal peptide		IPR000033:LDLR class B repeat;IPR000152:EGF-type aspartate/asparagine hydroxylation site;IPR000742:EGF-like domain;IPR001881:EGF-like calcium-binding domain;IPR002172:Low-density lipoprotein (LDL) receptor class A repeat;IPR009030:Growth factor receptor cysteine-rich domain superfamily;IPR011042:Six-bladed beta-propeller, TolB-like;IPR013032:EGF-like, conserved site;IPR018097:EGF-like calcium-bin…	K06233:LRP2: low density lipoprotein-related protein 2	Y
	OVOC3136	WBGene00239945	-	OVP14218	K11594:DDX3X, bel: ATP-dependent RNA helicase DDX3X [EC:3.6.4.13]		0	0	0	0	0	0	0	1	0	0	0	0	0	0	0	0	0	0	0	1	1	0.0258065		Y	Y	Y	-	-	-	-	-			-	Conserved with all nems and hosts	0.478741	1	620	Nonclassical secretion		IPR000629:ATP-dependent RNA helicase DEAD-box, conserved site;IPR001650:Helicase, C-terminal;IPR011545:DEAD/DEAH box helicase domain;IPR014001:Helicase superfamily 1/2, ATP-binding domain;IPR014014:RNA helicase, DEAD-box type, Q motif;IPR027417:P-loop containing nucleoside triphosphate hydrolase	K11594:DDX3X, bel: ATP-dependent RNA helicase DDX3X [EC:3.6.4.13]	-
	OVOC3153	WBGene00239962	-	OVP10917	Mitochondrial ribosome-associated GTPase 1 homolog		0	0	0	1	0	0	0	0	0	0	0	0	0	0	0	0	0	0	0	1	1	0.0700809		Y	Y	Y	-	-	-	-	-			Mitochondrial ribosome-associated GTPase 1 homolog	Conserved with all nems and hosts	12.9083	1	371	-		IPR006073:GTP binding domain;IPR023179:GTP-binding protein, orthogonal bundle domain superfamily;IPR027417:P-loop containing nucleoside triphosphate hydrolase	K19828:MTG1: mitochondrial GTPase 1	-
	OVOC3161	WBGene00239970	Ovo-arrd-25	OVP02552	IPR011021:Arrestin-like, N-terminal;IPR011022:Arrestin C-terminal-like domain;IPR014752:Arrestin, C-terminal;IPR014756:Immunoglobulin E-set		0	1	0	0	0	0	0	0	0	0	0	0	0	0	0	0	0	0	12	2	1	0.0201613		Y	Y	Y	-	-	-	-	-			-	Nem-specific, conserved with nem species	182.539	1	496	-		IPR011021:Arrestin-like, N-terminal;IPR011022:Arrestin C-terminal-like domain;IPR014752:Arrestin, C-terminal;IPR014756:Immunoglobulin E-set	-	-
	OVOC3168	WBGene00239977	-	OVP01319	IPR008160:Collagen triple helix repeat		0	0	0	0	1	0	0	0	0	0	0	0	0	0	0	0	0	0	2	1	1	0.0425532		Y	Y	Y	-	-	-	-	-			-	Nem-specific, not conserved in all species	92.5688	1	282	-		IPR008160:Collagen triple helix repeat	-	-
	OVOC319	WBGene00237128	-	OVP13029	IPR008758:Peptidase S28;IPR029058:Alpha/Beta hydrolase fold;IPR042269:Serine carboxypeptidase S28, SKS domain		0	0	1	0	0	0	0	0	0	0	0	0	0	0	0	0	0	0	0	1	1	0.0254902		Y	Y	Y	-	-	-	-	-			-	Conserved with some hosts	0.00186521	0.125	510	Signal peptide		IPR008758:Peptidase S28;IPR029058:Alpha/Beta hydrolase fold;IPR042269:Serine carboxypeptidase S28, SKS domain	-	Y
	OVOC3200	WBGene00240009	Ovo-pgk-1	OVP12437	Putative phosphoglycerate kinase		0	0	0	0	1	0	0	0	0	0	0	0	0	0	0	0	0	0	31	1	1	0.04038		Y	Y	Y	-	-	-	-	-			Putative phosphoglycerate kinase	Conserved with all nems and hosts	1894.69	1	421	-		IPR001576:Phosphoglycerate kinase;IPR015824:Phosphoglycerate kinase, N-terminal;IPR015911:Phosphoglycerate kinase, conserved site;IPR036043:Phosphoglycerate kinase superfamily	K00927:PGK, pgk: phosphoglycerate kinase [EC:2.7.2.3]	-
	OVOC3214	WBGene00240023	-	OVP03823	E3 ubiquitin-protein ligase TRIP12 homolog		0	0	1	0	0	0	0	0	0	0	0	0	0	0	0	0	0	0	0	1	1	0.00975015		Y	Y	Y	-	-	-	-	-			E3 ubiquitin-protein ligase TRIP12 homolog	Conserved with some hosts	34.5475	1	1641	-		IPR000569:HECT domain;IPR004170:WWE domain;IPR011989:Armadillo-like helical;IPR016024:Armadillo-type fold;IPR018123:WWE domain, subgroup;IPR035983:HECT, E3 ligase catalytic domain;IPR037197:WWE domain superfamily	K10590:TRIP12: E3 ubiquitin-protein ligase TRIP12 [EC:2.3.2.26]	-
	OVOC3237	WBGene00240046	-	OVP09614	IWS1-like protein homolog		0	0	0	0	1	0	0	1	0	0	0	0	0	0	0	0	0	0	0	2	1	0.0212355		Y	Y	Y	-	-	-	-	-			IWS1-like protein homolog	Conserved with some hosts	66.3694	1	518	Nonclassical secretion		IPR017923:Transcription factor IIS, N-terminal;IPR035441:TFIIS/LEDGF domain superfamily	K17498:SPN1, IWS1: transcription factor SPN1	-
	OVOC326	WBGene00237135	-	OVP10938	Lupus La protein homolog		1	0	0	1	0	0	0	0	0	0	0	0	0	0	0	0	1	0	12	3	1	0.0363636		Y	Y	Y	-	-	-	-	-			Lupus La protein homolog	Conserved with all nems and hosts	711.308	1	440	-		IPR000504:RNA recognition motif domain;IPR002344:Lupus La protein;IPR006630:La-type HTH domain;IPR012677:Nucleotide-binding alpha-beta plait domain superfamily;IPR014886:La protein, RNA-binding domain;IPR035979:RNA-binding domain superfamily;IPR036388:Winged helix-like DNA-binding domain superfamily;IPR036390:Winged helix DNA-binding domain superfamily	K11090:LA, SSB: lupus La protein	-
	OVOC3322	WBGene00240131	-	OVP13941	K08815:TTBK: tau tubulin kinase [EC:2.7.11.26]		0	0	0	0	0	0	0	1	0	0	0	0	0	0	0	0	0	0	0	2	1	0.0487805		Y	Y	Y	-	-	-	-	-			-	Conserved with all nems and hosts	0.391196	1	369	-		IPR000719:Protein kinase domain;IPR011009:Protein kinase-like domain superfamily	K08815:TTBK: tau tubulin kinase [EC:2.7.11.26]	-
	OVOC3336	WBGene00240145	-	OVP03571	-		0	0	0	1	0	0	0	0	0	0	0	0	0	0	0	0	0	0	0	19	1	0.0619469		Y	Y	Y	-	-	-	-	-			-	Conserved with some hosts	0.0135241	0.5	565	-		-	-	-
	OVOC336	WBGene00237145	-	OVP13349	K06271:TLN: talin		0	0	0	0	0	1	0	0	0	0	0	0	1	0	0	0	0	0	75	1	1	-		Y	Y	Y	-	-	-	-	-			-	Conserved with all nems and hosts	29.9368	1	2522	-		IPR000299:FERM domain;IPR002404:IRS-type PTB domain;IPR002558:I/LWEQ domain;IPR011993:PH-like domain superfamily;IPR014352:FERM/acyl-CoA-binding protein superfamily;IPR015009:Vinculin-binding site-containing domain;IPR015224:Talin, central;IPR018979:FERM, N-terminal;IPR019747:FERM conserved site;IPR019748:FERM central domain;IPR019749:Band 4.1 domain;IPR029071:Ubiquitin-like domain superfamily;IP…	K06271:TLN: talin	-
	OVOC3375	WBGene00240184	-	OVP05773	-		0	0	0	1	0	0	0	0	0	0	0	0	0	0	0	0	0	0	0	1	1	0.26087		Y	Y	Y	-	-	-	-	-			-	Onchocerca-specific	2.76127	1	69	Nonclassical secretion		-	-	-
	OVOC3398	WBGene00240207	Ovo-prp-6	OVP09682	Pre-mRNA-processing factor 6 homolog		0	1	0	0	0	0	0	1	0	0	0	0	0	0	0	0	0	0	0	2	1	0.0154639		Y	Y	Y	-	-	-	-	-			Pre-mRNA-processing factor 6 homolog	Conserved with all nems and hosts	8.89941	1	970	-		IPR003107:HAT (Half-A-TPR) repeat;IPR010491:PRP1 splicing factor, N-terminal;IPR011990:Tetratricopeptide-like helical domain superfamily;IPR013026:Tetratricopeptide repeat-containing domain;IPR019734:Tetratricopeptide repeat;IPR027108:Pre-mRNA-processing factor 6/Prp1/STA1	K12855:PRPF6, PRP6: pre-mRNA-processing factor 6	-
	OVOC3402	WBGene00240211	-	OVP00391	G2\/mitotic-specific cyclin-B3 homolog		0	0	0	0	0	0	1	0	0	1	0	0	0	0	0	0	0	0	0	2	1	0.0673575		Y	Y	Y	-	-	-	-	-			G2\/mitotic-specific cyclin-B3 homolog	Conserved with some hosts	12.9628	1	386	-		IPR004367:Cyclin, C-terminal domain;IPR006671:Cyclin, N-terminal;IPR013763:Cyclin-like;IPR015452:Cyclin B3, G2/mitotic-specific;IPR036915:Cyclin-like superfamily;IPR039361:Cyclin	K21771:CCNB3: G2/mitotic-specific cyclin-B3	-
	OVOC3419	WBGene00240228	Ovo-secs-1	OVP07818	O-phosphoseryl-tRNA(Sec) selenium transferase homolog		1	0	0	0	0	0	0	0	0	0	0	0	0	0	0	0	0	0	0	2	1	0.0215054		Y	Y	Y	-	-	-	-	-			O-phosphoseryl-tRNA(Sec) selenium transferase homolog	Conserved with all nems and hosts	0.0121744	0.5	465	-		IPR008829:SepSecS/SepCysS family;IPR015421:Pyridoxal phosphate-dependent transferase, major domain;IPR015424:Pyridoxal phosphate-dependent transferase;IPR019872:O-phosphoseryl-tRNA(Sec) selenium transferase	K03341:SEPSECS: O-phospho-L-seryl-tRNASec:L-selenocysteinyl-tRNA synthase [EC:2.9.1.2]	-
	OVOC3434	WBGene00240243	-	OVP02060	K06269:PPP1C: serine/threonine-protein phosphatase PP1 catalytic subunit [EC:3.1.3.16]		0	0	0	1	0	0	0	0	0	0	0	0	0	0	0	0	0	0	0	1	1	0.0319149		Y	Y	Y	-	-	-	-	-			-	Nem-specific, not conserved in all species	0.00327256	0.25	282	Nonclassical secretion		IPR004843:Calcineurin-like phosphoesterase domain, ApaH type;IPR006186:Serine/threonine-specific protein phosphatase/bis(5-nucleosyl)-tetraphosphatase;IPR029052:Metallo-dependent phosphatase-like	K06269:PPP1C: serine/threonine-protein phosphatase PP1 catalytic subunit [EC:3.1.3.16]	-
	OVOC3456	WBGene00240265	Ovo-ptr-15	OVP14112	IPR000731:Sterol-sensing domain;IPR003392:Protein patched/dispatched		0	0	0	0	0	0	1	0	0	0	0	0	0	0	0	0	0	0	0	1	1	0.0179211		Y	Y	Y	-	-	-	-	-			-	Nem-specific, conserved with nem species	0.001	0	837	-		IPR000731:Sterol-sensing domain;IPR003392:Protein patched/dispatched	-	-
	OVOC3531	WBGene00240340	Ovo-tbc-7	OVP09824	K21841:TBC1D24: TBC1 domain family member 24		0	0	0	0	1	0	0	0	0	0	0	0	0	0	0	0	0	0	0	1	1	0.0176471		Y	Y	Y	-	-	-	-	-			-	Conserved with all nems and hosts	81.7344	1	680	-		IPR000195:Rab-GTPase-TBC domain;IPR006571:TLDc domain;IPR035969:Rab-GTPase-TBC domain superfamily	K21841:TBC1D24: TBC1 domain family member 24	-
	OVOC3535	WBGene00240344	-	OVP07017	K13138:INTS1: integrator complex subunit 1		0	0	0	0	0	0	0	1	0	0	0	0	0	0	0	0	0	0	0	1	1	0.00618325		Y	Y	Y	-	-	-	-	-			-	Conserved with some hosts	4.33336	1	1779	-		IPR022145:Domain of unknown function DUF3677;IPR038902:Integrator complex subunit 1	K13138:INTS1: integrator complex subunit 1	-
	OVOC3546	WBGene00240355	-	OVP12231	IPR003609:PAN/Apple domain		0	0	0	0	1	0	0	0	0	0	0	0	0	0	0	0	0	0	0	1	1	0.0516304		Y	Y	Y	-	-	-	-	-			-	Nem-specific, not conserved in all species	1.47457	1	368	-		IPR003609:PAN/Apple domain	-	-
	OVOC3561	WBGene00240370	Ovo-ist-1	OVP12335	K16172:IRS1: insulin receptor substrate 1		0	0	0	0	0	0	1	0	0	0	0	0	0	0	0	0	0	0	0	1	1	0.014359		Y	Y	Y	-	-	-	-	-			-	Conserved with all nems and hosts	21.1554	1	975	-		IPR001849:Pleckstrin homology domain;IPR011993:PH-like domain superfamily;IPR039011:Insulin receptor substrate	K16172:IRS1: insulin receptor substrate 1	-
	OVOC3585	WBGene00240394	Ovo-acly-2	OVP09214	ATP-citrate synthase homolog		1	0	0	0	0	0	0	0	0	0	0	0	0	0	0	0	1	0	0	1	1	0.0143756		Y	Y	Y	-	-	-	-	-			ATP-citrate synthase homolog	Conserved with some hosts	20.0193	1	1113	-		IPR002020:Citrate synthase;IPR003781:CoA-binding;IPR005811:ATP-citrate lyase/succinyl-CoA ligase;IPR013650:ATP-grasp fold, succinyl-CoA synthetase-type;IPR013815:ATP-grasp fold, subdomain 1;IPR014608:ATP-citrate synthase;IPR016102:Succinyl-CoA synthetase-like;IPR016143:Citrate synthase-like, small alpha subdomain;IPR017440:ATP-citrate lyase/succinyl-CoA ligase, active site;IPR017866:Succinyl-CoA …	K01648:ACLY: ATP citrate (pro-S)-lyase [EC:2.3.3.8]	-
	OVOC3589	WBGene00240398	-	OVP10517	THO complex subunit 7 homolog		0	0	0	0	1	0	0	0	0	0	0	0	0	0	0	0	0	0	0	1	1	0.04		Y	Y	Y	-	-	-	-	-			THO complex subunit 7 homolog	Conserved with some hosts	0.001	0	175	-		IPR008501:THO complex subunit 7/Mft1	-	-
	OVOC3594	WBGene00240403	-	OVP06923	IPR000536:Nuclear hormone receptor, ligand-binding domain;IPR001628:Zinc finger, nuclear hormone receptor-type;IPR001723:Nuclear hormone receptor;IPR013088:Zinc finger, NHR/GATA-type;IPR035500:Nuclear hormone receptor-like domain superfamily		0	0	1	0	0	0	0	0	0	0	0	0	0	0	0	0	0	0	0	1	1	0.0305011		Y	Y	Y	-	-	-	-	-			-	Nem-specific, not conserved in all species	41.465	1	459	-		IPR000536:Nuclear hormone receptor, ligand-binding domain;IPR001628:Zinc finger, nuclear hormone receptor-type;IPR001723:Nuclear hormone receptor;IPR013088:Zinc finger, NHR/GATA-type;IPR035500:Nuclear hormone receptor-like domain superfamily	-	-
	OVOC3598	WBGene00240407	-	OVP14330	-		0	0	0	0	1	0	0	0	0	0	0	0	0	0	0	0	0	0	0	1	1	0.038835		Y	Y	Y	-	-	-	-	-			-	Nem-specific, not conserved in all species	1.74716	1	309	-		-	-	-
	OVOC3604	WBGene00240413	-	OVP02579	K15032:MTERFD: mTERF domain-containing protein, mitochondrial		0	1	0	0	0	0	0	0	0	0	0	0	0	0	0	0	0	0	1	1	1	0.0377358		Y	Y	Y	-	-	-	-	-			-	Conserved with all nems and hosts	26.2632	1	477	-		IPR003690:Transcription termination factor, mitochondrial/chloroplastic;IPR005683:Mitochondrial import receptor subunit Tom22;IPR038538:MTERF superfamily, mitochondrial/chloroplastic	K15032:MTERFD: mTERF domain-containing protein, mitochondrial	-
	OVOC362	WBGene00237171	-	OVP09844	-		0	0	0	0	1	0	0	0	0	0	0	0	0	0	0	0	0	0	32	1	1	0.0153022		Y	Y	Y	-	-	-	-	-			-	Nem-specific, not conserved in all species	88.658	1	1307	-		-	-	-
	OVOC3667	WBGene00240476	Ovo-bmk-1	OVP14369	Kinesin-like protein KIF11 homolog		0	0	0	0	0	0	0	1	0	0	1	0	0	0	0	0	0	0	2	1	1	0.0126716		Y	Y	Y	-	-	-	-	-			Kinesin-like protein KIF11 homolog	Conserved with some hosts	1.97197	1	947	-		IPR001752:Kinesin motor domain;IPR019821:Kinesin motor domain, conserved site;IPR027417:P-loop containing nucleoside triphosphate hydrolase;IPR027640:Kinesin-like protein;IPR036961:Kinesin motor domain superfamily	K10398:KIF11, EG5: kinesin family member 11	-
	OVOC3671	WBGene00240480	-	OVP12795	-		0	1	0	0	0	0	0	0	0	0	0	0	0	0	0	0	0	0	0	2	1	0.152174		Y	Y	Y	-	-	-	-	-			-	Onchocerca-specific	4.96175	1	92	Nonclassical secretion		-	-	-
	OVOC3712	WBGene00240521	Ovo-hsp-43	OVP01368	Protein lethal(2)essential for life homolog		0	0	0	0	0	0	0	1	0	0	0	0	0	0	0	0	0	0	17	1	1	0.0376712		Y	Y	Y	-	-	-	-	-			Protein lethal(2)essential for life homolog	Nem-specific, not conserved in all species	456.161	1	292	Nonclassical secretion		IPR001436:Alpha crystallin/Small heat shock protein, animal type;IPR002068:Alpha crystallin/Hsp20 domain;IPR008978:HSP20-like chaperone	-	-
	OVOC3729	WBGene00240538	-	OVP05271	-		1	0	0	0	0	0	0	0	0	0	0	0	0	0	0	0	0	0	0	1	1	0.0387931		Y	Y	Y	-	-	-	-	-			-	Nem-specific, not conserved in all species	0.339796	1	696	-		-	-	-
	OVOC3738	WBGene00240547	Ovo-hel-1	OVP13763	Spliceosome RNA helicase DDX39B homolog		0	1	1	0	0	0	0	0	0	0	0	0	0	0	0	0	0	0	13	4	1	0.0751174		Y	Y	Y	-	-	-	-	-			Spliceosome RNA helicase DDX39B homolog	Conserved with all nems and hosts	0.001	0	426	-		IPR001650:Helicase, C-terminal;IPR011545:DEAD/DEAH box helicase domain;IPR014001:Helicase superfamily 1/2, ATP-binding domain;IPR014014:RNA helicase, DEAD-box type, Q motif;IPR027417:P-loop containing nucleoside triphosphate hydrolase	K12812:DDX39B, UAP56, SUB2: ATP-dependent RNA helicase UAP56/SUB2 [EC:3.6.4.13]	-
	OVOC3760	WBGene00240569	-	OVP06000	-		0	0	1	0	0	0	0	0	0	0	0	0	0	0	0	0	0	0	0	1	1	0.0756303		Y	Y	Y	-	-	-	-	-			-	Onchocerca-specific	0.001	0	119	Nonclassical secretion		-	-	-
	OVOC3761	WBGene00240570	Ovo-dpy-22	OVP12052	Mediator of RNA polymerase II transcription subunit 12 homolog		0	0	0	0	0	0	0	1	0	0	0	0	0	0	0	0	0	0	0	1	1	0.00832562		Y	Y	Y	-	-	-	-	-			Mediator of RNA polymerase II transcription subunit 12 homolog	Conserved with all nems and hosts	25.8484	1	2162	-		IPR019035:Mediator complex, subunit Med12;IPR021990:Mediator complex, subunit Med12, LCEWAV-domain	K15162:MED12: mediator of RNA polymerase II transcription subunit 12	-
	OVOC378	WBGene00237187	Ovo-rskn-2	OVP12455	Putative ribosomal protein S6 kinase alpha-2		0	0	0	0	1	1	0	0	1	0	0	0	0	0	0	0	0	0	0	2	1	0.0203562		Y	Y	Y	-	-	-	-	-			Putative ribosomal protein S6 kinase alpha-2	Conserved with some hosts	30.9104	1	786	-		IPR000719:Protein kinase domain;IPR000961:AGC-kinase, C-terminal;IPR008271:Serine/threonine-protein kinase, active site;IPR011009:Protein kinase-like domain superfamily;IPR016239:Ribosomal protein S6 kinase II;IPR017441:Protein kinase, ATP binding site;IPR017892:Protein kinase, C-terminal	K04445:RPS6KA5, MSK1: ribosomal protein S6 kinase alpha-5 [EC:2.7.11.1]	-
	OVOC3795	WBGene00240604	-	OVP10766	-		0	0	1	0	0	0	0	0	0	0	0	0	0	0	0	0	0	0	0	1	1	0.333333		Y	Y	Y	-	-	-	-	-			-	Onchocerca-specific	4.61043	1	60	Nonclassical secretion		-	-	-
	OVOC3839	WBGene00240648	Ovo-npp-19	OVP12830	Nucleoporin NUP53 homolog		0	0	0	0	0	1	0	0	0	0	0	0	0	0	0	0	0	0	1	1	1	-		Y	Y	Y	-	-	-	-	-			Nucleoporin NUP53 homolog	Conserved with some hosts	36.2013	1	306	Nonclassical secretion		IPR007846:RNA-recognition motif (RRM) Nup35-type domain;IPR012677:Nucleotide-binding alpha-beta plait domain superfamily;IPR017389:Nucleoporin, NUP53;IPR035979:RNA-binding domain superfamily	K14313:NUP35, NUP53: nuclear pore complex protein Nup53	-
	OVOC3846	WBGene00240655	Ovo-cutl-28	OVP12762	IPR001507:Zona pellucida domain;IPR003609:PAN/Apple domain		0	0	0	0	0	0	0	1	0	0	0	0	0	0	0	0	0	0	0	1	1	0.0127479		Y	Y	Y	-	-	-	-	-			-	Nem-specific, not conserved in all species	1.49754	1	706	-		IPR001507:Zona pellucida domain;IPR003609:PAN/Apple domain	-	-
	OVOC3877	WBGene00240686	-	OVP12547	-		0	1	0	0	0	0	0	0	0	0	0	0	0	0	0	0	0	0	0	1	1	0.0155807		Y	Y	Y	-	-	-	-	-			-	Nem-specific, not conserved in all species	1.16006	0.875	706	-		-	-	-
	OVOC3884	WBGene00240693	Ovo-max-2	OVP14729	K04409:PAK1: p21-activated kinase 1 [EC:2.7.11.1]		0	1	1	0	0	0	0	0	0	0	0	0	0	0	0	0	0	0	0	4	1	0.0263566		Y	Y	Y	-	-	-	-	-			-	Conserved with all nems and hosts	0.519116	1	645	-		IPR000095:CRIB domain;IPR000719:Protein kinase domain;IPR008271:Serine/threonine-protein kinase, active site;IPR011009:Protein kinase-like domain superfamily;IPR017441:Protein kinase, ATP binding site;IPR036936:CRIB domain superfamily	K04409:PAK1: p21-activated kinase 1 [EC:2.7.11.1]	-
	OVOC3890	WBGene00240699	Ovo-unc-129	OVP04761	IPR001839:Transforming growth factor-beta, C-terminal;IPR015615:Transforming growth factor-beta-related;IPR017948:Transforming growth factor beta, conserved site;IPR029034:Cystine-knot cytokine		0	0	0	0	1	0	0	0	0	0	0	0	0	0	0	0	0	0	0	1	1	0.0404255		Y	Y	Y	-	-	-	-	-			-	Conserved with all nems and hosts	0.766163	1	470	Signal peptide		IPR001839:Transforming growth factor-beta, C-terminal;IPR015615:Transforming growth factor-beta-related;IPR017948:Transforming growth factor beta, conserved site;IPR029034:Cystine-knot cytokine	-	Y
	OVOC3893	WBGene00240702	-	OVP04711	K03083:GSK3B: glycogen synthase kinase 3 beta [EC:2.7.11.26]		0	0	0	1	0	0	0	0	0	0	0	0	0	0	0	0	0	0	6	1	1	0.0373134		Y	Y	Y	-	-	-	-	-			-	Conserved with all nems and hosts	13.4924	1	402	-		IPR000719:Protein kinase domain;IPR008271:Serine/threonine-protein kinase, active site;IPR011009:Protein kinase-like domain superfamily;IPR017441:Protein kinase, ATP binding site;IPR039192:Glycogen synthase kinase 3, catalytic domain	K03083:GSK3B: glycogen synthase kinase 3 beta [EC:2.7.11.26]	-
	OVOC3895	WBGene00240704	-	OVP08430	IPR011029:Death-like domain superfamily		0	0	0	0	0	0	1	0	0	0	0	0	0	0	0	0	0	0	0	1	1	0.0541311		Y	Y	Y	-	-	-	-	-			-	Nem-specific, not conserved in all species	27.627	1	351	-		IPR011029:Death-like domain superfamily	-	-
	OVOC3898	WBGene00240707	Ovo-hlb-1	OVP11911	Liprin-beta homolog		0	0	0	0	1	0	0	0	0	0	0	0	0	0	0	0	0	0	0	1	1	0.0138298		Y	Y	Y	-	-	-	-	-			Liprin-beta homolog	Conserved with all nems and hosts	11.1967	1	940	-		IPR001660:Sterile alpha motif domain;IPR013761:Sterile alpha motif/pointed domain superfamily;IPR029515:LAR-interacting protein, Liprin;IPR030444:Liprin-beta;IPR037617:Liprin-beta, SAM domain repeat 1;IPR037618:Liprin-beta, SAM domain repeat 2	-	-
	OVOC3916	WBGene00240725	-	OVP07327	-		0	0	1	0	0	0	0	0	0	0	0	0	0	0	0	0	0	0	0	7	1	0.226667		Y	Y	Y	-	-	-	-	-			-	Onchocerca-specific	0.00239597	0.125	75	Nonclassical secretion		-	-	-
	OVOC3936	WBGene00240745	-	OVP03623	Slo-interacting protein 1 homolog		0	0	1	0	0	0	0	0	0	0	0	0	0	0	0	0	0	0	0	1	1	0.0322581		Y	Y	Y	-	-	-	-	-			Slo-interacting protein 1 homolog	Conserved with all nems and hosts	169.727	1	589	Nonclassical secretion		IPR001478:PDZ domain;IPR036034:PDZ superfamily	K15682:PDZRN3_4, LNX3_4: ligand of Numb protein X 3/4 [EC:2.3.2.27]	-
	OVOC3979	WBGene00240788	-	OVP02594	-		0	0	0	0	0	0	0	1	0	0	0	0	0	0	0	0	0	0	24	1	1	0.0269886		Y	Y	Y	-	-	-	-	-			-	Filarial-specific, conserved with filarial species	121.2	1	704	-		-	-	-
	OVOC4036	WBGene00240845	Ovo-sek-3	OVP09447	K04430:MAP2K4, MKK4: mitogen-activated protein kinase kinase 4 [EC:2.7.12.2]		0	0	0	0	1	0	0	0	1	0	0	0	0	0	0	0	0	0	5	1	1	0.0828729		Y	Y	Y	-	-	-	-	-			-	Conserved with some hosts	27.1958	1	362	-		IPR000719:Protein kinase domain;IPR008271:Serine/threonine-protein kinase, active site;IPR011009:Protein kinase-like domain superfamily;IPR017441:Protein kinase, ATP binding site	K04430:MAP2K4, MKK4: mitogen-activated protein kinase kinase 4 [EC:2.7.12.2]	-
	OVOC4048	WBGene00240857	-	OVP07603	-		0	0	0	0	0	0	1	0	0	0	0	0	0	0	0	0	0	0	0	1	1	0.0894737		Y	Y	Y	-	-	-	-	-			-	Onchocerca-specific	0.101504	0.75	190	Nonclassical secretion		-	-	-
	OVOC4068	WBGene00240877	Ovo-uso-1	OVP08074	IPR006953:Vesicle tethering protein Uso1/P115-like , head domain;IPR011989:Armadillo-like helical;IPR016024:Armadillo-type fold;IPR041209:Vesicle tethering protein p115, armadillo tether-repeat		0	1	0	0	0	0	0	0	0	0	0	0	0	0	0	0	0	0	10	4	1	0.0260181		Y	Y	Y	-	-	-	-	-			-	Conserved with all nems and hosts	19.4326	1	884	Nonclassical secretion		IPR006953:Vesicle tethering protein Uso1/P115-like , head domain;IPR011989:Armadillo-like helical;IPR016024:Armadillo-type fold;IPR041209:Vesicle tethering protein p115, armadillo tether-repeat	-	-
	OVOC4073	WBGene00240882	Ovo-islo-1	OVP11514	-		0	1	0	0	0	0	0	0	0	0	0	0	0	0	0	0	0	0	0	1	1	0.03125		Y	Y	Y	-	-	-	-	-			-	Nem-specific, conserved with nem species	23.9992	1	320	-		-	-	-
	OVOC4077	WBGene00240886	Ovo-tgt-1	OVP07530	Putative queuine tRNA-ribosyltransferase		0	0	1	0	0	0	0	0	0	0	0	0	0	0	0	0	0	0	0	2	1	0.0259067		Y	Y	Y	-	-	-	-	-			Putative queuine tRNA-ribosyltransferase	Conserved with some hosts	9.10761	1	386	Nonclassical secretion		IPR002616:tRNA-guanine(15) transglycosylase-like;IPR004803:tRNA-guanine transglycosylase;IPR036511:Queuine tRNA-ribosyltransferase-like	K00773:tgt, QTRT1: queuine tRNA-ribosyltransferase [EC:2.4.2.29]	-
	OVOC408	WBGene00237217	-	OVP13321	Bax inhibitor 1 homolog		0	0	1	0	0	0	0	0	0	0	0	0	0	0	0	0	0	0	1	2	1	0.0367347		Y	Y	Y	-	-	-	-	-			Bax inhibitor 1 homolog	Conserved with some hosts	35.6836	1	245	-		IPR006214:Bax inhibitor 1-related	K21889:TMBIM6, BI1, TEGT: Bax inhibitor 1	-
	OVOC4080	WBGene00240889	Ovo-clec-78	OVP07179	IPR000152:EGF-type aspartate/asparagine hydroxylation site;IPR000421:Coagulation factor 5/8 C-terminal domain;IPR000436:Sushi/SCR/CCP domain;IPR000742:EGF-like domain;IPR000859:CUB domain;IPR001304:C-type lectin-like;IPR001881:EGF-like calcium-binding domain;IPR002172:Low-density lipoprotein (LDL) receptor class A repeat;IPR003410:HYR domain;IPR008979:Galactose-binding-like domain superfamily;IPR…		0	0	0	1	0	0	0	0	0	0	0	0	0	0	0	0	0	0	6	2	1	0.0041806		Y	Y	Y	-	-	-	-	-			-	Conserved with some hosts	0.310988	1	3588	-		IPR000152:EGF-type aspartate/asparagine hydroxylation site;IPR000421:Coagulation factor 5/8 C-terminal domain;IPR000436:Sushi/SCR/CCP domain;IPR000742:EGF-like domain;IPR000859:CUB domain;IPR001304:C-type lectin-like;IPR001881:EGF-like calcium-binding domain;IPR002172:Low-density lipoprotein (LDL) receptor class A repeat;IPR003410:HYR domain;IPR008979:Galactose-binding-like domain superfamily;IPR…	-	-
	OVOC4084	WBGene00240893	-	OVP13291	K20045:ITSN: intersectin		1	0	0	0	0	0	0	0	0	0	0	1	0	0	0	0	0	0	5	2	1	0.00530856		Y	Y	Y	-	-	-	-	-			-	Conserved with some hosts	0.001	0	1507	-		IPR000219:Dbl homology (DH) domain;IPR000261:EH domain;IPR001452:SH3 domain;IPR001849:Pleckstrin homology domain;IPR002048:EF-hand domain;IPR011992:EF-hand domain pair;IPR011993:PH-like domain superfamily;IPR018247:EF-Hand 1, calcium-binding site;IPR035899:Dbl homology (DH) domain superfamily;IPR036028:SH3-like domain superfamily	K20045:ITSN: intersectin	-
	OVOC4099b	WBGene00240908	-	OVP14666	Stress-activated protein kinase JNK homolog		0	1	1	0	0	0	0	0	0	0	0	0	0	0	0	0	0	0	2	2	1	0.0511182		Y	Y	Y	-	-	-	-	-			Stress-activated protein kinase JNK homolog	Conserved with all nems and hosts	-	0	313	-		IPR000719:Protein kinase domain;IPR003527:Mitogen-activated protein (MAP) kinase, conserved site;IPR008271:Serine/threonine-protein kinase, active site;IPR008351:Mitogen-activated protein (MAP) kinase, JNK;IPR011009:Protein kinase-like domain superfamily	K04440:JNK: mitogen-activated protein kinase 8/9/10 (c-Jun N-terminal kinase) [EC:2.7.11.24]	-
	OVOC4140	WBGene00240949	-	OVP08554	GDP-mannose 4,6 dehydratase homolog		0	0	1	0	0	0	0	0	0	0	0	0	0	0	0	0	0	0	3	1	1	0.0595855		Y	Y	Y	-	-	-	-	-			GDP-mannose 4,6 dehydratase homolog	Conserved with all nems and hosts	53.6662	1	386	-		IPR006368:GDP-mannose 4,6-dehydratase;IPR016040:NAD(P)-binding domain;IPR036291:NAD(P)-binding domain superfamily	K01711:gmd, GMDS: GDPmannose 4,6-dehydratase [EC:4.2.1.47]	-
	OVOC4149	WBGene00240958	Ovo-ric-3	OVP12884	Resistance to inhibitors of cholinesterase protein 3 homolog		0	1	0	0	0	0	0	0	0	0	0	0	0	0	0	0	0	0	0	1	1	0.0909091		Y	Y	Y	-	-	-	-	-			Resistance to inhibitors of cholinesterase protein 3 homolog	Nem-specific, conserved with nem species	18.2484	1	297	-		IPR026160:Resistance to inhibitors of cholinesterase protein 3;IPR032763:Resistance to inhibitors of cholinesterase protein 3, N-terminal	-	-
	OVOC4166	WBGene00240975	-	OVP06202	Hexokinase homolog		0	0	0	0	0	1	0	0	0	0	0	0	0	0	0	0	0	0	14	1	1	0.0221239		Y	Y	Y	-	-	-	-	-			Hexokinase homolog	Nem-specific, conserved with nem species	28.1157	1	452	-		IPR001312:Hexokinase;IPR022672:Hexokinase, N-terminal;IPR022673:Hexokinase, C-terminal;IPR043129:ATPase, nucleotide binding domain	K00844:HK: hexokinase [EC:2.7.1.1]	-
	OVOC4202	WBGene00241011	Ovo-fem-1	OVP04945	Sex-determining protein fem-1 homolog		1	0	0	0	0	0	0	0	0	0	0	0	0	0	0	0	0	0	0	1	1	0.0141287		Y	Y	Y	-	-	-	-	-			Sex-determining protein fem-1 homolog	Conserved with some hosts	33.0027	1	637	-		IPR002110:Ankyrin repeat;IPR020683:Ankyrin repeat-containing domain;IPR036770:Ankyrin repeat-containing domain superfamily	-	-
	OVOC4211	WBGene00241020	-	OVP07168	Poly(ADP-ribose) glycohydrolase homolog		0	0	0	0	0	0	1	0	0	0	0	0	0	0	0	0	0	0	0	1	1	0.0228385		Y	Y	Y	-	-	-	-	-			Poly(ADP-ribose) glycohydrolase homolog	Conserved with some hosts	10.414	1	613	-		IPR007724:Poly(ADP-ribose) glycohydrolase	K07759:PARG: poly(ADP-ribose) glycohydrolase [EC:3.2.1.143]	-
	OVOC4238	WBGene00241047	-	OVP10042	Acetylcholine receptor subunit alpha-type homolog		0	0	0	1	0	0	0	0	0	0	0	0	0	0	0	0	0	0	0	1	1	0.0225564		Y	Y	Y	-	-	-	-	-			Acetylcholine receptor subunit alpha-type homolog	Conserved with all nems and hosts	5.4516	1	532	-		IPR002394:Nicotinic acetylcholine receptor;IPR006029:Neurotransmitter-gated ion-channel transmembrane domain;IPR006201:Neurotransmitter-gated ion-channel;IPR006202:Neurotransmitter-gated ion-channel ligand-binding domain;IPR018000:Neurotransmitter-gated ion-channel, conserved site;IPR036719:Neurotransmitter-gated ion-channel transmembrane domain superfamily;IPR036734:Neurotransmitter-gated ion-ch…	K05312:CHRNN: nicotinic acetylcholine receptor, invertebrate	Y
	OVOC4266	WBGene00241075	-	OVP13182	K17199:RASEF, RAB45: Ras and EF-hand domain-containing protein		0	0	1	0	0	0	0	0	0	0	0	0	0	0	0	0	0	0	0	1	1	0.0417457		Y	Y	Y	-	-	-	-	-			-	Conserved with all nems and hosts	2.93342	1	527	Nonclassical secretion		IPR001806:Small GTPase;IPR005225:Small GTP-binding protein domain;IPR011992:EF-hand domain pair;IPR027417:P-loop containing nucleoside triphosphate hydrolase	K17199:RASEF, RAB45: Ras and EF-hand domain-containing protein	-
	OVOC4296	WBGene00241105	-	OVP09582	Vinculin homolog		0	0	0	0	0	1	0	0	0	0	0	0	0	0	0	0	0	0	26	4	1	-		Y	Y	Y	-	-	-	-	-			Vinculin homolog	Conserved with all nems and hosts	0.001	0	992	-		IPR000633:Vinculin, conserved site;IPR006077:Vinculin/alpha-catenin;IPR017997:Vinculin;IPR036723:Alpha-catenin/vinculin-like superfamily	K05700:VCL: vinculin	-
	OVOC4327	WBGene00241136	-	OVP07946	K10477:BTBD1_2: BTB/POZ domain-containing protein 1/2		0	1	0	0	0	0	0	0	0	0	0	1	0	0	0	0	0	0	0	1	1	0.0409511		Y	Y	Y	-	-	-	-	-			-	Conserved with some hosts	255.169	1	757	-		IPR000210:BTB/POZ domain;IPR011333:SKP1/BTB/POZ domain superfamily;IPR011705:BTB/Kelch-associated;IPR012983:PHR;IPR038648:PHR domain superfamily	K10477:BTBD1_2: BTB/POZ domain-containing protein 1/2	-
	OVOC4331	WBGene00241140	Ovo-rnp-3	OVP03065	U1 small nuclear ribonucleoprotein A homolog		0	0	0	1	0	0	0	0	0	0	0	0	0	0	0	0	0	0	0	1	1	0.018711		Y	Y	Y	-	-	-	-	-			U1 small nuclear ribonucleoprotein A homolog	Conserved with all nems and hosts	47.8513	1	481	-		IPR000504:RNA recognition motif domain;IPR001623:DnaJ domain;IPR004640:Co-chaperone Hsc20;IPR009073:Co-chaperone HscB, C-terminal oligomerisation domain;IPR012677:Nucleotide-binding alpha-beta plait domain superfamily;IPR035979:RNA-binding domain superfamily;IPR036386:HscB, C-terminal domain superfamily;IPR036869:Chaperone J-domain superfamily	K11094:SNRPB2: U2 small nuclear ribonucleoprotein B''	-
	OVOC4333	WBGene00241142	Ovo-mep-1	OVP07889	MOG interacting and ectopic P-granules protein 1 homolog		0	0	0	1	0	0	0	0	0	0	0	0	0	0	0	0	0	0	0	1	1	0.0190931		Y	Y	Y	-	-	-	-	-			MOG interacting and ectopic P-granules protein 1 homolog	Conserved with some hosts	32.2884	1	838	-		IPR013087:Zinc finger C2H2-type;IPR036236:Zinc finger C2H2 superfamily	-	-
	OVOC4341	WBGene00241150	Ovo-unc-115	OVP12287	K07520:ABLIM: actin-binding LIM protein		0	0	0	0	0	0	1	0	0	0	0	0	0	0	0	0	0	0	10	3	1	0.0207668		Y	Y	Y	-	-	-	-	-			-	Conserved with all nems and hosts	164.58	1	626	-		IPR001781:Zinc finger, LIM-type;IPR003128:Villin headpiece;IPR036886:Villin headpiece domain superfamily	K07520:ABLIM: actin-binding LIM protein	-
	OVOC4344	WBGene00241153	-	OVP01994	GPI inositol-deacylase homolog		0	0	0	1	0	0	0	0	0	0	0	0	0	0	0	0	0	0	0	1	1	0.00964187		Y	Y	Y	-	-	-	-	-			GPI inositol-deacylase homolog	Conserved with some hosts	11.1516	1	726	-		IPR012908:GPI inositol-deacylase PGAP1-like;IPR029058:Alpha/Beta hydrolase fold;IPR039529:GPI inositol-deacylase	K05294:PGAP1: GPI inositol-deacylase [EC:3.-.-.-]	-
	OVOC4365	WBGene00241174	Ovo-immt-2	OVP13646	Mitochondrial inner membrane protein homolog		0	0	0	0	1	0	0	1	1	0	0	0	0	0	0	0	0	0	27	2	1	0.0387481		Y	Y	Y	-	-	-	-	-			Mitochondrial inner membrane protein homolog	Conserved with all nems and hosts	0.0771769	0.875	671	-		IPR019133:Mitochondrial inner membrane protein Mitofilin	K17785:IMMT, FCJ1, MNOS2: mitofilin	-
	OVOC4370	WBGene00241179	-	OVP07430	-		1	0	0	0	0	0	0	0	0	0	0	0	0	0	0	0	0	0	0	1	1	0.0188679		Y	Y	Y	-	-	-	-	-			-	Nem-specific, not conserved in all species	120.192	1	530	Nonclassical secretion		-	-	-
	OVOC439	WBGene00237248	Ovo-vha-10	OVP08328	Putative V-type proton ATPase subunit G		0	1	0	0	0	0	0	0	0	0	0	0	0	0	0	0	0	0	7	1	1	0.088		Y	Y	Y	-	-	-	-	-			Putative V-type proton ATPase subunit G	Nem-specific, not conserved in all species	10.0179	1	125	-		IPR005124:Vacuolar (H+)-ATPase G subunit	K02152:ATPeV1G, ATP6G: V-type H+-transporting ATPase subunit G	-
	OVOC4406	WBGene00241215	-	OVP10221	IPR029717:FAM193 family		0	0	0	0	1	0	0	0	0	0	0	1	0	0	0	0	0	0	0	1	1	0.00384986		Y	Y	Y	-	-	-	-	-			-	Conserved with some hosts	56.0854	1	2078	-		IPR029717:FAM193 family	-	-
	OVOC4418	WBGene00241227	-	OVP03038	-		0	0	0	0	0	0	0	1	0	0	0	0	0	0	0	0	0	0	0	1	1	0.076087		Y	Y	Y	-	-	-	-	-			-	Nem-specific, not conserved in all species	0.107121	0.75	276	-		-	-	-
	OVOC4423	WBGene00241232	-	OVP09459	K00907:MYLK: myosin-light-chain kinase [EC:2.7.11.18]		0	0	0	0	0	0	0	1	0	0	0	0	1	0	0	0	0	0	0	1	1	0.00699301		Y	Y	Y	-	-	-	-	-			-	Conserved with some hosts	4.07158	1	1287	-		IPR000719:Protein kinase domain;IPR008271:Serine/threonine-protein kinase, active site;IPR011009:Protein kinase-like domain superfamily;IPR017441:Protein kinase, ATP binding site	K00907:MYLK: myosin-light-chain kinase [EC:2.7.11.18]	-
	OVOC4431h	WBGene00241240	Ovo-unc-44	OVP14580	AO66 ankyrin homolog		0	0	0	1	0	0	0	0	0	0	0	0	0	0	0	0	0	0	4	1	1	0.00329829		Y	Y	Y	-	-	-	-	-			AO66 ankyrin homolog	Conserved with all nems and hosts	0.030863	0.875	4851	-		IPR000488:Death domain;IPR000906:ZU5 domain;IPR002110:Ankyrin repeat;IPR011029:Death-like domain superfamily;IPR020683:Ankyrin repeat-containing domain;IPR036770:Ankyrin repeat-containing domain superfamily;IPR040745:Ankyrin, UPA domain	K10380:ANK: ankyrin	-
	OVOC4436	WBGene00241245	Ovo-hmg-5	OVP12278	IPR009071:High mobility group box domain;IPR036910:High mobility group box domain superfamily		0	0	0	0	1	0	0	1	0	0	0	0	0	0	0	0	0	0	4	2	1	0.0597015		Y	Y	Y	-	-	-	-	-			-	Filarial-specific, conserved with filarial species	30.2339	1	201	Nonclassical secretion		IPR009071:High mobility group box domain;IPR036910:High mobility group box domain superfamily	-	-
	OVOC4438	WBGene00241247	Ovo-seld-1	OVP03388	Putative selenide, water dikinase		0	1	1	0	0	0	0	0	0	0	0	0	0	0	0	0	0	0	8	2	1	0.0179949		Y	Y	Y	-	-	-	-	-			Putative selenide, water dikinase	Conserved with all nems and hosts	0.001	0	389	Nonclassical secretion		IPR004536:Selenophosphate synthetase;IPR010918:PurM-like, C-terminal domain;IPR016188:PurM-like, N-terminal domain;IPR036676:PurM-like, C-terminal domain superfamily;IPR036921:PurM-like, N-terminal domain superfamily	K01008:selD, SEPHS: selenide, water dikinase [EC:2.7.9.3]	-
	OVOC4439	WBGene00241248	-	OVP02528	-		0	1	1	0	0	0	0	0	0	0	0	0	0	0	0	0	0	0	0	2	1	0.325		Y	Y	Y	-	-	-	-	-			-	Onchocerca-specific	0.001	0	40	Nonclassical secretion		-	-	-
	OVOC4444	WBGene00241253	Ovo-pes-9	OVP13900	K08660:CNDP2: cytosolic nonspecific dipeptidase [EC:3.4.13.18]		1	0	0	0	0	0	0	0	0	0	0	0	0	0	0	0	0	0	16	1	1	0.0317125		Y	Y	Y	-	-	-	-	-			-	Conserved with all nems and hosts	0.569294	1	473	-		IPR001261:ArgE/DapE/ACY1/CPG2/YscS, conserved site;IPR002933:Peptidase M20;IPR011650:Peptidase M20, dimerisation domain;IPR017153:Cytosolic nonspecific dipeptidase/DUG1	K08660:CNDP2: cytosolic nonspecific dipeptidase [EC:3.4.13.18]	-
	OVOC4468	WBGene00241277	Ovo-itr-1	OVP02488	Inositol 1,4,5-trisphosphate receptor itr-1 homolog		0	0	0	1	0	0	0	0	0	0	0	0	0	0	1	0	0	0	0	2	1	0.00243902		Y	Y	Y	-	-	-	-	-			Inositol 1,4,5-trisphosphate receptor itr-1 homolog	Conserved with all nems and hosts	8.36835	1	2870	-		IPR000493:Inositol 1,4,5-trisphosphate receptor;IPR000699:RIH domain;IPR005821:Ion transport domain;IPR013662:RyR/IP3R Homology associated domain;IPR014821:Inositol 1,4,5-trisphosphate/ryanodine receptor;IPR016024:Armadillo-type fold;IPR016093:MIR motif;IPR035910:RyR/IP3 receptor binding core, RIH domain superfamily;IPR036300:Mir domain superfamily	K04958:ITPR1: inositol 1,4,5-triphosphate receptor type 1	-
	OVOC4479	WBGene00241288	Ovo-fbp-1	OVP02018	Fructose-1,6-bisphosphatase homolog		0	0	1	0	0	0	0	0	0	0	0	0	0	0	0	0	0	0	15	1	1	0.0206186		Y	Y	Y	-	-	-	-	-			Fructose-1,6-bisphosphatase homolog	Conserved with all nems and hosts	99.69	1	388	-		IPR000146:Fructose-1,6-bisphosphatase class 1;IPR020548:Fructose-1,6-bisphosphatase, active site;IPR028343:Fructose-1,6-bisphosphatase;IPR033391:Fructose-1-6-bisphosphatase class I, N-terminal	K03841:FBP, fbp: fructose-1,6-bisphosphatase I [EC:3.1.3.11]	-
	OVOC4492	WBGene00241301	-	OVP13371	Rho GTPase-activating protein 92B homolog		0	0	0	1	0	0	1	0	0	0	0	0	0	0	0	0	0	0	2	4	1	0.0135685		Y	Y	Y	-	-	-	-	-			Rho GTPase-activating protein 92B homolog	Conserved with all nems and hosts	0.001	0	737	-		IPR000198:Rho GTPase-activating protein domain;IPR004148:BAR domain;IPR008936:Rho GTPase activation protein;IPR027267:AH/BAR domain superfamily	K20638:ARHGAP17, RICH1: Rho GTPase-activating protein 17	-
	OVOC4502	WBGene00241311	-	OVP07943	Uncharacterized monothiol glutaredoxin homolog		0	1	0	0	0	0	0	0	0	0	0	0	0	0	0	0	0	0	0	1	1	0.209302		Y	Y	Y	-	-	-	-	-			Uncharacterized monothiol glutaredoxin homolog	Conserved with all nems and hosts	1.26536	0.875	129	Nonclassical secretion		IPR002109:Glutaredoxin;IPR014025:Glutaredoxin subgroup;IPR036249:Thioredoxin-like superfamily	K03676:grxC, GLRX, GLRX2: glutaredoxin 3	-
	OVOC451	WBGene00237260	-	OVP13327	IPR010480:Pepsin inhibitor-3-like repeated domain		0	0	0	0	1	0	0	0	0	0	0	0	0	0	0	0	0	0	6	1	1	0.0956938		Y	Y	Y	-	-	-	-	-			-	Nem-specific, not conserved in all species	595.164	1	209	Nonclassical secretion		IPR010480:Pepsin inhibitor-3-like repeated domain	-	-
	OVOC4530	WBGene00241339	-	OVP03005	-		0	1	0	0	0	0	0	0	0	0	0	0	0	0	0	0	0	0	22	1	1	0.0220022		Y	Y	Y	-	-	-	-	-			-	Nem-specific, not conserved in all species	70.3773	1	909	-		-	-	-
	OVOC4544	WBGene00241353	Ovo-ark-1	OVP11298	Tyrosine-protein kinase PR2 homolog		0	1	1	0	0	0	0	0	0	0	0	0	0	0	0	0	0	0	0	3	1	0.0425101		Y	Y	Y	-	-	-	-	-			Tyrosine-protein kinase PR2 homolog	Conserved with some hosts	67.078	1	494	-		IPR000095:CRIB domain;IPR000719:Protein kinase domain;IPR001245:Serine-threonine/tyrosine-protein kinase, catalytic domain;IPR008266:Tyrosine-protein kinase, active site;IPR011009:Protein kinase-like domain superfamily;IPR017441:Protein kinase, ATP binding site;IPR020635:Tyrosine-protein kinase, catalytic domain	K08886:TNK2, ACK1: activated CDC42 kinase 1 [EC:2.7.10.2 2.7.11.1]	-
	OVOC458	WBGene00237267	Ovo-nmtn-1	OVP13223	IPR001680:WD40 repeat;IPR006594:LIS1 homology motif;IPR006595:CTLH, C-terminal LisH motif;IPR015943:WD40/YVTN repeat-like-containing domain superfamily;IPR017986:WD40-repeat-containing domain;IPR036322:WD40-repeat-containing domain superfamily;IPR040067:WD repeat-containing protein 47		0	1	0	0	0	0	1	0	1	0	0	0	0	0	0	0	0	0	0	3	1	0.0124611		Y	Y	Y	-	-	-	-	-			-	Conserved with all nems and hosts	0.00224191	0.25	963	-		IPR001680:WD40 repeat;IPR006594:LIS1 homology motif;IPR006595:CTLH, C-terminal LisH motif;IPR015943:WD40/YVTN repeat-like-containing domain superfamily;IPR017986:WD40-repeat-containing domain;IPR036322:WD40-repeat-containing domain superfamily;IPR040067:WD repeat-containing protein 47	-	-
	OVOC4588	WBGene00241397	Ovo-lact-9	OVP02136	Serine beta-lactamase-like protein LACTB, mitochondrial homolog		0	0	0	0	0	0	1	0	0	0	0	0	0	0	0	0	0	0	0	3	1	0.0155709		Y	Y	Y	-	-	-	-	-			Serine beta-lactamase-like protein LACTB, mitochondrial homolog	Conserved with some hosts	29.8432	1	578	Signal peptide		IPR001466:Beta-lactamase-related;IPR012338:Beta-lactamase/transpeptidase-like	K17382:LACTB: serine beta-lactamase-like protein LACTB, mitochondrial	Y
	OVOC46	WBGene00236855	-	OVP13421	-		0	0	1	0	0	0	0	0	0	0	0	0	0	0	0	0	0	0	0	1	1	0.022113		Y	Y	Y	-	-	-	-	-			-	Nem-specific, not conserved in all species	3.43296	1	407	-		-	-	-
	OVOC4620	WBGene00241429	-	OVP03503	K15691:RFWD3: E3 ubiquitin-protein ligase RFWD3 [EC:2.3.2.27]		0	1	1	0	0	0	0	1	0	1	0	0	0	0	0	0	0	0	0	5	1	0.0314685		Y	Y	Y	-	-	-	-	-			-	Conserved with some hosts	23.9391	1	572	-		IPR001841:Zinc finger, RING-type;IPR013083:Zinc finger, RING/FYVE/PHD-type;IPR015943:WD40/YVTN repeat-like-containing domain superfamily;IPR037381:E3 ubiquitin-protein ligase RFWD3	K15691:RFWD3: E3 ubiquitin-protein ligase RFWD3 [EC:2.3.2.27]	-
	OVOC4637	WBGene00241446	Ovo-cpna-4	OVP02644	K24524:CPNE1_2_3: copine 1/2/3		0	1	0	0	0	0	0	0	0	0	0	0	0	0	0	0	0	0	0	1	1	0.0174672		Y	Y	Y	-	-	-	-	-			-	Nem-specific, not conserved in all species	0.759318	1	687	-		IPR010734:Copine	K24524:CPNE1_2_3: copine 1/2/3	-
	OVOC4639	WBGene00241448	-	OVP04066	IPR000651:Ras-like guanine nucleotide exchange factor, N-terminal;IPR001895:Ras guanine-nucleotide exchange factors catalytic domain;IPR008937:Ras-like guanine nucleotide exchange factor;IPR023578:Ras guanine nucleotide exchange factor domain superfamily;IPR036964:Ras guanine-nucleotide exchange factor catalytic domain superfamily		0	0	0	0	0	0	1	0	0	0	0	0	0	0	0	0	0	0	0	1	1	0.0189076		Y	Y	Y	-	-	-	-	-			-	Conserved with some hosts	4.1617	1	476	Nonclassical secretion		IPR000651:Ras-like guanine nucleotide exchange factor, N-terminal;IPR001895:Ras guanine-nucleotide exchange factors catalytic domain;IPR008937:Ras-like guanine nucleotide exchange factor;IPR023578:Ras guanine nucleotide exchange factor domain superfamily;IPR036964:Ras guanine-nucleotide exchange factor catalytic domain superfamily	-	-
	OVOC4655	WBGene00241464	-	OVP06304	-		0	0	0	1	0	0	0	0	0	0	0	0	0	0	0	0	0	0	0	1	1	0.320513		Y	Y	Y	-	-	-	-	-			-	Onchocerca-specific	1.03865	0.875	78	Nonclassical secretion		-	-	-
	OVOC4658	WBGene00241467	Ovo-arl-1	OVP14193	ADP-ribosylation factor-like protein 1 homolog		0	0	0	0	0	1	0	0	0	0	0	0	0	0	0	0	0	0	2	1	1	-		Y	Y	Y	-	-	-	-	-			ADP-ribosylation factor-like protein 1 homolog	Conserved with some hosts	0.001	0	180	-		IPR005225:Small GTP-binding protein domain;IPR006689:Small GTPase superfamily, ARF/SAR type;IPR027417:P-loop containing nucleoside triphosphate hydrolase	K07942:ARL1: ADP-ribosylation factor-like protein 1	-
	OVOC4678	WBGene00241487	-	OVP11365	IPR010761:Clc protein-like		1	0	0	0	0	0	0	0	0	0	0	0	0	0	0	0	0	0	0	1	1	0.0111111		Y	Y	Y	-	-	-	-	-			-	Nem-specific, not conserved in all species	43.1801	1	720	-		IPR010761:Clc protein-like	-	-
	OVOC4692	WBGene00241501	Ovo-sir-2.1	OVP04067	NAD-dependent protein deacetylase sir-2.1 homolog		0	0	0	1	0	0	0	0	0	0	0	0	0	0	0	0	0	0	0	1	1	0.0154374		Y	Y	Y	-	-	-	-	-			NAD-dependent protein deacetylase sir-2.1 homolog	Conserved with some hosts	9.49834	1	583	-		IPR003000:Sirtuin family;IPR026590:Sirtuin family, catalytic core domain;IPR026591:Sirtuin, catalytic core small domain superfamily;IPR029035:DHS-like NAD/FAD-binding domain superfamily	K11411:SIRT1, SIR2L1: NAD+-dependent protein deacetylase sirtuin 1 [EC:2.3.1.286]	-
	OVOC470	WBGene00237279	-	OVP08456	-		0	0	1	0	1	0	0	0	0	0	0	0	0	0	0	0	0	0	0	3	1	0.192308		Y	Y	Y	-	-	-	-	-			-	Onchocerca-specific	0.001	0	78	Nonclassical secretion		-	-	-
	OVOC471	WBGene00237280	-	OVP02655	Ceramide kinase 1 homolog		0	0	0	0	0	0	1	0	0	0	0	0	0	0	0	0	0	0	11	1	1	0.0259965		Y	Y	Y	-	-	-	-	-			Ceramide kinase 1 homolog	Conserved with some hosts	18.6044	1	577	-		IPR001206:Diacylglycerol kinase, catalytic domain;IPR016064:NAD kinase/diacylglycerol kinase-like domain superfamily;IPR017438:Inorganic polyphosphate/ATP-NAD kinase, N-terminal	K04715:CERK: ceramide kinase [EC:2.7.1.138]	-
	OVOC4730	WBGene00241539	Ovo-gei-3	OVP00772	HMG box transcription factor BBX homolog		0	1	0	0	0	0	0	0	0	0	0	0	0	0	0	0	0	0	0	1	1	0.0138138		Y	Y	Y	-	-	-	-	-			HMG box transcription factor BBX homolog	Conserved with all nems and hosts	17.0141	1	1665	-		IPR009071:High mobility group box domain;IPR018247:EF-Hand 1, calcium-binding site;IPR032147:Domain of unknown function DUF4819;IPR036910:High mobility group box domain superfamily	K20225:CIC: capicua transcriptional repressor	-
	OVOC4737	WBGene00241546	-	OVP12224	-		1	0	0	0	0	0	0	0	0	0	0	0	0	0	0	0	0	0	0	1	1	0.125		Y	Y	Y	-	-	-	-	-			-	Onchocerca-specific	0.00698629	0.25	88	Nonclassical secretion		-	-	-
	OVOC4792	WBGene00241601	-	OVP14116	Tubulin alpha-4A chain homolog		0	0	0	0	1	1	0	0	0	0	0	0	0	0	0	0	0	0	18	3	1	0.0377778		Y	Y	Y	-	-	-	-	-			Tubulin alpha-4A chain homolog	Conserved with all nems and hosts	35.015	1	450	-		IPR000217:Tubulin;IPR002452:Alpha tubulin;IPR003008:Tubulin/FtsZ, GTPase domain;IPR008280:Tubulin/FtsZ, C-terminal;IPR017975:Tubulin, conserved site;IPR018316:Tubulin/FtsZ, 2-layer sandwich domain;IPR023123:Tubulin, C-terminal;IPR036525:Tubulin/FtsZ, GTPase domain superfamily;IPR037103:Tubulin/FtsZ, C-terminal domain superfamily	K07374:TUBA: tubulin alpha	-
	OVOC48	WBGene00236857	-	OVP09745	Chondroitin sulfate proteoglycan 4 homolog		0	0	1	0	0	0	0	0	0	0	0	0	0	0	0	0	0	0	0	1	1	0.00752233		Y	Y	Y	-	-	-	-	-			Chondroitin sulfate proteoglycan 4 homolog	Conserved with all nems and hosts	3.61539	1	2127	Signal peptide		IPR039005:CSPG repeat	K08115:CSPG4: chondroitin sulfate proteoglycan 4	Y
	OVOC4821	WBGene00241630	Ovo-smg-3	OVP04913	Regulator of nonsense transcripts 2 homolog		0	0	0	1	0	0	0	0	0	0	0	0	0	0	0	0	0	0	0	1	1	0.00845865		Y	Y	Y	-	-	-	-	-			Regulator of nonsense transcripts 2 homolog	Conserved with all nems and hosts	51.685	1	1064	-		IPR003890:MIF4G-like, type 3;IPR016021:MIF4G-like domain superfamily;IPR016024:Armadillo-type fold;IPR039762:Nonsense-mediated mRNA decay protein Nmd2/UPF2	K14327:UPF2, RENT2: regulator of nonsense transcripts 2	-
	OVOC4831	WBGene00241640	-	OVP00198	-		0	1	0	0	0	0	0	0	0	0	0	0	0	0	0	0	0	0	0	1	1	0.269841		Y	Y	Y	-	-	-	-	-			-	Onchocerca-specific	2.38658	1	63	Nonclassical secretion		-	-	-
	OVOC4886	WBGene00241695	-	OVP00128	-		0	1	0	0	0	0	0	0	0	0	0	0	0	0	0	0	0	0	0	1	1	0.0297806		Y	Y	Y	-	-	-	-	-			-	Nem-specific, not conserved in all species	4.02689	1	638	-		-	-	-
	OVOC4894	WBGene00241703	-	OVP05067	-		0	0	0	0	0	0	1	0	0	0	0	0	0	0	0	0	0	0	0	1	1	0.122449		Y	Y	Y	-	-	-	-	-			-	Onchocerca-specific	0.883816	0.75	98	Nonclassical secretion		-	-	-
	OVOC4897	WBGene00241706	-	OVP12714	IPR002486:Nematode cuticle collagen, N-terminal;IPR008160:Collagen triple helix repeat		0	0	0	0	1	0	0	0	0	0	0	0	0	0	0	0	0	0	6	3	1	0.0536913		Y	Y	Y	-	-	-	-	-			-	Nem-specific, conserved with nem species	533.78	1	298	-		IPR002486:Nematode cuticle collagen, N-terminal;IPR008160:Collagen triple helix repeat	-	-
	OVOC4904	WBGene00241713	Ovo-dpy-21	OVP11049	K22610:RSBN1, KDM9: lysine-specific demethylase 9 [EC:1.14.11.-]		0	0	0	0	0	1	0	0	0	0	0	0	0	0	0	0	0	0	0	1	1	0.0163191		Y	Y	Y	-	-	-	-	-			-	Conserved with all nems and hosts	11.8391	1	1103	-		IPR026306:RSBN1/Dpy-21	K22610:RSBN1, KDM9: lysine-specific demethylase 9 [EC:1.14.11.-]	-
	OVOC4914	WBGene00241723	-	OVP10507	-		0	0	0	0	0	0	1	0	0	0	0	0	0	0	0	0	0	0	0	1	1	0.163934		Y	Y	Y	-	-	-	-	-			-	Onchocerca-specific	0.00209382	0.125	61	Nonclassical secretion		-	-	-
	OVOC4921	WBGene00241730	Ovo-syg-2	OVP09366	Nephrin homolog		0	0	0	0	0	1	0	0	0	0	0	0	0	0	0	0	0	0	0	4	1	-		Y	Y	Y	-	-	-	-	-			Nephrin homolog	Conserved with all nems and hosts	7.23746	1	1265	Signal peptide		IPR003598:Immunoglobulin subtype 2;IPR003599:Immunoglobulin subtype;IPR003961:Fibronectin type III;IPR007110:Immunoglobulin-like domain;IPR013098:Immunoglobulin I-set;IPR013162:CD80-like, immunoglobulin C2-set;IPR013783:Immunoglobulin-like fold;IPR036116:Fibronectin type III superfamily;IPR036179:Immunoglobulin-like domain superfamily	K24496:NPHS1: nephron	Y
	OVOC4932	WBGene00241741	-	OVP11058	IPR000372:Leucine-rich repeat N-terminal domain;IPR032675:Leucine-rich repeat domain superfamily		0	0	0	1	0	0	0	0	0	0	0	0	0	0	0	0	0	0	0	1	1	0.0510949		Y	Y	Y	-	-	-	-	-			-	Conserved with some hosts	0.416517	0.875	137	Nonclassical secretion		IPR000372:Leucine-rich repeat N-terminal domain;IPR032675:Leucine-rich repeat domain superfamily	-	-
	OVOC4957	WBGene00241766	-	OVP11972	Phosphate carrier protein, mitochondrial homolog		0	1	1	0	0	0	0	0	0	0	0	0	0	0	0	0	0	0	9	5	1	0.0480226		Y	Y	Y	-	-	-	-	-			Phosphate carrier protein, mitochondrial homolog	Conserved with all nems and hosts	311.867	1	354	-		IPR018108:Mitochondrial substrate/solute carrier;IPR023395:Mitochondrial carrier domain superfamily	K15102:SLC25A3, PHC, PIC: solute carrier family 25 (mitochondrial phosphate transporter), member 3	-
	OVOC4968	WBGene00241777	Ovo-sec-3	OVP03915	Exocyst complex component 1 homolog		0	0	0	1	0	0	0	0	0	0	0	0	0	0	0	0	0	0	0	1	1	0.0105882		Y	Y	Y	-	-	-	-	-			Exocyst complex component 1 homolog	Conserved with all nems and hosts	101.281	1	850	-		IPR011993:PH-like domain superfamily;IPR019160:Exocyst complex component Sec3, C-terminal;IPR028258:Exocyst complex component Sec3, PIP2-binding N-terminal domain	K19983:EXOC1, SEC3: exocyst complex component 1	-
	OVOC4971	WBGene00241780	-	OVP04490	Hypoxia up-regulated protein 1 homolog		0	0	0	1	0	0	0	0	0	0	0	0	0	0	0	0	0	0	20	1	1	0.0182796		Y	Y	Y	-	-	-	-	-			Hypoxia up-regulated protein 1 homolog	Conserved with all nems and hosts	121.786	1	930	-		IPR013126:Heat shock protein 70 family;IPR018181:Heat shock protein 70, conserved site;IPR029047:Heat shock protein 70kD, peptide-binding domain superfamily;IPR029048:Heat shock protein 70kD, C-terminal domain superfamily;IPR043129:ATPase, nucleotide binding domain	K09486:HYOU1: hypoxia up-regulated 1	-
	OVOC4979	WBGene00241788	-	OVP10124	-		0	0	0	0	0	0	0	1	0	0	0	0	0	0	0	0	0	0	0	1	1	0.0685484		Y	Y	Y	-	-	-	-	-			-	Onchocerca-specific	0.0340132	0.625	248	Nonclassical secretion		-	-	-
	OVOC4988	WBGene00241797	Ovo-arl-8	OVP14501	ADP-ribosylation factor-like protein 8B homolog		0	0	1	0	1	1	0	0	0	1	0	0	0	0	0	0	0	0	10	5	1	0.0486486		Y	Y	Y	-	-	-	-	-			ADP-ribosylation factor-like protein 8B homolog	Conserved with all nems and hosts	1.13064	1	185	Nonclassical secretion		IPR005225:Small GTP-binding protein domain;IPR006689:Small GTPase superfamily, ARF/SAR type;IPR027417:P-loop containing nucleoside triphosphate hydrolase	K07955:ARL8: ADP-ribosylation factor-like protein 8	-
	OVOC4992	WBGene00241801	Ovo-denn-4	OVP09886	K20163:DENND4: DENN domain-containing protein 4		1	0	0	0	0	0	0	0	0	0	0	0	0	0	0	0	0	0	0	1	1	0.00542373		Y	Y	Y	-	-	-	-	-			-	Conserved with all nems and hosts	19.8154	1	1475	-		IPR001194:cDENN domain;IPR005112:dDENN domain;IPR005113:uDENN domain;IPR011990:Tetratricopeptide-like helical domain superfamily;IPR023341:MABP domain;IPR037516:Tripartite DENN domain;IPR043153:DENN domain, C-terminal lobe	K20163:DENND4: DENN domain-containing protein 4	-
	OVOC5011	WBGene00241820	Ovo-zip-3	OVP08345	IPR004827:Basic-leucine zipper domain		0	0	1	0	0	0	0	0	0	0	0	0	0	0	0	0	0	0	0	1	1	0.128889		Y	Y	Y	-	-	-	-	-			-	Nem-specific, not conserved in all species	17.0637	1	225	-		IPR004827:Basic-leucine zipper domain	-	-
	OVOC5017	WBGene00241826	Ovo-dnj-14	OVP00901	K09525:DNAJC5: DnaJ homolog subfamily C member 5		0	0	0	0	0	0	1	0	0	0	0	0	0	0	0	0	0	0	0	1	1	0.0474138		Y	Y	Y	-	-	-	-	-			-	Conserved with all nems and hosts	119.116	1	232	-		IPR001623:DnaJ domain;IPR036869:Chaperone J-domain superfamily	K09525:DNAJC5: DnaJ homolog subfamily C member 5	-
	OVOC5038	WBGene00241847	-	OVP11484	IPR010920:LSM domain superfamily;IPR039267:U7 snRNA-associated Sm-like protein Lsm11		0	0	1	0	0	0	0	0	0	0	0	0	0	0	0	0	0	0	0	1	1	0.0735931		Y	Y	Y	-	-	-	-	-			-	Conserved with some hosts	0.001	0	231	Nonclassical secretion		IPR010920:LSM domain superfamily;IPR039267:U7 snRNA-associated Sm-like protein Lsm11	-	-
	OVOC5047	WBGene00241856	-	OVP13288	Plexin-2 homolog		0	0	0	1	0	0	0	0	0	0	0	0	0	0	0	0	0	0	0	2	1	0.0135211		Y	Y	Y	-	-	-	-	-			Plexin-2 homolog	Conserved with all nems and hosts	1.78194	1	1775	-		IPR001627:Sema domain;IPR002165:Plexin repeat;IPR002909:IPT domain;IPR008936:Rho GTPase activation protein;IPR013548:Plexin, cytoplasmic RasGAP domain;IPR013783:Immunoglobulin-like fold;IPR014756:Immunoglobulin E-set;IPR015943:WD40/YVTN repeat-like-containing domain superfamily;IPR016201:PSI domain;IPR031148:Plexin family;IPR036352:Sema domain superfamily	K06820:PLXNA: plexin A	-
	OVOC506	WBGene00237315	-	OVP06247	-		1	0	0	0	0	0	0	0	0	0	0	0	0	0	0	0	0	0	0	7	1	0.0245283		Y	Y	Y	-	-	-	-	-			-	Nem-specific, conserved with nem species	107.725	1	530	Signal peptide		-	-	Y
	OVOC5064	WBGene00241873	Ovo-enpl-1	OVP03243	K09487:HSP90B, TRA1: heat shock protein 90kDa beta		0	0	0	0	1	0	0	0	0	0	0	0	0	0	0	0	0	0	48	1	1	0.0167959		Y	Y	Y	-	-	-	-	-			-	Conserved with some hosts	88.1843	1	774	-		IPR001404:Heat shock protein Hsp90 family;IPR003594:Histidine kinase/HSP90-like ATPase;IPR019805:Heat shock protein Hsp90, conserved site;IPR020568:Ribosomal protein S5 domain 2-type fold;IPR020575:Heat shock protein Hsp90, N-terminal;IPR036890:Histidine kinase/HSP90-like ATPase superfamily;IPR037196:HSP90, C-terminal domain	K09487:HSP90B, TRA1: heat shock protein 90kDa beta	-
	OVOC5070	WBGene00241879	-	OVP10186	-		0	0	0	1	0	0	0	0	0	0	0	0	0	0	0	0	0	0	0	1	1	0.163934		Y	Y	Y	-	-	-	-	-			-	Onchocerca-specific	0.001	0	61	Nonclassical secretion		-	-	-
	OVOC5078a	WBGene00241887	Ovo-pig-1	OVP04583	Maternal embryonic leucine zipper kinase homolog		0	0	0	0	0	0	0	1	0	0	0	0	0	0	0	0	0	0	0	1	1	0.0256776		Y	Y	Y	-	-	-	-	-			Maternal embryonic leucine zipper kinase homolog	Conserved with some hosts	-	0	701	-		IPR000719:Protein kinase domain;IPR001772:Kinase associated domain 1 (KA1);IPR008271:Serine/threonine-protein kinase, active site;IPR011009:Protein kinase-like domain superfamily;IPR017441:Protein kinase, ATP binding site;IPR028375:KA1 domain/Ssp2, C-terminal	K08799:MELK: maternal embryonic leucine zipper kinase [EC:2.7.11.1]	-
	OVOC5092	WBGene00241901	-	OVP04174	-		0	0	1	0	0	0	0	0	0	0	0	0	0	0	0	0	0	0	0	3	1	0.15493		Y	Y	Y	-	-	-	-	-			-	Onchocerca-specific	0.0110458	0.375	71	Nonclassical secretion		-	-	-
	OVOC5148	WBGene00241957	Ovo-tbc-18	OVP09061	Small G protein signaling modulator 3 homolog		0	1	1	0	0	0	0	0	0	0	0	0	0	0	0	0	0	0	0	4	1	0.0133333		Y	Y	Y	-	-	-	-	-			Small G protein signaling modulator 3 homolog	Conserved with all nems and hosts	8.77542	1	825	Nonclassical secretion		IPR000195:Rab-GTPase-TBC domain;IPR001452:SH3 domain;IPR004012:RUN domain;IPR035969:Rab-GTPase-TBC domain superfamily;IPR036028:SH3-like domain superfamily;IPR037213:RUN domain superfamily	K20176:SGSM3, MAP: small G protein signaling modulator 3	-
	OVOC5155	WBGene00241964	Ovo-let-4	OVP04478	IPR001611:Leucine-rich repeat;IPR003591:Leucine-rich repeat, typical subtype;IPR032675:Leucine-rich repeat domain superfamily		1	0	0	0	0	0	0	0	0	0	0	0	0	0	0	0	1	0	0	1	1	0.0177638		Y	Y	Y	-	-	-	-	-			-	Conserved with some hosts	12.4759	1	957	-		IPR001611:Leucine-rich repeat;IPR003591:Leucine-rich repeat, typical subtype;IPR032675:Leucine-rich repeat domain superfamily	-	-
	OVOC5166	WBGene00241975	-	OVP11371	K08193:SLC17A: MFS transporter, ACS family, solute carrier family 17 (sodium-dependent inorganic phosphate cotransporter), other		0	0	0	1	0	0	0	0	0	0	0	0	0	0	0	0	0	0	0	3	1	0.0275387		Y	Y	Y	-	-	-	-	-			-	Conserved with all nems and hosts	11.3452	1	581	-		IPR011701:Major facilitator superfamily;IPR036259:MFS transporter superfamily	K08193:SLC17A: MFS transporter, ACS family, solute carrier family 17 (sodium-dependent inorganic phosphate cotransporter), other	-
	OVOC5168	WBGene00241977	-	OVP01479	Huntingtin homolog		0	0	1	0	0	0	0	0	0	0	0	0	0	0	0	0	0	0	0	2	1	0.0258303		Y	Y	Y	-	-	-	-	-			Huntingtin homolog	Conserved with all nems and hosts	0.0204566	0.625	542	Nonclassical secretion		IPR016024:Armadillo-type fold;IPR021133:HEAT, type 2;IPR028426:Huntingtin family	-	-
	OVOC5172	WBGene00241981	-	OVP09132	-		1	0	0	0	0	0	0	0	0	0	0	0	0	0	0	0	0	0	0	1	1	0.145695		Y	Y	Y	-	-	-	-	-			-	Onchocerca-specific	0.0531717	0.625	151	Nonclassical secretion		-	-	-
	OVOC5194	WBGene00242003	-	OVP00683	-		0	0	0	0	0	0	0	1	0	0	0	0	0	0	0	0	0	0	0	1	1	0.109756		Y	Y	Y	-	-	-	-	-			-	Onchocerca-specific	0.326975	0.75	82	Nonclassical secretion		-	-	-
	OVOC5209	WBGene00242018	-	OVP11754	Serine\/threonine-protein kinase ATM homolog		0	0	0	0	1	0	0	0	0	0	0	0	0	0	0	0	0	1	0	1	1	0.00343938		Y	Y	Y	-	-	-	-	-			Serine\/threonine-protein kinase ATM homolog	Conserved with some hosts	9.56564	1	2326	-		IPR000403:Phosphatidylinositol 3-/4-kinase, catalytic domain;IPR003152:FATC domain;IPR011009:Protein kinase-like domain superfamily;IPR015519:Serine/threonine-protein kinase ATM/Tel1;IPR018936:Phosphatidylinositol 3/4-kinase, conserved site;IPR036940:Phosphatidylinositol 3-/4-kinase, catalytic domain superfamily	K04728:ATM, TEL1: serine-protein kinase ATM [EC:2.7.11.1]	-
	OVOC5220	WBGene00242029	-	OVP05837	Protein tincar homolog		0	1	0	0	0	0	0	0	0	0	0	0	0	0	0	0	0	0	0	1	1	0.00688976		Y	Y	Y	-	-	-	-	-			Protein tincar homolog	Conserved with some hosts	13.0823	1	1016	-		-	-	-
	OVOC5257	WBGene00242066	Ovo-wrt-6	OVP04687	Warthog protein 6 homolog		0	1	0	0	0	0	0	0	0	0	0	0	0	0	0	0	0	0	0	1	1	0.0178862		Y	Y	Y	-	-	-	-	-			Warthog protein 6 homolog	Nem-specific, not conserved in all species	12.9315	1	615	Signal peptide		IPR001657:Hedgehog protein;IPR001767:Hedgehog protein, Hint domain;IPR003586:Hint domain C-terminal;IPR003587:Hint domain N-terminal;IPR006141:Intein N-terminal splicing region;IPR036844:Hint domain superfamily	-	Y
	OVOC5271	WBGene00242080	Ovo-gpa-7	OVP04473	Guanine nucleotide-binding protein alpha-7 subunit homolog		0	0	0	0	0	0	1	0	0	0	0	0	0	0	0	0	0	0	0	1	1	0.0255682		Y	Y	Y	-	-	-	-	-			Guanine nucleotide-binding protein alpha-7 subunit homolog	Conserved with all nems and hosts	6.33258	1	352	-		IPR001019:Guanine nucleotide binding protein (G-protein), alpha subunit;IPR001408:G-protein alpha subunit, group I;IPR011025:G protein alpha subunit, helical insertion;IPR027417:P-loop containing nucleoside triphosphate hydrolase	K04534:GNAO, G-ALPHA-O: guanine nucleotide-binding protein G(o) subunit alpha	-
	OVOC5294	WBGene00242103	-	OVP00424	IPR012677:Nucleotide-binding alpha-beta plait domain superfamily;IPR035979:RNA-binding domain superfamily;IPR039884:Coiled-coil domain-containing protein R3HC1/R3HCL		0	0	0	0	1	0	0	1	1	0	0	0	0	0	0	0	0	0	0	2	1	0.0137615		Y	Y	Y	-	-	-	-	-			-	Conserved with some hosts	173.195	1	654	-		IPR012677:Nucleotide-binding alpha-beta plait domain superfamily;IPR035979:RNA-binding domain superfamily;IPR039884:Coiled-coil domain-containing protein R3HC1/R3HCL	-	-
	OVOC5306	WBGene00242115	-	OVP03500	K00547:mmuM, BHMT2: homocysteine S-methyltransferase [EC:2.1.1.10]		0	0	0	0	0	0	1	0	0	0	0	0	0	0	0	0	0	0	0	1	1	0.0245902		Y	Y	Y	-	-	-	-	-			-	Conserved with some hosts	16.9706	1	366	-		IPR003726:Homocysteine-binding domain;IPR036589:Homocysteine-binding domain superfamily	K00547:mmuM, BHMT2: homocysteine S-methyltransferase [EC:2.1.1.10]	-
	OVOC5309	WBGene00242118	-	OVP14508	K16882:PCLO: protein piccolo		0	1	0	0	0	0	0	0	0	0	0	0	0	0	0	0	0	0	0	1	1	0.00117037		Y	Y	Y	-	-	-	-	-			-	Nem-specific, not conserved in all species	0.0359886	1	5981	-		IPR000008:C2 domain;IPR001478:PDZ domain;IPR030629:Protein piccolo;IPR035892:C2 domain superfamily;IPR036034:PDZ superfamily	K16882:PCLO: protein piccolo	-
	OVOC5319	WBGene00242128	Ovo-unc-54	OVP00220	K17751:MYH6_7: myosin heavy chain 6/7		1	0	0	0	0	0	0	0	0	0	0	0	0	0	0	0	0	0	118	1	1	0.00715381		Y	Y	Y	-	-	-	-	-			-	Conserved with all nems and hosts	300.532	1	1957	-		IPR001609:Myosin head, motor domain;IPR002928:Myosin tail;IPR004009:Myosin, N-terminal, SH3-like;IPR008989:Myosin S1 fragment, N-terminal;IPR027401:Myosin IQ motif-containing domain superfamily;IPR027417:P-loop containing nucleoside triphosphate hydrolase;IPR036961:Kinesin motor domain superfamily	K17751:MYH6_7: myosin heavy chain 6/7	-
	OVOC533	WBGene00237342	Ovo-rab-5	OVP14105	Ras-related protein Rab-17 homolog		0	0	1	0	0	0	1	0	0	0	0	0	0	0	0	0	0	0	4	2	1	0.064		Y	Y	Y	-	-	-	-	-			Ras-related protein Rab-17 homolog	Conserved with all nems and hosts	0.0275191	0.625	250	-		IPR001806:Small GTPase;IPR005225:Small GTP-binding protein domain;IPR027417:P-loop containing nucleoside triphosphate hydrolase	-	-
	OVOC5335	WBGene00242144	-	OVP12091	-		0	0	0	0	1	0	0	0	0	0	0	0	0	0	0	0	0	0	0	1	1	0.0214067		Y	Y	Y	-	-	-	-	-			-	Nem-specific, not conserved in all species	40.4823	1	654	-		-	-	-
	OVOC5340	WBGene00242149	-	OVP00931	-		0	0	1	0	0	0	0	0	0	0	0	0	0	0	0	0	0	0	0	1	1	0.111111		Y	Y	Y	-	-	-	-	-			-	Onchocerca-specific	4.99458	1	72	-		-	-	-
	OVOC5359	WBGene00242168	-	OVP08041	IPR002035:von Willebrand factor, type A;IPR036465:von Willebrand factor A-like domain superfamily		0	0	0	0	0	1	0	0	0	0	0	0	0	0	0	0	0	0	0	1	1	0.0172684		Y	Y	Y	-	-	-	-	-			-	Nem-specific, not conserved in all species	67.1814	1	637	Signal peptide		IPR002035:von Willebrand factor, type A;IPR036465:von Willebrand factor A-like domain superfamily	-	Y
	OVOC5395	WBGene00242204	-	OVP00984	IPR000237:GRIP domain		0	0	0	0	0	0	0	1	0	0	0	0	0	0	0	0	0	0	0	1	1	0.0451128		Y	Y	Y	-	-	-	-	-			-	Nem-specific, not conserved in all species	28.0236	1	399	-		IPR000237:GRIP domain	-	-
	OVOC5397	WBGene00242206	-	OVP03907	Ectonucleotide pyrophosphatase\/phosphodiesterase family member 6 homolog		0	0	0	0	0	1	0	0	0	0	0	0	0	0	0	0	0	0	0	1	1	-		Y	Y	Y	-	-	-	-	-			Ectonucleotide pyrophosphatase\/phosphodiesterase family member 6 homolog	Conserved with some hosts	0.995873	1	467	Signal peptide		IPR002591:Type I phosphodiesterase/nucleotide pyrophosphatase/phosphate transferase;IPR017850:Alkaline-phosphatase-like, core domain superfamily	K08743:ENPP6: ectonucleotide pyrophosphatase/phosphodiesterase family member 6 [EC:3.1.4.-]	Y
	OVOC5414	WBGene00242223	-	OVP13878	Protein HID1 homolog		0	0	0	1	0	0	0	0	0	0	0	0	0	0	0	0	0	0	0	1	1	0.0165517		Y	Y	Y	-	-	-	-	-			Protein HID1 homolog	Conserved with some hosts	2.35533	1	725	Nonclassical secretion		IPR016024:Armadillo-type fold;IPR026705:Hid-1/Ecm30	-	-
	OVOC5419	WBGene00242228	Ovo-ard-1	OVP09738	3-hydroxyacyl-CoA dehydrogenase type-2 homolog		0	0	0	0	1	0	0	0	0	0	0	0	0	0	0	0	1	0	5	1	1	0.0137931		Y	Y	Y	-	-	-	-	-			3-hydroxyacyl-CoA dehydrogenase type-2 homolog	Conserved with all nems and hosts	121.51	1	580	-		IPR002347:Short-chain dehydrogenase/reductase SDR;IPR036291:NAD(P)-binding domain superfamily	K08683:HSD17B10: 3-hydroxyacyl-CoA dehydrogenase / 3-hydroxy-2-methylbutyryl-CoA dehydrogenase [EC:1.1.1.35 1.1.1.178]	-
	OVOC5438	WBGene00242247	-	OVP00160	-		0	1	0	0	0	0	0	0	0	0	0	0	0	0	0	0	0	0	0	1	1	0.0134639		Y	Y	Y	-	-	-	-	-			-	Filarial-specific, conserved with filarial species	34.0835	1	817	Signal peptide		-	-	Y
	OVOC5445	WBGene00242254	-	OVP05793	RING finger protein 141 homolog		0	0	1	0	0	0	0	0	0	0	0	0	0	0	0	0	0	0	0	1	1	0.0895522		Y	Y	Y	-	-	-	-	-			RING finger protein 141 homolog	Conserved with some hosts	2.57639	1	201	-		IPR001841:Zinc finger, RING-type;IPR013083:Zinc finger, RING/FYVE/PHD-type;IPR017907:Zinc finger, RING-type, conserved site	-	-
	OVOC5450	WBGene00242259	-	OVP05187	Metalloprotease TIKI homolog		0	0	0	1	0	0	0	0	0	0	0	0	0	0	0	0	0	0	0	1	1	0.0246914		Y	Y	Y	-	-	-	-	-			Metalloprotease TIKI homolog	Conserved with some hosts	1.54291	1	405	-		IPR002816:TraB family;IPR040230:Metalloprotease TIKI1/2-like	-	-
	OVOC5454	WBGene00242263	-	OVP14237	-		0	0	0	1	0	0	0	0	0	0	0	0	0	0	0	0	0	0	0	1	1	0.0167064		Y	Y	Y	-	-	-	-	-			-	Nem-specific, not conserved in all species	9.09795	1	838	-		-	-	-
	OVOC5462	WBGene00242271	-	OVP07470	Dynactin subunit 1 homolog		0	0	0	1	0	0	0	0	0	0	0	0	0	0	0	0	0	0	11	1	1	0.00879297		Y	Y	Y	-	-	-	-	-			Dynactin subunit 1 homolog	Conserved with all nems and hosts	118.756	1	1251	-		IPR000938:CAP Gly-rich domain;IPR022157:Dynein associated protein;IPR036859:CAP Gly-rich domain superfamily	K04648:DCTN1: dynactin 1	-
	OVOC5473	WBGene00242282	-	OVP13414	Glycogen synthase homolog		0	1	0	0	0	0	0	0	0	0	0	0	0	0	0	0	0	0	23	1	1	0.0158046		Y	Y	Y	-	-	-	-	-			Glycogen synthase homolog	Conserved with all nems and hosts	2.31013	1	696	-		IPR008631:Glycogen synthase	K00693:GYS: glycogen synthase [EC:2.4.1.11]	-
	OVOC5500	WBGene00242309	Ovo-sli-1	OVP00923	K04707:CBL: E3 ubiquitin-protein ligase CBL [EC:2.3.2.27]		0	0	1	0	0	0	0	0	0	0	0	0	0	0	0	0	0	0	0	1	1	0.0175747		Y	Y	Y	-	-	-	-	-			-	Conserved with all nems and hosts	7.28743	1	569	-		IPR001841:Zinc finger, RING-type;IPR003153:Adaptor protein Cbl, N-terminal helical;IPR011992:EF-hand domain pair;IPR013083:Zinc finger, RING/FYVE/PHD-type;IPR014741:Adaptor protein Cbl, EF hand-like;IPR014742:Adaptor protein Cbl, SH2-like domain;IPR017907:Zinc finger, RING-type, conserved site;IPR024159:Adaptor protein Cbl, PTB domain;IPR024162:Adaptor protein Cbl;IPR036537:Adaptor protein Cbl, N…	K04707:CBL: E3 ubiquitin-protein ligase CBL [EC:2.3.2.27]	-
	OVOC5508	WBGene00242317	Ovo-tat-2	OVP06604	K01530:E7.6.2.1: phospholipid-translocating ATPase [EC:7.6.2.1]		0	0	1	0	0	1	0	0	0	0	0	0	0	0	0	0	0	0	0	2	1	0.00798935		Y	Y	Y	-	-	-	-	-			-	Conserved with all nems and hosts	15.1813	1	1502	-		IPR001757:P-type ATPase;IPR006539:P-type ATPase, subfamily IV;IPR008250:P-type ATPase, A domain superfamily;IPR018303:P-type ATPase, phosphorylation site;IPR023298:P-type ATPase, transmembrane domain superfamily;IPR023299:P-type ATPase, cytoplasmic domain N;IPR030348:Probable phospholipid-transporting ATPase IM;IPR032630:P-type ATPase, C-terminal;IPR032631:P-type ATPase, N-terminal;IPR036412:HAD-…	K01530:E7.6.2.1: phospholipid-translocating ATPase [EC:7.6.2.1]	-
	OVOC5510	WBGene00242319	Ovo-eor-2	OVP14638	EOR-2 homolog		0	1	1	0	0	0	0	0	0	0	0	0	0	0	0	0	0	0	0	2	1	0.0204248		Y	Y	Y	-	-	-	-	-			EOR-2 homolog	Conserved with some hosts	0.001	0	1224	Nonclassical secretion		IPR025451:Domain of unknown function DUF4211	-	-
	OVOC5513	WBGene00242322	-	OVP01840	-		1	0	0	0	0	0	0	0	0	0	0	0	0	0	0	0	0	0	0	3	1	0.142857		Y	Y	Y	-	-	-	-	-			-	Onchocerca-specific	0.0267029	0.5	98	Nonclassical secretion		-	-	-
	OVOC5529	WBGene00242338	-	OVP04373	IPR011993:PH-like domain superfamily		0	0	1	0	0	0	0	0	0	0	0	0	0	0	0	0	0	0	0	1	1	0.0434783		Y	Y	Y	-	-	-	-	-			-	Nem-specific, not conserved in all species	4.83416	1	460	-		IPR011993:PH-like domain superfamily	-	-
	OVOC5550	WBGene00242359	-	OVP13229	(Nematode-specific)		0	1	0	0	0	0	0	0	0	0	0	0	1	0	0	0	0	0	152	1	1	0.00346535		Y	Y	Y	-	-	-	-	-			-	Nem-specific, not conserved in all species	41.8037	1	2020	-		-	-	-
	OVOC5574	WBGene00242383	-	OVP11350	-		0	0	0	0	1	0	0	0	0	0	0	0	0	0	0	0	0	0	3	4	1	0.104545		Y	Y	Y	-	-	-	-	-			-	Filarial-specific, conserved with >1 filarial species (not all)	8205.94	1	220	Signal peptide		-	-	Y
	OVOC5610	WBGene00242419	Ovo-exc-9	OVP14196	K24412:CRIP1, CRP1: cysteine-rich protein 1		0	0	0	0	1	0	0	0	0	0	0	0	0	0	0	0	0	0	5	1	1	0.104651		Y	Y	Y	-	-	-	-	-			-	Conserved with all nems and hosts	4.11808	1	86	Nonclassical secretion		IPR001781:Zinc finger, LIM-type	K24412:CRIP1, CRP1: cysteine-rich protein 1	-
	OVOC562	WBGene00237371	Ovo-src-1	OVP07279	IPR000719:Protein kinase domain;IPR000980:SH2 domain;IPR001245:Serine-threonine/tyrosine-protein kinase, catalytic domain;IPR001452:SH3 domain;IPR008266:Tyrosine-protein kinase, active site;IPR011009:Protein kinase-like domain superfamily;IPR017441:Protein kinase, ATP binding site;IPR020635:Tyrosine-protein kinase, catalytic domain;IPR036028:SH3-like domain superfamily;IPR036860:SH2 domain superf…		0	0	0	0	0	1	0	0	0	0	0	0	0	0	0	0	0	0	0	1	1	-		Y	Y	Y	-	-	-	-	-			-	Conserved with all nems and hosts	13.2085	1	516	-		IPR000719:Protein kinase domain;IPR000980:SH2 domain;IPR001245:Serine-threonine/tyrosine-protein kinase, catalytic domain;IPR001452:SH3 domain;IPR008266:Tyrosine-protein kinase, active site;IPR011009:Protein kinase-like domain superfamily;IPR017441:Protein kinase, ATP binding site;IPR020635:Tyrosine-protein kinase, catalytic domain;IPR036028:SH3-like domain superfamily;IPR036860:SH2 domain superf…	-	-
	OVOC5620	WBGene00242429	-	OVP06349	K09380:ZFHX4: zinc finger homeobox protein 4		0	0	1	0	0	0	0	0	0	0	0	0	0	0	0	0	0	0	0	1	1	0.0719178		Y	Y	Y	-	-	-	-	-			-	Filarial-specific, conserved with filarial species	1.96765	1	292	Nonclassical secretion		-	K09380:ZFHX4: zinc finger homeobox protein 4	-
	OVOC5636	WBGene00242445	Ovo-twk-43	OVP13549	Potassium channel subfamily K member 18 homolog		0	0	1	0	0	0	0	0	0	0	0	0	0	0	0	0	0	0	0	1	1	0.0383747		Y	Y	Y	-	-	-	-	-			Potassium channel subfamily K member 18 homolog	Nem-specific, conserved with nem species	2.3261	1	443	-		IPR003280:Two pore domain potassium channel;IPR013099:Potassium channel domain	-	-
	OVOC5663	WBGene00242472	Ovo-hpk-1	OVP10308	Homeodomain-interacting protein kinase 4 homolog		0	1	0	0	0	0	0	0	0	0	0	0	0	0	0	0	0	0	0	1	1	0.0151844		Y	Y	Y	-	-	-	-	-			Homeodomain-interacting protein kinase 4 homolog	Conserved with all nems and hosts	69.8186	1	922	-		IPR000719:Protein kinase domain;IPR008271:Serine/threonine-protein kinase, active site;IPR011009:Protein kinase-like domain superfamily;IPR017441:Protein kinase, ATP binding site	K08826:HIPK: homeodomain interacting protein kinase [EC:2.7.11.1]	-
	OVOC5665	WBGene00242474	-	OVP08692	IPR002557:Chitin binding domain;IPR036508:Chitin binding domain superfamily		0	0	1	0	0	0	0	0	0	0	0	0	0	0	0	0	0	0	41	3	1	0.00978394		Y	Y	Y	-	-	-	-	-			-	Conserved with some hosts	16.6557	1	2453	-		IPR002557:Chitin binding domain;IPR036508:Chitin binding domain superfamily	-	-
	OVOC5675	WBGene00242484	-	OVP04620	-		0	0	1	0	0	0	0	0	0	0	0	0	0	0	0	0	0	0	0	2	1	0.263158		Y	Y	Y	-	-	-	-	-			-	Onchocerca-specific	0.001	0	76	Nonclassical secretion		-	-	-
	OVOC5713	WBGene00242522	-	OVP14221	-		0	0	0	0	0	0	0	1	0	0	0	0	0	0	0	0	0	0	0	2	1	0.866667		Y	Y	Y	-	-	-	-	-			-	Onchocerca-specific	0.597606	0.875	15	-		-	-	-
	OVOC5724	WBGene00242533	-	OVP01910	IPR015919:Cadherin-like superfamily;IPR020894:Cadherin conserved site		1	0	1	0	0	0	0	0	0	0	0	0	0	0	0	0	0	0	0	4	1	0.0153509		Y	Y	Y	-	-	-	-	-			-	Nem-specific, not conserved in all species	10.2497	1	456	-		IPR015919:Cadherin-like superfamily;IPR020894:Cadherin conserved site	-	-
	OVOC5733	WBGene00242542	Ovo-unc-7	OVP13017	Innexin homolog		0	0	0	0	0	1	0	0	0	0	0	0	0	0	0	0	0	0	0	5	1	-		Y	Y	Y	-	-	-	-	-			Innexin homolog	Conserved with some hosts	0.00172344	0.125	590	-		IPR000990:Innexin	K22037:inx, zpg, ogre, shakB: innexin	-
	OVOC5738	WBGene00242547	Ovo-efk-1	OVP10203	Eukaryotic elongation factor 2 kinase homolog		0	0	0	0	0	0	0	1	0	0	0	0	0	0	0	0	0	0	0	1	1	0.0166436		Y	Y	Y	-	-	-	-	-			Eukaryotic elongation factor 2 kinase homolog	Conserved with some hosts	6.37185	1	721	-		IPR004166:MHCK/EF2 kinase;IPR011009:Protein kinase-like domain superfamily;IPR011990:Tetratricopeptide-like helical domain superfamily	K08292:EEF2K: elongation factor 2 kinase [EC:2.7.11.20]	-
	OVOC5751	WBGene00242560	-	OVP01502	Protein cycle homolog		0	0	0	0	0	0	1	0	0	0	0	0	0	0	0	0	0	0	0	1	1	0.0231959		Y	Y	Y	-	-	-	-	-			Protein cycle homolog	Nem-specific, not conserved in all species	12.6328	1	388	-		IPR000014:PAS domain;IPR001067:Nuclear translocator;IPR011598:Myc-type, basic helix-loop-helix (bHLH) domain;IPR035965:PAS domain superfamily;IPR036638:Helix-loop-helix DNA-binding domain superfamily	K09099:ARNTL2, BMAL2: aryl hydrocarbon receptor nuclear translocator-like protein 2	-
	OVOC5784	WBGene00242593	-	OVP13375	Fatty acid synthase homolog		0	0	0	0	1	0	0	0	0	0	0	0	0	0	0	0	0	0	0	1	1	0.00561798		Y	Y	Y	-	-	-	-	-			Fatty acid synthase homolog	Conserved with some hosts	0.00133011	0.125	2670	-		IPR001031:Thioesterase;IPR001227:Acyl transferase domain superfamily;IPR009081:Phosphopantetheine binding ACP domain;IPR011032:GroES-like superfamily;IPR013149:Alcohol dehydrogenase, C-terminal;IPR013968:Polyketide synthase, ketoreductase domain;IPR014030:Beta-ketoacyl synthase, N-terminal;IPR014031:Beta-ketoacyl synthase, C-terminal;IPR014043:Acyl transferase;IPR016035:Acyl transferase/acyl hydr…	K00665:FASN: fatty acid synthase, animal type [EC:2.3.1.85]	-
	OVOC5793	WBGene00242602	Ovo-chs-1	OVP13904	Chitin synthase 1 homolog		0	0	0	0	0	1	0	0	0	0	0	0	0	0	0	0	0	0	0	1	1	0.0103093		Y	Y	Y	-	-	-	-	-			Chitin synthase 1 homolog	Conserved with some hosts	1.04855	1	1358	-		IPR004835:Chitin synthase;IPR029044:Nucleotide-diphospho-sugar transferases	K00698:CHS1: chitin synthase [EC:2.4.1.16]	-
	OVOC5823	WBGene00242632	-	OVP06826	K23338:GID8: glucose-induced degradation protein 8		0	0	0	0	1	0	0	0	0	0	0	0	0	0	0	0	0	0	24	1	1	0.0219224		Y	Y	Y	-	-	-	-	-			-	Conserved with all nems and hosts	127.869	1	593	-		IPR002108:Actin-depolymerising factor homology domain;IPR006594:LIS1 homology motif;IPR006595:CTLH, C-terminal LisH motif;IPR013144:CRA domain;IPR017904:ADF/Cofilin;IPR024964:CTLH/CRA C-terminal to LisH motif domain;IPR029006:ADF-H/Gelsolin-like domain superfamily	K23338:GID8: glucose-induced degradation protein 8	-
	OVOC5824	WBGene00242633	Ovo-cpb-1	OVP14741	K02602:CPEB, ORB: cytoplasmic polyadenylation element-binding protein		0	0	0	0	0	0	0	1	0	0	0	0	0	0	0	0	0	0	0	1	1	0.0239362		Y	Y	Y	-	-	-	-	-			-	Conserved with some hosts	0.001	0	752	-		IPR000504:RNA recognition motif domain;IPR012677:Nucleotide-binding alpha-beta plait domain superfamily;IPR032296:Cytoplasmic polyadenylation element-binding protein, ZZ domain;IPR034819:Cytoplasmic polyadenylation element-binding protein;IPR035979:RNA-binding domain superfamily;IPR038446:CEBP, ZZ domain superfamily	K02602:CPEB, ORB: cytoplasmic polyadenylation element-binding protein	-
	OVOC584	WBGene00237393	-	OVP13583	Kelch-like protein 20 homolog		0	1	0	0	0	0	0	1	0	0	0	0	0	0	0	0	0	0	0	2	1	0.0160514		Y	Y	Y	-	-	-	-	-			Kelch-like protein 20 homolog	Conserved with all nems and hosts	0.001	0	623	-		IPR000210:BTB/POZ domain;IPR006652:Kelch repeat type 1;IPR011333:SKP1/BTB/POZ domain superfamily;IPR011705:BTB/Kelch-associated;IPR015915:Kelch-type beta propeller;IPR017096:BTB-kelch protein	K10457:KLHL20, KLEIP: kelch-like protein 20	-
	OVOC5840b	WBGene00242649	-	OVP14755	K01371:CTSK: cathepsin K [EC:3.4.22.38]		0	0	1	0	0	0	0	1	0	0	0	0	0	0	0	0	0	0	0	3	1	0.0763359		Y	Y	Y	-	-	-	-	-			-	Filarial-specific, conserved with filarial species	-	0	131	Nonclassical secretion		IPR000169:Cysteine peptidase, cysteine active site;IPR000668:Peptidase C1A, papain C-terminal;IPR013201:Cathepsin propeptide inhibitor domain (I29);IPR025660:Cysteine peptidase, histidine active site;IPR038765:Papain-like cysteine peptidase superfamily;IPR039417:Papain-like cysteine endopeptidase	K01371:CTSK: cathepsin K [EC:3.4.22.38]	-
	OVOC5851	WBGene00242660	-	OVP08483	IPR001965:Zinc finger, PHD-type;IPR011011:Zinc finger, FYVE/PHD-type;IPR013083:Zinc finger, RING/FYVE/PHD-type;IPR019786:Zinc finger, PHD-type, conserved site;IPR019787:Zinc finger, PHD-finger		0	0	0	1	0	0	0	0	0	0	0	0	0	0	0	0	0	0	0	1	1	0.029316		Y	Y	Y	-	-	-	-	-			-	Conserved with some hosts	14.5848	1	307	-		IPR001965:Zinc finger, PHD-type;IPR011011:Zinc finger, FYVE/PHD-type;IPR013083:Zinc finger, RING/FYVE/PHD-type;IPR019786:Zinc finger, PHD-type, conserved site;IPR019787:Zinc finger, PHD-finger	-	-
	OVOC5854	WBGene00242663	Ovo-hint-3	OVP09856	Histidine triad nucleotide-binding protein 3 homolog		0	0	0	0	0	0	0	1	0	0	0	0	0	0	0	0	0	0	6	1	1	0.0549451		Y	Y	Y	-	-	-	-	-			Histidine triad nucleotide-binding protein 3 homolog	Conserved with some hosts	8.6932	1	182	Nonclassical secretion		IPR011146:HIT-like domain;IPR036265:HIT-like superfamily	-	-
	OVOC5862	WBGene00242671	-	OVP02647	K05736:PAK5, PAK7: p21-activated kinase 5 [EC:2.7.11.1]		0	0	0	0	0	0	1	0	0	0	0	0	0	0	0	0	0	0	0	1	1	0.042885		Y	Y	Y	-	-	-	-	-			-	Nem-specific, not conserved in all species	5.62531	1	513	-		IPR000719:Protein kinase domain;IPR011009:Protein kinase-like domain superfamily	K05736:PAK5, PAK7: p21-activated kinase 5 [EC:2.7.11.1]	-
	OVOC5957	WBGene00242766	Ovo-npp-9	OVP12154	K12172:RANBP2, NUP358: E3 SUMO-protein ligase RanBP2 [EC:2.3.2.-]		0	0	0	0	0	0	0	1	0	0	0	1	0	0	0	0	0	0	9	1	1	0.00826446		Y	Y	Y	-	-	-	-	-			-	Conserved with all nems and hosts	113.679	1	1210	-		IPR000156:Ran binding domain;IPR001876:Zinc finger, RanBP2-type;IPR011993:PH-like domain superfamily	K12172:RANBP2, NUP358: E3 SUMO-protein ligase RanBP2 [EC:2.3.2.-]	-
	OVOC5960	WBGene00242769	-	OVP12059	Tubulin-specific chaperone A homolog		0	0	0	0	0	0	0	1	0	0	0	0	0	0	0	0	0	0	5	1	1	0.169492		Y	Y	Y	-	-	-	-	-			Tubulin-specific chaperone A homolog	Conserved with some hosts	10.8561	1	118	Nonclassical secretion		IPR004226:Tubulin binding cofactor A;IPR036126:Tubulin binding cofactor A superfamily	K17292:TBCA: tubulin-specific chaperone A	-
	OVOC5976	WBGene00242785	-	OVP08453	Tetratricopeptide repeat protein 17 homolog		0	0	0	0	0	0	0	1	0	0	0	0	0	1	0	0	0	0	0	2	1	0.0084246		Y	Y	Y	-	-	-	-	-			Tetratricopeptide repeat protein 17 homolog	Conserved with all nems and hosts	22.7053	1	1187	-		IPR011990:Tetratricopeptide-like helical domain superfamily;IPR013026:Tetratricopeptide repeat-containing domain;IPR019734:Tetratricopeptide repeat	-	-
	OVOC5977	WBGene00242786	-	OVP02550	-		0	0	0	0	1	0	0	0	0	0	0	0	0	0	0	0	0	0	0	1	1	0.0386473		Y	Y	Y	-	-	-	-	-			-	Nem-specific, not conserved in all species	17.0346	1	414	Nonclassical secretion		-	-	-
	OVOC5978	WBGene00242787	Ovo-cyn-17	OVP07228	(Nematode-specific)		1	0	0	1	0	0	1	0	0	0	0	0	0	0	0	0	0	0	0	3	1	0.0289017		Y	Y	Y	-	-	-	-	-			-	Nem-specific, not conserved in all species	2.32753	1	346	Signal peptide		-	-	Y
	OVOC5982	WBGene00242791	Ovo-gck-3	OVP09334	K08835:OXSR1, STK39: serine/threonine-protein kinase OSR1/STK39 [EC:2.7.11.1]		0	1	0	0	0	0	0	0	0	0	0	0	0	0	0	0	0	0	8	1	1	0.0203252		Y	Y	Y	-	-	-	-	-			-	Conserved with all nems and hosts	131.782	1	492	-		IPR000719:Protein kinase domain;IPR011009:Protein kinase-like domain superfamily;IPR017441:Protein kinase, ATP binding site;IPR024678:Serine/threonine-protein kinase OSR1/WNK, CCT domain	K08835:OXSR1, STK39: serine/threonine-protein kinase OSR1/STK39 [EC:2.7.11.1]	-
	OVOC5996	WBGene00242805	Ovo-lgc-31	OVP14514	IPR006201:Neurotransmitter-gated ion-channel;IPR006202:Neurotransmitter-gated ion-channel ligand-binding domain;IPR018000:Neurotransmitter-gated ion-channel, conserved site;IPR036719:Neurotransmitter-gated ion-channel transmembrane domain superfamily;IPR036734:Neurotransmitter-gated ion-channel ligand-binding domain superfamily		0	0	0	1	0	0	0	0	0	0	0	0	0	0	0	0	0	0	0	1	1	0.0429907		Y	Y	Y	-	-	-	-	-			-	Nem-specific, not conserved in all species	0.631771	1	535	-		IPR006201:Neurotransmitter-gated ion-channel;IPR006202:Neurotransmitter-gated ion-channel ligand-binding domain;IPR018000:Neurotransmitter-gated ion-channel, conserved site;IPR036719:Neurotransmitter-gated ion-channel transmembrane domain superfamily;IPR036734:Neurotransmitter-gated ion-channel ligand-binding domain superfamily	-	Y
	OVOC600	WBGene00237409	-	OVP08988	K22858:JBTS26: protein JBTS26		0	0	0	0	0	1	0	0	0	0	0	0	0	0	0	0	0	0	0	2	1	-		Y	Y	Y	-	-	-	-	-			-	Conserved with some hosts	10.5936	1	615	-		IPR026704:Protein KIAA0556;IPR027859:Domain of unknown function DUF4457	K22858:JBTS26: protein JBTS26	-
	OVOC6009	WBGene00242818	Ovo-glc-3	OVP14036	GluClalpha homolog		0	0	0	0	0	0	0	1	0	0	0	0	0	0	0	0	0	0	0	1	1	0.0241758		Y	Y	Y	-	-	-	-	-			GluClalpha homolog	Conserved with all nems and hosts	0.0963966	0.875	455	-		IPR006028:Gamma-aminobutyric acid A receptor/Glycine receptor alpha;IPR006029:Neurotransmitter-gated ion-channel transmembrane domain;IPR006201:Neurotransmitter-gated ion-channel;IPR006202:Neurotransmitter-gated ion-channel ligand-binding domain;IPR015680:Glutamate-Gated Chloride Channel;IPR018000:Neurotransmitter-gated ion-channel, conserved site;IPR036719:Neurotransmitter-gated ion-channel tran…	K05273:GRGLCN: glutamate receptor, anionic	-
	OVOC6012	WBGene00242821	-	OVP12357	K15172:SUPT5H, SPT5: transcription elongation factor SPT5		0	0	0	1	0	0	1	0	0	0	0	0	0	0	0	0	0	0	0	2	1	0.181102		Y	Y	Y	-	-	-	-	-			-	Onchocerca-specific	0.00676561	0.25	127	Nonclassical secretion		-	K15172:SUPT5H, SPT5: transcription elongation factor SPT5	-
	OVOC6017	WBGene00242826	-	OVP03838	IPR003656:Zinc finger, BED-type;IPR036236:Zinc finger C2H2 superfamily		0	0	0	0	0	0	1	0	0	0	0	0	0	0	0	0	0	0	0	1	1	0.026971		Y	Y	Y	-	-	-	-	-			-	Nem-specific, not conserved in all species	8.72039	1	482	-		IPR003656:Zinc finger, BED-type;IPR036236:Zinc finger C2H2 superfamily	-	-
	OVOC6031	WBGene00242840	Ovo-dmd-3	OVP06495	Protein doublesex homolog		0	0	0	0	1	0	0	0	0	0	0	0	0	0	0	0	0	0	0	1	1	0.0429448		Y	Y	Y	-	-	-	-	-			Protein doublesex homolog	Nem-specific, not conserved in all species	0.0130486	0.5	326	-		IPR001275:DM DNA-binding domain;IPR026607:DMRT/protein doublesex/protein male abnormal 3;IPR036407:DM DNA-binding domain superfamily	K19491:DMRT4_5, DMRTA: doublesex- and mab-3-related transcription factor 4/5	-
	OVOC6063	WBGene00242872	-	OVP02509	K10712:ADO: cysteamine dioxygenase [EC:1.13.11.19]		1	0	0	0	0	0	0	0	0	0	0	0	0	0	0	0	0	0	0	1	1	0.0282258		Y	Y	Y	-	-	-	-	-			-	Conserved with some hosts	0.001	0	248	Nonclassical secretion		IPR011051:RmlC-like cupin domain superfamily;IPR012864:Cysteine oxygenase/2-aminoethanethiol dioxygenase	K10712:ADO: cysteamine dioxygenase [EC:1.13.11.19]	-
	OVOC6074	WBGene00242883	Ovo-frpr-9	OVP01314	FMRFamide receptor homolog		0	0	0	1	0	0	0	0	0	0	0	0	0	0	0	0	0	0	0	1	1	0.0401786		Y	Y	Y	-	-	-	-	-			FMRFamide receptor homolog	Nem-specific, conserved with nem species	1.87344	1	448	-		IPR000276:G protein-coupled receptor, rhodopsin-like;IPR017452:GPCR, rhodopsin-like, 7TM	-	-
	OVOC6171	WBGene00242980	Ovo-grl-10	OVP08016	IPR007284:Ground-like domain		0	0	0	0	0	0	0	1	0	0	0	0	0	0	0	0	0	0	0	1	1	0.162791		Y	Y	Y	-	-	-	-	-			-	Nem-specific, not conserved in all species	0.001	0	129	Nonclassical secretion		IPR007284:Ground-like domain	-	-
	OVOC6176	WBGene00242985	-	OVP05060	-		0	0	0	0	0	0	0	1	0	0	0	0	0	0	0	0	0	0	0	1	1	0.0456621		Y	Y	Y	-	-	-	-	-			-	Onchocerca-specific	0.016497	0.5	219	Nonclassical secretion		-	-	-
	OVOC6198	WBGene00243007	-	OVP01222	-		0	1	0	0	0	0	0	0	0	0	1	0	0	0	0	0	0	0	0	1	1	0.103774		Y	Y	Y	-	-	-	-	-			-	Onchocerca-specific	1.27635	1	106	Nonclassical secretion		-	-	-
	OVOC6199g	WBGene00243008	Ovo-par-1	OVP14716	Serine\/threonine-protein kinase par-1 homolog		0	0	0	0	0	0	0	1	0	0	0	0	0	0	0	0	0	0	0	1	1	0.0117021		Y	Y	Y	-	-	-	-	-			Serine\/threonine-protein kinase par-1 homolog	Conserved with all nems and hosts	-	0	940	-		IPR000719:Protein kinase domain;IPR001772:Kinase associated domain 1 (KA1);IPR008271:Serine/threonine-protein kinase, active site;IPR011009:Protein kinase-like domain superfamily;IPR015940:Ubiquitin-associated domain;IPR017441:Protein kinase, ATP binding site;IPR028375:KA1 domain/Ssp2, C-terminal	K08798:MARK: MAP/microtubule affinity-regulating kinase [EC:2.7.11.1]	-
	OVOC6209	WBGene00243018	Ovo-ehbp-1	OVP00615	IPR001715:Calponin homology domain;IPR019448:NT-type C2 domain;IPR022735:bMERB domain;IPR036872:CH domain superfamily		0	0	0	0	0	0	1	0	0	0	0	0	0	0	0	0	0	0	0	1	1	0.0104058		Y	Y	Y	-	-	-	-	-			-	Conserved with all nems and hosts	20.1906	1	961	-		IPR001715:Calponin homology domain;IPR019448:NT-type C2 domain;IPR022735:bMERB domain;IPR036872:CH domain superfamily	-	-
	OVOC6263	WBGene00243072	-	OVP00183	-		0	0	0	0	0	0	0	1	0	0	0	0	0	0	0	0	0	0	0	1	1	0.241935		Y	Y	Y	-	-	-	-	-			-	Onchocerca-specific	0.357235	0.75	62	-		-	-	-
	OVOC6271	WBGene00243080	-	OVP06848	IPR006594:LIS1 homology motif		0	1	0	0	0	0	0	0	0	0	0	0	0	0	0	0	0	0	0	1	1	0.00998185		Y	Y	Y	-	-	-	-	-			-	Nem-specific, not conserved in all species	30.8574	1	1102	-		IPR006594:LIS1 homology motif	-	-
	OVOC6273	WBGene00243082	Ovo-ptd-2	OVP04551	Protein dispatched homolog		0	0	1	0	0	0	0	0	0	0	0	0	0	0	0	0	0	0	0	1	1	0.0222458		Y	Y	Y	-	-	-	-	-			Protein dispatched homolog	Nem-specific, not conserved in all species	24.2238	1	944	-		IPR000731:Sterol-sensing domain;IPR003392:Protein patched/dispatched	-	-
	OVOC63	WBGene00236872	-	OVP10589	-		0	0	0	0	1	0	0	0	0	0	0	0	0	0	0	0	0	0	0	1	1	0.0171103		Y	Y	Y	-	-	-	-	-			-	Nem-specific, not conserved in all species	26.7011	1	526	-		-	-	-
	OVOC6317	WBGene00243126	-	OVP12285	Papilin homolog		0	0	0	0	1	0	0	0	0	0	0	0	0	0	0	0	0	0	42	1	1	0.0130719		Y	Y	Y	-	-	-	-	-			Papilin homolog	Conserved with all nems and hosts	13.6864	1	1377	-		IPR000884:Thrombospondin type-1 (TSP1) repeat;IPR002223:Pancreatic trypsin inhibitor Kunitz domain;IPR010294:ADAM-TS Spacer 1;IPR013273:ADAMTS/ADAMTS-like;IPR020901:Proteinase inhibitor I2, Kunitz, conserved site;IPR036383:Thrombospondin type-1 (TSP1) repeat superfamily;IPR036880:Pancreatic trypsin inhibitor Kunitz domain superfamily	K23624:PAPLN: papilin	-
	OVOC6336	WBGene00243145	-	OVP06656	Matrix metalloproteinase homolog		0	0	0	1	0	0	0	0	0	0	0	0	0	0	0	0	0	0	0	1	1	0.0375783		Y	Y	Y	-	-	-	-	-			Matrix metalloproteinase homolog	Conserved with all nems and hosts	0.001	0	479	-		IPR001818:Peptidase M10, metallopeptidase;IPR002477:Peptidoglycan binding-like;IPR006026:Peptidase, metallopeptidase;IPR021190:Peptidase M10A;IPR024079:Metallopeptidase, catalytic domain superfamily;IPR033739:Peptidase M10A, catalytic domain;IPR036365:PGBD-like superfamily;IPR036375:Hemopexin-like domain superfamily	K07994:MMP13: matrix metalloproteinase-13 (collagenase 3) [EC:3.4.24.-]	-
	OVOC6385	WBGene00243194	-	OVP07252	IPR017920:COMM domain;IPR037361:COMM domain-containing protein 10		0	1	0	0	0	0	0	0	0	0	0	0	0	0	0	0	0	0	0	1	1	0.040201		Y	Y	Y	-	-	-	-	-			-	Nem-specific, not conserved in all species	19.0111	1	199	Nonclassical secretion		IPR017920:COMM domain;IPR037361:COMM domain-containing protein 10	-	-
	OVOC6393	WBGene00243202	-	OVP05124	UV-stimulated scaffold protein A homolog		0	0	1	0	0	0	0	0	0	0	0	0	0	0	0	0	0	0	0	1	1	0.0268987		Y	Y	Y	-	-	-	-	-			UV-stimulated scaffold protein A homolog	Conserved with some hosts	6.15659	1	632	-		IPR018610:UV-stimulated scaffold protein A	K23720:UVSSA: UV-stimulated scaffold protein A	-
	OVOC6405	WBGene00243214	Ovo-umps-1	OVP13886	Uridine 5 prime-monophosphate synthase homolog		0	0	0	0	1	0	0	0	0	0	0	0	0	0	0	0	0	0	21	1	1	0.0167015		Y	Y	Y	-	-	-	-	-			Uridine 5 prime-monophosphate synthase homolog	Conserved with all nems and hosts	0.001	0	479	-		IPR000836:Phosphoribosyltransferase domain;IPR001754:Orotidine 5'-phosphate decarboxylase domain;IPR004467:Orotate phosphoribosyl transferase domain;IPR011060:Ribulose-phosphate binding barrel;IPR013785:Aldolase-type TIM barrel;IPR014732:Orotidine 5'-phosphate decarboxylase;IPR023031:Orotate phosphoribosyltransferase;IPR029057:Phosphoribosyltransferase-like	K13421:UMPS: uridine monophosphate synthetase [EC:2.4.2.10 4.1.1.23]	-
	OVOC6444	WBGene00243253	Ovo-grl-14	OVP07833	IPR007284:Ground-like domain		0	0	0	1	0	0	0	0	0	0	0	0	0	0	0	0	0	0	0	1	1	0.0273684		Y	Y	Y	-	-	-	-	-			-	Filarial-specific, conserved with filarial species	8.25518	1	475	-		IPR007284:Ground-like domain	-	-
	OVOC645	WBGene00237454	Ovo-mfb-1	OVP03146	K10305:FBXO25_32: F-box protein 25/32		0	0	0	1	0	0	0	0	0	0	0	0	0	0	0	0	0	0	0	4	1	0.0314286		Y	Y	Y	-	-	-	-	-			-	Conserved with all nems and hosts	19.7433	1	350	-		IPR001810:F-box domain;IPR036047:F-box-like domain superfamily;IPR040394:F-box only protein 25/32	K10305:FBXO25_32: F-box protein 25/32	-
	OVOC655	WBGene00237464	Ovo-mrps-15	OVP03580	28S ribosomal protein S15, mitochondrial homolog		0	1	0	0	0	0	0	0	0	0	0	0	0	0	0	0	0	0	1	1	1	0.0485714		Y	Y	Y	-	-	-	-	-			28S ribosomal protein S15, mitochondrial homolog	Conserved with all nems and hosts	139.208	1	350	Nonclassical secretion		IPR000589:Ribosomal protein S15;IPR009068:S15/NS1, RNA-binding	K02956:RP-S15, MRPS15, rpsO: small subunit ribosomal protein S15	-
	OVOC656	WBGene00237465	Ovo-ptr-10	OVP10997	Ptc-related homolog		0	0	0	0	0	0	1	0	0	0	0	0	0	0	0	0	0	0	0	1	1	0.0176532		Y	Y	Y	-	-	-	-	-			Ptc-related homolog	Conserved with all nems and hosts	19.6656	1	963	-		IPR000731:Sterol-sensing domain;IPR001036:Acriflavin resistance protein;IPR003392:Protein patched/dispatched	-	-
	OVOC659	WBGene00237468	-	OVP13469	IPR000608:Ubiquitin-conjugating enzyme E2;IPR001370:BIR repeat;IPR016135:Ubiquitin-conjugating enzyme/RWD-like		0	0	0	0	0	0	1	0	0	0	1	0	0	0	0	0	0	0	0	2	1	0.00215644		Y	Y	Y	-	-	-	-	-			-	Conserved with some hosts	0.0750278	1	5101	-		IPR000608:Ubiquitin-conjugating enzyme E2;IPR001370:BIR repeat;IPR016135:Ubiquitin-conjugating enzyme/RWD-like	-	-
	OVOC6593	WBGene00243402	Ovo-tmd-2	OVP01783	K10370:TMOD: tropomodulin		1	0	0	0	0	0	0	0	0	0	0	0	0	0	0	0	0	0	0	1	1	0.0215054		Y	Y	Y	-	-	-	-	-			-	Nem-specific, conserved with nem species	53.9483	1	744	-		IPR004934:Tropomodulin;IPR032675:Leucine-rich repeat domain superfamily	K10370:TMOD: tropomodulin	-
	OVOC6603	WBGene00243412	Ovo-rab-1	OVP08124	K07874:RAB1A: Ras-related protein Rab-1A		0	0	0	0	1	1	0	0	0	1	0	0	0	0	0	0	0	0	7	2	1	0.0585366		Y	Y	Y	-	-	-	-	-			-	Conserved with all nems and hosts	27.1939	1	205	-		IPR001806:Small GTPase;IPR005225:Small GTP-binding protein domain;IPR027417:P-loop containing nucleoside triphosphate hydrolase	K07874:RAB1A: Ras-related protein Rab-1A	-
	OVOC6604	WBGene00243413	Ovo-ell-1	OVP04756	K15183:ELL: RNA polymerase II elongation factor ELL		1	1	0	0	0	0	0	0	0	0	0	0	0	0	0	0	0	0	0	2	1	0.0226171		Y	Y	Y	-	-	-	-	-			-	Nem-specific, conserved with nem species	10.8244	1	619	-		IPR010844:Occludin homology domain;IPR019464:RNA polymerase II elongation factor ELL, N-terminal;IPR031176:ELL/occludin family;IPR036390:Winged helix DNA-binding domain superfamily;IPR042065:E3 ubiquitin-protein ligase ELL-like	K15183:ELL: RNA polymerase II elongation factor ELL	-
	OVOC6632	WBGene00243441	Ovo-rpt-2	OVP10843	Putative 26S protease regulatory subunit 4		0	0	0	0	0	1	0	0	0	1	0	0	0	0	0	0	0	0	10	3	1	0.0451467		Y	Y	Y	-	-	-	-	-			Putative 26S protease regulatory subunit 4	Conserved with all nems and hosts	461.205	1	443	Nonclassical secretion		IPR003593:AAA+ ATPase domain;IPR003959:ATPase, AAA-type, core;IPR003960:ATPase, AAA-type, conserved site;IPR005937:26S proteasome regulatory subunit P45-like;IPR027417:P-loop containing nucleoside triphosphate hydrolase;IPR032501:Proteasomal ATPase OB C-terminal domain;IPR035244:26S Proteasome regulatory subunit 4;IPR041569:AAA ATPase, AAA+ lid domain	K03062:PSMC1, RPT2: 26S proteasome regulatory subunit T2	-
	OVOC6668	WBGene00243477	-	OVP07988	K12823:DDX5, DBP2: ATP-dependent RNA helicase DDX5/DBP2 [EC:3.6.4.13]		0	1	1	0	0	1	0	0	0	0	0	0	0	0	0	0	0	0	1	5	1	0.0242215		Y	Y	Y	-	-	-	-	-			-	Filarial-specific, conserved with filarial species	175.696	1	578	-		IPR000629:ATP-dependent RNA helicase DEAD-box, conserved site;IPR001650:Helicase, C-terminal;IPR011545:DEAD/DEAH box helicase domain;IPR014001:Helicase superfamily 1/2, ATP-binding domain;IPR014014:RNA helicase, DEAD-box type, Q motif;IPR027417:P-loop containing nucleoside triphosphate hydrolase	K12823:DDX5, DBP2: ATP-dependent RNA helicase DDX5/DBP2 [EC:3.6.4.13]	-
	OVOC6672	WBGene00243481	-	OVP10538	Rac GTPase-activating protein 1 homolog		0	0	0	1	0	0	0	0	0	0	0	0	0	0	0	0	0	0	0	1	1	0.0172144		Y	Y	Y	-	-	-	-	-			Rac GTPase-activating protein 1 homolog	Conserved with all nems and hosts	38.6676	1	639	-		IPR000198:Rho GTPase-activating protein domain;IPR002219:Protein kinase C-like, phorbol ester/diacylglycerol-binding domain;IPR008936:Rho GTPase activation protein	K16733:RACGAP1, Tum: Rac GTPase-activating protein 1	-
	OVOC6699	WBGene00243508	-	OVP13114	K12490:ARAP3: Arf-GAP with Rho-GAP domain, ANK repeat and PH domain-containing protein 3		0	0	0	0	1	0	0	0	0	0	0	0	0	0	0	0	0	0	0	1	1	0.0117073		Y	Y	Y	-	-	-	-	-			-	Conserved with some hosts	0.00617075	0.5	1025	-		IPR000198:Rho GTPase-activating protein domain;IPR008936:Rho GTPase activation protein;IPR042869:Rho GTPase-activating protein 11	K12490:ARAP3: Arf-GAP with Rho-GAP domain, ANK repeat and PH domain-containing protein 3	-
	OVOC6701	WBGene00243510	-	OVP13908	K14569:BMS1: ribosome biogenesis protein BMS1		0	0	0	1	0	0	0	0	0	0	0	0	0	0	0	0	0	0	0	1	1	0.0133715		Y	Y	Y	-	-	-	-	-			-	Conserved with all nems and hosts	1.10069	1	1047	-		IPR006073:GTP binding domain;IPR007034:Ribosome biogenesis protein BMS1/TSR1, C-terminal;IPR012948:AARP2CN;IPR027417:P-loop containing nucleoside triphosphate hydrolase;IPR030387:Bms1/Tsr1-type G domain;IPR037875:Ribosome biogenesis protein Bms1, N-terminal;IPR039761:Ribosome biogenesis protein Bms1/Tsr1	K14569:BMS1: ribosome biogenesis protein BMS1	-
	OVOC6702	WBGene00243511	-	OVP12860	IPR002110:Ankyrin repeat;IPR020683:Ankyrin repeat-containing domain;IPR036770:Ankyrin repeat-containing domain superfamily		0	0	1	0	0	0	0	0	0	0	0	0	0	0	0	0	0	0	0	1	1	0.0294118		Y	Y	Y	-	-	-	-	-			-	Nem-specific, not conserved in all species	31.9535	1	646	-		IPR002110:Ankyrin repeat;IPR020683:Ankyrin repeat-containing domain;IPR036770:Ankyrin repeat-containing domain superfamily	-	-
	OVOC6703	WBGene00243512	-	OVP13468	K10695:RNF1_2: E3 ubiquitin-protein ligase RNF1/2 [EC:2.3.2.27]		0	0	0	0	0	0	1	0	0	0	0	0	0	0	0	0	0	0	0	1	1	0.0264228		Y	Y	Y	-	-	-	-	-			-	Conserved with some hosts	1.52648	1	492	-		IPR001841:Zinc finger, RING-type;IPR013083:Zinc finger, RING/FYVE/PHD-type;IPR017907:Zinc finger, RING-type, conserved site	K10695:RNF1_2: E3 ubiquitin-protein ligase RNF1/2 [EC:2.3.2.27]	-
	OVOC6714	WBGene00243523	-	OVP00010	-		0	0	0	1	0	0	0	0	0	0	0	0	0	0	0	0	0	0	0	1	1	0.153846		Y	Y	Y	-	-	-	-	-			-	Onchocerca-specific	0.00448285	0.25	104	Nonclassical secretion		-	-	-
	OVOC6731	WBGene00243540	-	OVP13168	6-phosphogluconate dehydrogenase, decarboxylating homolog		0	0	0	1	0	0	0	0	0	0	0	0	0	0	0	0	0	0	30	1	1	0.0327198		Y	Y	Y	-	-	-	-	-			6-phosphogluconate dehydrogenase, decarboxylating homolog	Conserved with all nems and hosts	26.2522	1	489	-		IPR006113:6-phosphogluconate dehydrogenase, decarboxylating;IPR006114:6-phosphogluconate dehydrogenase, C-terminal;IPR006115:6-phosphogluconate dehydrogenase, NADP-binding;IPR006183:6-phosphogluconate dehydrogenase;IPR006184:6-phosphogluconate-binding site;IPR008927:6-phosphogluconate dehydrogenase-like, C-terminal domain superfamily;IPR013328:6-phosphogluconate dehydrogenase, domain 2;IPR036291:…	K00033:PGD, gnd, gntZ: 6-phosphogluconate dehydrogenase [EC:1.1.1.44 1.1.1.343]	-
	OVOC6738	WBGene00243547	-	OVP13245	-		0	0	1	0	0	0	0	0	0	0	0	0	0	0	0	0	0	0	0	1	1	0.0129683		Y	Y	Y	-	-	-	-	-			-	Nem-specific, not conserved in all species	0.001	0	694	-		-	-	-
	OVOC674	WBGene00237483	-	OVP05631	IPR001251:CRAL-TRIO lipid binding domain;IPR036865:CRAL-TRIO lipid binding domain superfamily		0	0	0	0	1	0	0	0	0	0	0	0	0	0	0	0	0	0	0	1	1	0.0230352		Y	Y	Y	-	-	-	-	-			-	Conserved with some hosts	109.973	1	738	-		IPR001251:CRAL-TRIO lipid binding domain;IPR036865:CRAL-TRIO lipid binding domain superfamily	-	-
	OVOC677	WBGene00237486	Ovo-sur-2	OVP01856	Mediator of RNA polymerase II transcription subunit 23 homolog		0	0	0	0	1	0	1	0	0	0	0	0	0	0	0	0	0	0	0	2	1	0.00560617		Y	Y	Y	-	-	-	-	-			Mediator of RNA polymerase II transcription subunit 23 homolog	Conserved with all nems and hosts	35.4459	1	1427	-		IPR021629:Mediator complex, subunit Med23	K15166:MED23: mediator of RNA polymerase II transcription subunit 23	-
	OVOC6808a	WBGene00243617	-	OVP14685	RAC serine\/threonine-protein kinase homolog		0	0	0	0	1	0	0	0	0	0	0	0	0	0	0	0	0	0	0	1	1	0.0243902		Y	Y	Y	-	-	-	-	-			RAC serine\/threonine-protein kinase homolog	Conserved with some hosts	3.04744	1	533	-		IPR000719:Protein kinase domain;IPR000961:AGC-kinase, C-terminal;IPR001849:Pleckstrin homology domain;IPR008271:Serine/threonine-protein kinase, active site;IPR011009:Protein kinase-like domain superfamily;IPR011993:PH-like domain superfamily;IPR017441:Protein kinase, ATP binding site;IPR017892:Protein kinase, C-terminal;IPR039026:Protein Kinase B, pleckstrin homology domain	K04456:AKT: RAC serine/threonine-protein kinase [EC:2.7.11.1]	-
	OVOC6808b	WBGene00243617	-	OVP14654	RAC serine\/threonine-protein kinase homolog		0	0	0	0	0	1	0	0	0	0	0	0	0	1	0	0	0	0	1	1	1	0.0359848		Y	Y	Y	-	-	-	-	-			RAC serine\/threonine-protein kinase homolog	Conserved with some hosts	-	0	528	-		IPR000719:Protein kinase domain;IPR000961:AGC-kinase, C-terminal;IPR001849:Pleckstrin homology domain;IPR008271:Serine/threonine-protein kinase, active site;IPR011009:Protein kinase-like domain superfamily;IPR011993:PH-like domain superfamily;IPR017441:Protein kinase, ATP binding site;IPR017892:Protein kinase, C-terminal;IPR039026:Protein Kinase B, pleckstrin homology domain	K04456:AKT: RAC serine/threonine-protein kinase [EC:2.7.11.1]	-
	OVOC6827b	WBGene00243636	Ovo-eat-6	OVP14660	Sodium\/potassium-transporting ATPase subunit alpha homolog		0	0	1	0	0	0	0	0	0	0	0	0	0	0	0	0	0	0	35	1	1	0.018		Y	Y	Y	-	-	-	-	-			Sodium\/potassium-transporting ATPase subunit alpha homolog	Conserved with all nems and hosts	-	0	1000	-		IPR001757:P-type ATPase;IPR004014:Cation-transporting P-type ATPase, N-terminal;IPR005775:P-type ATPase subfamily IIC, subunit alpha;IPR006068:Cation-transporting P-type ATPase, C-terminal;IPR008250:P-type ATPase, A domain superfamily;IPR018303:P-type ATPase, phosphorylation site;IPR023214:HAD superfamily;IPR023298:P-type ATPase, transmembrane domain superfamily;IPR023299:P-type ATPase, cytoplasm…	K01539:ATP1A: sodium/potassium-transporting ATPase subunit alpha [EC:7.2.2.13]	-
	OVOC6850	WBGene00243659	-	OVP07333	Acid phosphatase-related homolog		0	1	0	0	0	0	0	0	0	0	0	0	0	0	0	0	0	0	0	1	1	0.0649351		Y	Y	Y	-	-	-	-	-			Acid phosphatase-related homolog	Conserved with some hosts	58.1093	1	462	Signal peptide		IPR004843:Calcineurin-like phosphoesterase domain, ApaH type;IPR008963:Purple acid phosphatase-like, N-terminal;IPR015914:Purple acid phosphatase, N-terminal;IPR025733:Iron/zinc purple acid phosphatase-like C-terminal domain;IPR029052:Metallo-dependent phosphatase-like;IPR041792:Purple acid phosphatase, metallophosphatase domain	K22390:ACP7: acid phosphatase type 7	Y
	OVOC6877	WBGene00243686	-	OVP01984	Heat shock 70 kDa protein F, mitochondrial homolog		0	0	0	0	0	0	1	0	0	0	0	0	0	0	0	0	0	0	33	2	1	0.0298954		Y	Y	Y	-	-	-	-	-			Heat shock 70 kDa protein F, mitochondrial homolog	Conserved with all nems and hosts	276.423	1	669	-		IPR012725:Chaperone DnaK;IPR013126:Heat shock protein 70 family;IPR018181:Heat shock protein 70, conserved site;IPR029047:Heat shock protein 70kD, peptide-binding domain superfamily;IPR029048:Heat shock protein 70kD, C-terminal domain superfamily;IPR043129:ATPase, nucleotide binding domain	K04043:dnaK, HSPA9: molecular chaperone DnaK	-
	OVOC6883	WBGene00243692	-	OVP06637	-		0	0	0	0	1	0	0	0	0	0	0	0	0	0	0	0	0	0	0	1	1	0.040201		Y	Y	Y	-	-	-	-	-			-	Onchocerca-specific	21.7619	1	199	Nonclassical secretion		-	-	-
	OVOC6891	WBGene00243700	-	OVP02242	K16630:COL22A: collagen type XXII alpha		0	0	0	0	1	0	0	0	0	0	0	0	0	0	0	0	0	0	4	2	1	0.046595		Y	Y	Y	-	-	-	-	-			-	Nem-specific, conserved with nem species	20.7978	1	279	-		IPR002486:Nematode cuticle collagen, N-terminal;IPR008160:Collagen triple helix repeat	K16630:COL22A: collagen type XXII alpha	-
	OVOC6904	WBGene00243713	Ovo-twk-13	OVP01261	IPR003280:Two pore domain potassium channel;IPR013099:Potassium channel domain		0	0	0	1	0	0	0	0	0	0	0	0	0	0	0	0	0	0	0	1	1	0.0274443		Y	Y	Y	-	-	-	-	-			-	Nem-specific, conserved with nem species	2.76748	1	583	-		IPR003280:Two pore domain potassium channel;IPR013099:Potassium channel domain	-	-
	OVOC6905	WBGene00243714	-	OVP11688	-		0	0	1	0	0	0	0	0	0	0	0	0	0	0	0	0	1	0	0	1	1	0.0933333		Y	Y	Y	-	-	-	-	-			-	Filarial-specific, conserved with >1 filarial species (not all)	0.0231075	0.5	150	-		-	-	-
	OVOC6908	WBGene00243717	Ovo-aagr-4	OVP03998	Neutral alpha-glucosidase AB homolog		0	0	0	0	0	1	0	0	0	0	0	0	0	0	0	0	0	0	42	3	1	-		Y	Y	Y	-	-	-	-	-			Neutral alpha-glucosidase AB homolog	Conserved with all nems and hosts	245.209	1	922	-		IPR000322:Glycoside hydrolase family 31;IPR011013:Galactose mutarotase-like domain superfamily;IPR013780:Glycosyl hydrolase, all-beta;IPR017853:Glycoside hydrolase superfamily;IPR025887:Glycoside hydrolase family 31, N-terminal domain	K05546:GANAB: mannosyl-oligosaccharide alpha-1,3-glucosidase [EC:3.2.1.207]	-
	OVOC693	WBGene00237502	-	OVP12536	Peptidyl-prolyl cis-trans isomerase B homolog		0	0	0	0	0	0	1	0	0	0	0	0	0	0	0	0	0	0	7	1	1	0.0333333		Y	Y	Y	-	-	-	-	-			Peptidyl-prolyl cis-trans isomerase B homolog	Conserved with all nems and hosts	0.548843	1	210	Signal peptide		IPR002130:Cyclophilin-type peptidyl-prolyl cis-trans isomerase domain;IPR020892:Cyclophilin-type peptidyl-prolyl cis-trans isomerase, conserved site;IPR029000:Cyclophilin-like domain superfamily	K03768:PPIB, ppiB: peptidyl-prolyl cis-trans isomerase B (cyclophilin B) [EC:5.2.1.8]	Y
	OVOC6930	WBGene00243739	Ovo-nphp-4	OVP12165	Nephrocystin-4-like protein homolog		0	0	0	0	0	0	1	0	0	0	0	0	0	0	0	0	0	0	0	1	1	0.011745		Y	Y	Y	-	-	-	-	-			Nephrocystin-4-like protein homolog	Conserved with some hosts	13.3177	1	1192	-		IPR029775:Nephrocystin-4	K16478:NPHP4: nephrocystin-4	-
	OVOC6964	WBGene00243773	-	OVP01209	K12607:CNOT10: CCR4-NOT transcription complex subunit 10		0	0	0	1	0	0	0	0	0	0	0	0	0	0	0	0	0	0	0	1	1	0.0149502		Y	Y	Y	-	-	-	-	-			-	Conserved with some hosts	52.5638	1	602	-		IPR011990:Tetratricopeptide-like helical domain superfamily;IPR039740:CCR4-NOT transcription complex subunit 10	K12607:CNOT10: CCR4-NOT transcription complex subunit 10	-
	OVOC6973	WBGene00243782	-	OVP02310	K06051:DLL: delta		0	0	0	0	1	0	0	0	0	0	0	0	0	0	0	0	0	0	0	1	1	0.0134409		Y	Y	Y	-	-	-	-	-			-	Conserved with all nems and hosts	4.66891	1	744	-		IPR000152:EGF-type aspartate/asparagine hydroxylation site;IPR000742:EGF-like domain;IPR001774:Delta/Serrate/lag-2 (DSL) protein;IPR001881:EGF-like calcium-binding domain;IPR013032:EGF-like, conserved site	K06051:DLL: delta	-
	OVOC6981	WBGene00243790	-	OVP01475	-		0	1	0	0	0	0	0	0	0	0	0	0	0	0	0	0	0	0	0	1	1	0.0530303		Y	Y	Y	-	-	-	-	-			-	Nem-specific, conserved with nem species	5.18748	1	264	-		-	-	-
	OVOC6985	WBGene00243794	-	OVP04454	FK506-binding protein 59 homolog		0	0	1	0	0	0	0	0	0	0	0	0	0	0	0	0	0	0	18	1	1	0.0192771		Y	Y	Y	-	-	-	-	-			FK506-binding protein 59 homolog	Conserved with all nems and hosts	256.454	1	415	-		IPR001179:FKBP-type peptidyl-prolyl cis-trans isomerase domain;IPR011990:Tetratricopeptide-like helical domain superfamily;IPR013026:Tetratricopeptide repeat-containing domain;IPR013105:Tetratricopeptide repeat 2;IPR019734:Tetratricopeptide repeat	K09571:FKBP4_5: FK506-binding protein 4/5 [EC:5.2.1.8]	-
	OVOC6992	WBGene00243801	-	OVP13041	Golgi resident protein GCP60 homolog		0	0	1	0	0	0	0	0	0	0	0	0	0	0	0	0	0	0	3	1	1	0.0253456		Y	Y	Y	-	-	-	-	-			Golgi resident protein GCP60 homolog	Conserved with all nems and hosts	0.001	0	434	-		IPR000582:Acyl-CoA-binding protein, ACBP;IPR009038:GOLD domain;IPR014352:FERM/acyl-CoA-binding protein superfamily;IPR035984:Acyl-CoA binding protein superfamily;IPR036598:GOLD domain superfamily	K23935:ACBD3: golgi resident protein GCP60	-
	OVOC6997	WBGene00243806	Ovo-npa-1	OVP05138	Nematode polyprotein allergen related, post-translationnally cleaved, the diverse 14.5 kDa cleavage products bind lipids and retinol homolog		0	0	1	0	0	0	0	0	0	0	0	0	0	0	0	0	0	0	3	1	1	0.0143149		Y	Y	Y	-	-	-	-	-			Nematode polyprotein allergen related, post-translationnally cleaved, the diverse 14.5 kDa cleavage products bind lipids and retinol homolog	Nem-specific, not conserved in all species	296.015	1	489	Signal peptide		IPR032487:Polyprotein allergen, nematode;IPR038289:DVA-1 superfamily	-	Y
	OVOC6998	WBGene00243807	-	OVP09157	IPR002049:Laminin EGF domain;IPR032487:Polyprotein allergen, nematode;IPR038289:DVA-1 superfamily		0	0	1	0	0	0	0	0	1	0	0	0	0	0	0	0	0	0	0	1	1	0.0383387		Y	Y	Y	-	-	-	-	-			-	Nem-specific, not conserved in all species	601.673	1	626	-		IPR002049:Laminin EGF domain;IPR032487:Polyprotein allergen, nematode;IPR038289:DVA-1 superfamily	-	-
	OVOC6999	WBGene00243808	-	OVP00049	IPR000884:Thrombospondin type-1 (TSP1) repeat;IPR036383:Thrombospondin type-1 (TSP1) repeat superfamily		0	0	0	0	1	0	0	0	0	1	0	0	0	0	0	0	0	0	0	1	1	0.0189036		Y	Y	Y	-	-	-	-	-			-	Filarial-specific, conserved with filarial species	16.6029	1	529	-		IPR000884:Thrombospondin type-1 (TSP1) repeat;IPR036383:Thrombospondin type-1 (TSP1) repeat superfamily	-	-
	OVOC7046	WBGene00243855	-	OVP07080	K06070:PKD: protein kinase D [EC:2.7.11.13]		0	0	1	0	0	0	0	0	0	0	0	0	0	0	0	0	0	0	0	1	1	0.0638298		Y	Y	Y	-	-	-	-	-			-	Nem-specific, not conserved in all species	0.282937	0.875	141	-		IPR002219:Protein kinase C-like, phorbol ester/diacylglycerol-binding domain;IPR015727:Protein kinase C mu-related;IPR020454:Diacylglycerol/phorbol-ester binding	K06070:PKD: protein kinase D [EC:2.7.11.13]	-
	OVOC705	WBGene00237514	-	OVP04961	Adrenodoxin, mitochondrial homolog		0	1	0	0	0	0	0	1	1	1	0	0	0	0	0	0	0	0	0	8	1	0.0704225		Y	Y	Y	-	-	-	-	-			Adrenodoxin, mitochondrial homolog	Conserved with some hosts	0.001	0	142	-		IPR001041:2Fe-2S ferredoxin-type iron-sulfur binding domain;IPR001055:Adrenodoxin;IPR012675:Beta-grasp domain superfamily;IPR036010:2Fe-2S ferredoxin-like superfamily	K22070:FDX1, ADX: ferredoxin-1, mitochondrial	-
	OVOC7057	WBGene00243866	Ovo-sid-1	OVP05450	Systemic RNA interference defective protein 1 homolog		0	0	0	1	0	0	0	0	0	0	0	0	0	0	0	0	0	0	0	2	1	0.0132802		Y	Y	Y	-	-	-	-	-			Systemic RNA interference defective protein 1 homolog	Conserved with some hosts	7.95896	1	753	-		IPR025958:SID1 transmembrane family	-	Y
	OVOC7071	WBGene00243880	-	OVP07823	Putative phospholipase D		0	0	0	1	0	0	0	0	0	0	0	0	0	0	0	0	1	0	0	1	1	0.0219561		Y	Y	Y	-	-	-	-	-			Putative phospholipase D	Conserved with all nems and hosts	5.64838	1	501	Nonclassical secretion		IPR001736:Phospholipase D/Transphosphatidylase;IPR032803:PLD-like domain	K16860:PLD3_4: phospholipase D3/4 [EC:3.1.4.4]	-
	OVOC7081	WBGene00243890	-	OVP03954	IPR000242:PTP type protein phosphatase;IPR003595:Protein-tyrosine phosphatase, catalytic;IPR029021:Protein-tyrosine phosphatase-like		0	0	0	0	0	0	0	1	0	0	0	0	0	0	0	0	0	0	0	1	1	0.0394737		Y	Y	Y	-	-	-	-	-			-	Nem-specific, not conserved in all species	1.14738	1	380	-		IPR000242:PTP type protein phosphatase;IPR003595:Protein-tyrosine phosphatase, catalytic;IPR029021:Protein-tyrosine phosphatase-like	-	-
	OVOC7082	WBGene00243891	Ovo-glb-1	OVP12793	Globin-like protein homolog		0	0	0	0	0	0	0	1	0	0	0	0	0	0	0	0	0	0	10	1	1	0.0895522		Y	Y	Y	-	-	-	-	-			Globin-like protein homolog	Nem-specific, not conserved in all species	829.152	1	201	-		IPR000971:Globin;IPR009050:Globin-like superfamily;IPR012085:Globin, nematode	-	-
	OVOC7094	WBGene00243903	-	OVP01790	K21915:KCTD3: BTB/POZ domain-containing protein KCTD3		1	0	0	0	0	0	0	0	0	0	0	0	0	0	0	0	0	0	6	2	1	0.00704225		Y	Y	Y	-	-	-	-	-			-	Conserved with all nems and hosts	45.4148	1	994	-		IPR000210:BTB/POZ domain;IPR001680:WD40 repeat;IPR002589:Macro domain;IPR003131:Potassium channel tetramerisation-type BTB domain;IPR011333:SKP1/BTB/POZ domain superfamily;IPR015943:WD40/YVTN repeat-like-containing domain superfamily;IPR019775:WD40 repeat, conserved site;IPR036322:WD40-repeat-containing domain superfamily;IPR043472:Macro domain-like	K21915:KCTD3: BTB/POZ domain-containing protein KCTD3	-
	OVOC7106	WBGene00243915	-	OVP13355	IPR000276:G protein-coupled receptor, rhodopsin-like;IPR017452:GPCR, rhodopsin-like, 7TM;IPR019430:7TM GPCR, serpentine receptor class x (Srx)		0	0	0	1	0	0	0	0	0	0	0	0	0	0	0	0	0	0	0	1	1	0.0569801		Y	Y	Y	-	-	-	-	-			-	Nem-specific, not conserved in all species	0.121312	0.875	351	-		IPR000276:G protein-coupled receptor, rhodopsin-like;IPR017452:GPCR, rhodopsin-like, 7TM;IPR019430:7TM GPCR, serpentine receptor class x (Srx)	-	-
	OVOC7136	WBGene00243945	Ovo-cdkr-3	OVP11765	CDK5RAP3-like protein homolog		0	0	0	0	1	0	0	0	0	0	0	0	0	0	0	0	0	0	2	1	1	0.028866		Y	Y	Y	-	-	-	-	-			CDK5RAP3-like protein homolog	Conserved with all nems and hosts	3.43222	1	485	-		IPR008491:CDK5 regulatory subunit-associated protein 3	-	-
	OVOC7159	WBGene00243968	Ovo-uba-1	OVP07766	Ubiquitin-like modifier-activating enzyme 6 homolog		0	0	1	0	0	0	0	0	0	0	0	0	0	0	0	0	0	0	33	1	1	0.00976562		Y	Y	Y	-	-	-	-	-			Ubiquitin-like modifier-activating enzyme 6 homolog	Conserved with all nems and hosts	61.1881	1	1024	-		IPR000011:Ubiquitin/SUMO-activating enzyme E1;IPR000594:THIF-type NAD/FAD binding fold;IPR018075:Ubiquitin-activating enzyme E1;IPR018965:Ubiquitin-activating enzyme E1, C-terminal;IPR019572:Ubiquitin-activating enzyme, catalytic cysteine domain;IPR032418:Ubiquitin-activating enzyme E1, FCCH domain;IPR032420:Ubiquitin-activating enzyme E1, four-helix bundle;IPR033127:Ubiquitin-activating enzyme E…	K03178:UBE1, UBA1: ubiquitin-activating enzyme E1 [EC:6.2.1.45]	-
	OVOC7167	WBGene00243976	-	OVP09340	K14689:SLC30A2, ZNT2: solute carrier family 30 (zinc transporter), member 2		0	0	0	0	0	0	1	0	0	0	0	0	0	0	0	0	0	0	7	1	1	0.0367454		Y	Y	Y	-	-	-	-	-			-	Conserved with all nems and hosts	2.32147	1	381	-		IPR002524:Cation efflux protein;IPR027469:Cation efflux transmembrane domain superfamily;IPR036837:Cation efflux protein, cytoplasmic domain superfamily	K14689:SLC30A2, ZNT2: solute carrier family 30 (zinc transporter), member 2	-
	OVOC7176	WBGene00243985	Ovo-nrx-1	OVP05735	K07377:NRXN: neurexin		0	0	0	0	1	0	0	0	0	0	0	0	0	0	0	0	0	0	0	1	1	0.0114591		Y	Y	Y	-	-	-	-	-			-	Conserved with all nems and hosts	1.09351	1	1309	-		IPR000152:EGF-type aspartate/asparagine hydroxylation site;IPR000742:EGF-like domain;IPR001791:Laminin G domain;IPR001881:EGF-like calcium-binding domain;IPR013320:Concanavalin A-like lectin/glucanase domain superfamily	K07377:NRXN: neurexin	-
	OVOC7179	WBGene00243987	-	OVP14043	K12567:TTN: titin [EC:2.7.11.1]		0	0	0	0	0	1	0	0	0	0	0	0	0	0	0	0	0	0	194	2	1	-		Y	Y	Y	-	-	-	-	-			-	Conserved with some hosts	5.87935	1	4865	-		IPR003598:Immunoglobulin subtype 2;IPR003599:Immunoglobulin subtype;IPR007110:Immunoglobulin-like domain;IPR010939:Titin repeats;IPR013098:Immunoglobulin I-set;IPR013783:Immunoglobulin-like fold;IPR036179:Immunoglobulin-like domain superfamily	K12567:TTN: titin [EC:2.7.11.1]	-
	OVOC7213	WBGene00244022	Ovo-rme-1	OVP13129	K12483:EHD1: EH domain-containing protein 1		0	0	0	0	0	1	0	0	0	0	0	0	0	0	0	0	0	0	28	1	1	-		Y	Y	Y	-	-	-	-	-			-	Conserved with all nems and hosts	0.001	0	580	-		IPR000261:EH domain;IPR002048:EF-hand domain;IPR011992:EF-hand domain pair;IPR018247:EF-Hand 1, calcium-binding site;IPR022812:Dynamin superfamily;IPR027417:P-loop containing nucleoside triphosphate hydrolase;IPR029952:EH domain-containing protein 4;IPR030381:Dynamin-type guanine nucleotide-binding (G) domain;IPR031692:EH domain-containing protein, N-terminal;IPR040990:Domain of unknown function …	K12483:EHD1: EH domain-containing protein 1	-
	OVOC7232	WBGene00244041	-	OVP09244	K01598:PPCDC, coaC: phosphopantothenoylcysteine decarboxylase [EC:4.1.1.36]		0	0	1	0	0	0	0	0	0	0	0	0	0	0	0	0	0	0	6	2	1	0.0435835		Y	Y	Y	-	-	-	-	-			-	Conserved with some hosts	35.4986	1	413	-		IPR003382:Flavoprotein;IPR036551:Flavin prenyltransferase-like	K01598:PPCDC, coaC: phosphopantothenoylcysteine decarboxylase [EC:4.1.1.36]	-
	OVOC7236	WBGene00244045	-	OVP00485	Fanconi-associated nuclease 1 homolog		0	0	0	0	1	0	0	0	0	0	0	0	0	0	0	0	0	0	0	1	1	0.0106045		Y	Y	Y	-	-	-	-	-			Fanconi-associated nuclease 1 homolog	Conserved with some hosts	15.2428	1	943	-		IPR011856:tRNA endonuclease-like domain superfamily;IPR014883:VRR-NUC domain;IPR033315:Fanconi-associated nuclease 1-like	K15363:FAN1, MTMR15: fanconi-associated nuclease 1 [EC:3.1.21.- 3.1.4.1]	-
	OVOC7238	WBGene00244047	-	OVP05518	-		0	0	1	0	0	0	0	0	0	0	0	0	0	0	0	0	0	0	0	1	1	0.2		Y	Y	Y	-	-	-	-	-			-	Onchocerca-specific	0.001	0	45	-		-	-	-
	OVOC7253	WBGene00244062	Ovo-calf-1	OVP02138	-		0	0	1	0	0	0	0	0	0	0	0	0	0	0	0	0	0	0	0	1	1	0.0955414		Y	Y	Y	-	-	-	-	-			-	Nem-specific, conserved with nem species	8.66095	1	157	-		-	-	-
	OVOC7270	WBGene00244079	-	OVP04180	K18592:GGT1_5, CD224: gamma-glutamyltranspeptidase / glutathione hydrolase / leukotriene-C4 hydrolase [EC:2.3.2.2 3.4.19.13 3.4.19.14]		0	1	0	0	1	0	0	0	0	0	0	0	0	0	0	0	0	0	4	3	1	0.024911		Y	Y	Y	-	-	-	-	-			-	Conserved with all nems and hosts	0.001	0	562	-		IPR000101:Gamma-glutamyltranspeptidase;IPR029055:Nucleophile aminohydrolases, N-terminal;IPR043137:Gamma-glutamyltranspeptidase, small subunit;IPR043138:Gamma-glutamyltranspeptidase, large subunit, C-terminal domain	K18592:GGT1_5, CD224: gamma-glutamyltranspeptidase / glutathione hydrolase / leukotriene-C4 hydrolase [EC:2.3.2.2 3.4.19.13 3.4.19.14]	-
	OVOC7297	WBGene00244106	-	OVP06500	IPR041637:Caprin-1 dimerization domain		0	0	0	0	1	0	0	0	0	1	0	0	0	0	0	0	0	0	1	1	1	0.0714286		Y	Y	Y	-	-	-	-	-			-	Filarial-specific, conserved with filarial species	29.8281	1	350	-		IPR041637:Caprin-1 dimerization domain	-	-
	OVOC7298	WBGene00244107	-	OVP10151	-		0	0	0	0	1	0	0	0	0	0	0	0	0	0	0	0	0	0	0	1	1	0.20339		Y	Y	Y	-	-	-	-	-			-	Onchocerca-specific	0.0053448	0.25	59	-		-	-	-
	OVOC7305	WBGene00244114	Ovo-snt-3	OVP00321	K19902:SYT2: synaptotagmin-2		0	0	0	1	0	0	0	0	0	0	0	0	0	0	0	0	0	0	0	1	1	0.0184049		Y	Y	Y	-	-	-	-	-			-	Conserved with all nems and hosts	1.30492	1	489	-		IPR000008:C2 domain;IPR001565:Synaptotagmin;IPR026112:Amnionless;IPR035892:C2 domain superfamily	K19902:SYT2: synaptotagmin-2	-
	OVOC7312	WBGene00244121	-	OVP04852	IPR017452:GPCR, rhodopsin-like, 7TM		0	0	0	0	0	0	1	0	0	0	0	0	0	0	0	0	0	0	0	1	1	0.0484694		Y	Y	Y	-	-	-	-	-			-	Nem-specific, conserved with nem species	3.81597	1	392	-		IPR017452:GPCR, rhodopsin-like, 7TM	-	-
	OVOC7334	WBGene00244143	-	OVP03111	-		0	0	1	0	0	0	0	0	0	0	0	0	0	0	0	0	0	0	0	1	1	0.0340909		Y	Y	Y	-	-	-	-	-			-	Nem-specific, not conserved in all species	0.855412	0.875	352	-		-	-	-
	OVOC7367	WBGene00244176	-	OVP07073	UPF0378 protein KIAA0100 homolog		0	0	0	0	0	0	0	1	0	0	0	0	0	0	0	0	0	0	0	1	1	0.00754717		Y	Y	Y	-	-	-	-	-			UPF0378 protein KIAA0100 homolog	Conserved with all nems and hosts	21.9382	1	2120	-		IPR019409:FMP27, domain of unknown function DUF2405;IPR019441:FMP27, GFWDK domain;IPR019443:FMP27, C-terminal	-	-
	OVOC7401	WBGene00244210	-	OVP09814	-		0	0	0	0	0	0	1	0	0	0	0	0	0	0	0	0	0	0	33	1	1	0.00972132		Y	Y	Y	-	-	-	-	-			-	Nem-specific, not conserved in all species	69.9427	1	1543	-		-	-	-
	OVOC7403	WBGene00244212	-	OVP09571	K23624:PAPLN: papilin		0	0	0	0	1	0	0	0	0	0	0	0	0	0	0	0	0	0	0	1	1	0.0175879		Y	Y	Y	-	-	-	-	-			-	Nem-specific, conserved with nem species	0.118787	1	796	-		IPR002223:Pancreatic trypsin inhibitor Kunitz domain;IPR020901:Proteinase inhibitor I2, Kunitz, conserved site;IPR036880:Pancreatic trypsin inhibitor Kunitz domain superfamily	K23624:PAPLN: papilin	-
	OVOC741	WBGene00237550	-	OVP08500	Big bang homolog		0	0	0	0	1	0	0	0	0	0	0	0	0	0	0	0	0	0	0	1	1	0.0189055		Y	Y	Y	-	-	-	-	-			Big bang homolog	Conserved with some hosts	122.314	1	1005	-		IPR001478:PDZ domain;IPR036034:PDZ superfamily	-	-
	OVOC7496	WBGene00244305	-	OVP05614	-		0	1	0	0	0	0	0	0	0	0	0	0	0	0	0	0	0	0	0	1	1	0.110526		Y	Y	Y	-	-	-	-	-			-	Nem-specific, not conserved in all species	0.001	0	190	-		-	-	-
	OVOC7543	WBGene00244352	-	OVP13402	Ubiquitin-like protein 3 homolog		0	1	0	0	0	0	0	0	0	0	0	0	0	0	0	0	0	0	0	1	1	0.0793651		Y	Y	Y	-	-	-	-	-			Ubiquitin-like protein 3 homolog	Conserved with all nems and hosts	76.2188	1	126	Nonclassical secretion		IPR029071:Ubiquitin-like domain superfamily;IPR039540:UBL3-like, ubiquitin domain;IPR040015:UBL3-like	-	-
	OVOC7565	WBGene00244374	-	OVP01379	IPR019535:Little elongation complex subunit 2 , C-terminal		0	0	0	1	0	0	0	0	0	0	0	0	0	0	0	0	0	0	0	1	1	0.0126582		Y	Y	Y	-	-	-	-	-			-	Nem-specific, not conserved in all species	0.001	0	869	-		IPR019535:Little elongation complex subunit 2 , C-terminal	-	-
	OVOC7574	WBGene00244383	-	OVP08831	Putative SMARCAL1-like protein		1	0	0	0	0	0	0	0	0	0	0	0	0	0	0	0	0	0	0	1	1	0.0137363		Y	Y	Y	-	-	-	-	-			Putative SMARCAL1-like protein	Conserved with all nems and hosts	0.81776	1	728	-		IPR000330:SNF2-related, N-terminal domain;IPR001650:Helicase, C-terminal;IPR010003:HARP domain;IPR014001:Helicase superfamily 1/2, ATP-binding domain;IPR027417:P-loop containing nucleoside triphosphate hydrolase;IPR030101:SWI/SNF-related matrix-associated actin-dependent regulator of chromatin subfamily A-like protein 1;IPR038718:SNF2-like, N-terminal domain superfamily	K14440:SMARCAL1, HARP: SWI/SNF-related matrix-associated actin-dependent regulator of chromatin subfamily A-like protein 1 [EC:3.6.4.12]	-
	OVOC7578	WBGene00244387	-	OVP05747	K15074:BACURD: BTB/POZ domain-containing adapter for CUL3-mediated RhoA degradation protein		1	0	0	1	0	0	0	0	0	0	0	0	0	0	0	0	0	0	0	3	1	0.026087		Y	Y	Y	-	-	-	-	-			-	Conserved with some hosts	53.8369	1	345	-		IPR000210:BTB/POZ domain;IPR003131:Potassium channel tetramerisation-type BTB domain;IPR011333:SKP1/BTB/POZ domain superfamily	K15074:BACURD: BTB/POZ domain-containing adapter for CUL3-mediated RhoA degradation protein	-
	OVOC7579	WBGene00244388	Ovo-unc-80	OVP07446	K24015:UNC80: protein unc-80		0	1	0	0	0	0	0	0	0	1	0	0	0	0	0	0	0	0	0	1	1	0.00376412		Y	Y	Y	-	-	-	-	-			-	Conserved with all nems and hosts	3.96027	1	3188	-		IPR031542:Cation channel complex component UNC80, N-terminal	K24015:UNC80: protein unc-80	-
	OVOC7586	WBGene00244395	-	OVP10629	IPR008166:Glycosyltransferase family 92		1	0	0	0	0	0	0	0	0	0	0	0	0	0	0	0	0	0	0	2	1	0.0243902		Y	Y	Y	-	-	-	-	-			-	Nem-specific, not conserved in all species	0.0127411	0.375	533	-		IPR008166:Glycosyltransferase family 92	-	-
	OVOC7602	WBGene00244411	-	OVP07535	-		0	1	0	0	0	0	0	0	0	0	0	0	0	0	0	0	0	0	0	1	1	0.0607735		Y	Y	Y	-	-	-	-	-			-	Filarial-specific, conserved with >1 filarial species (not all)	0.136284	0.875	181	-		-	-	-
	OVOC7607	WBGene00244416	-	OVP03461	-		0	0	1	0	0	0	0	0	0	0	0	0	0	0	0	0	0	0	0	1	1	0.0731707		Y	Y	Y	-	-	-	-	-			-	Onchocerca-specific	0.001	0	123	Nonclassical secretion		-	-	-
	OVOC7610	WBGene00244419	-	OVP10294	K01194:TREH, treA, treF: alpha,alpha-trehalase [EC:3.2.1.28]		0	0	0	0	0	1	0	0	0	0	0	0	0	0	0	0	0	0	0	4	1	-		Y	Y	Y	-	-	-	-	-			-	Conserved with all nems and hosts	0.549694	1	624	Signal peptide		IPR001661:Glycoside hydrolase, family 37;IPR008928:Six-hairpin glycosidase superfamily;IPR012341:Six-hairpin glycosidase-like superfamily;IPR018232:Glycoside hydrolase, family 37, conserved site	K01194:TREH, treA, treF: alpha,alpha-trehalase [EC:3.2.1.28]	Y
	OVOC7631	WBGene00244440	Ovo-larp-1	OVP13985	La-related protein 1 homolog		0	0	0	0	1	0	0	0	0	0	0	0	0	0	0	0	0	0	6	1	1	0.0163585		Y	Y	Y	-	-	-	-	-			La-related protein 1 homolog	Conserved with all nems and hosts	1.69639	1	1406	-		IPR006607:Protein of unknown function DM15;IPR006630:La-type HTH domain;IPR036388:Winged helix-like DNA-binding domain superfamily;IPR036390:Winged helix DNA-binding domain superfamily	K18757:LARP1: la-related protein 1	-
	OVOC7635	WBGene00244444	-	OVP13647	-		0	0	0	0	0	0	1	0	0	0	0	0	0	0	0	0	0	0	0	1	1	0.0341297		Y	Y	Y	-	-	-	-	-			-	Nem-specific, not conserved in all species	0.020589	0.5	293	Signal peptide		-	-	Y
	OVOC7677	WBGene00244486	Ovo-cct-5	OVP01672	T-complex protein 1 subunit epsilon homolog		0	0	0	1	0	0	0	0	0	0	0	0	0	0	0	0	0	0	23	1	1	0.0156863		Y	Y	Y	-	-	-	-	-			T-complex protein 1 subunit epsilon homolog	Conserved with all nems and hosts	269.044	1	510	-		IPR002194:Chaperonin TCP-1, conserved site;IPR002423:Chaperonin Cpn60/TCP-1 family;IPR017998:Chaperone tailless complex polypeptide 1 (TCP-1);IPR027409:GroEL-like apical domain superfamily;IPR027410:TCP-1-like chaperonin intermediate domain superfamily;IPR027413:GroEL-like equatorial domain superfamily	K09497:CCT5: T-complex protein 1 subunit epsilon	-
	OVOC7690	WBGene00244499	Ovo-acs-4	OVP10098	K01897:ACSL, fadD: long-chain acyl-CoA synthetase [EC:6.2.1.3]		0	0	1	0	0	0	0	0	0	0	0	0	0	0	0	0	0	0	26	2	1	0.0151515		Y	Y	Y	-	-	-	-	-			-	Conserved with all nems and hosts	118.126	1	726	Nonclassical secretion		IPR000873:AMP-dependent synthetase/ligase;IPR020845:AMP-binding, conserved site	K01897:ACSL, fadD: long-chain acyl-CoA synthetase [EC:6.2.1.3]	-
	OVOC7708	WBGene00244517	Ovo-lon-1	OVP02948	Protein lon-1 homolog		0	0	0	0	1	0	0	0	0	0	0	0	0	0	0	0	0	0	0	1	1	0.0369004		Y	Y	Y	-	-	-	-	-			Protein lon-1 homolog	Conserved with all nems and hosts	0.013137	0.5	271	Signal peptide		IPR001283:Cysteine-rich secretory protein-related;IPR014044:CAP domain;IPR018244:Allergen V5/Tpx-1-related, conserved site;IPR035940:CAP superfamily	-	Y
	OVOC7713	WBGene00244522	-	OVP12464	-		0	0	0	0	0	0	1	0	0	0	0	0	0	0	0	0	0	0	0	1	1	0.037182		Y	Y	Y	-	-	-	-	-			-	Nem-specific, not conserved in all species	9.58302	1	511	Nonclassical secretion		-	-	-
	OVOC7720	WBGene00244529	-	OVP05328	Putative protein phosphatase 2C		0	0	0	1	0	0	0	0	0	0	0	0	0	0	0	0	0	0	0	1	1	0.0380623		Y	Y	Y	-	-	-	-	-			Putative protein phosphatase 2C	Conserved with some hosts	45.8856	1	578	-		IPR000222:PPM-type phosphatase, divalent cation binding;IPR001932:PPM-type phosphatase domain;IPR015655:Protein phosphatase 2C family;IPR036457:PPM-type phosphatase domain superfamily	K17499:PPM1G, PP2CG: protein phosphatase 1G [EC:3.1.3.16]	-
	OVOC7723	WBGene00244532	-	OVP10341	(Filarial-specific)		0	0	1	0	1	0	0	0	1	0	0	0	0	0	0	0	0	0	0	4	1	0.211538		Y	Y	Y	-	-	-	-	-			-	Filarial-specific, conserved with >1 filarial species (not all)	0.001	0	52	Nonclassical secretion		-	-	-
	OVOC7727	WBGene00244536	-	OVP08542	-		0	0	0	0	0	0	0	1	0	0	0	0	0	0	0	0	0	0	0	1	1	0.157143		Y	Y	Y	-	-	-	-	-			-	Onchocerca-specific	0.0511106	0.5	70	Nonclassical secretion		-	-	-
	OVOC7738	WBGene00244547	-	OVP05729	K11214:SHPK: sedoheptulokinase [EC:2.7.1.14]		0	0	0	0	1	0	0	0	0	0	0	0	0	0	0	0	0	0	0	2	1	0.0229167		Y	Y	Y	-	-	-	-	-			-	Conserved with some hosts	21.4504	1	480	Nonclassical secretion		IPR018484:Carbohydrate kinase, FGGY, N-terminal;IPR043129:ATPase, nucleotide binding domain	K11214:SHPK: sedoheptulokinase [EC:2.7.1.14]	-
	OVOC7749	WBGene00244558	-	OVP08716	Ribonuclease H1 homolog		0	0	1	0	0	0	0	0	0	0	0	0	0	0	0	0	0	0	0	1	1	0.0364683		Y	Y	Y	-	-	-	-	-			Ribonuclease H1 homolog	Conserved with some hosts	21.1823	1	521	-		IPR000058:Zinc finger, AN1-type;IPR002156:Ribonuclease H domain;IPR012337:Ribonuclease H-like superfamily;IPR035896:AN1-like Zinc finger;IPR036397:Ribonuclease H superfamily	K03469:rnhA, RNASEH1: ribonuclease HI [EC:3.1.26.4]	-
	OVOC7753	WBGene00244562	Ovo-nhl-2	OVP02370	E3 ubiquitin-protein ligase TRIM56 homolog		0	1	0	0	0	0	0	0	0	0	0	0	0	0	0	0	0	0	0	1	1	0.0124283		Y	Y	Y	-	-	-	-	-			E3 ubiquitin-protein ligase TRIM56 homolog	Conserved with some hosts	6.79316	1	1046	-		IPR000315:B-box-type zinc finger;IPR001258:NHL repeat;IPR001841:Zinc finger, RING-type;IPR003649:B-box, C-terminal;IPR011042:Six-bladed beta-propeller, TolB-like;IPR013017:NHL repeat, subgroup;IPR013083:Zinc finger, RING/FYVE/PHD-type;IPR017907:Zinc finger, RING-type, conserved site;IPR018957:Zinc finger, C3HC4 RING-type	-	-
	OVOC7756	WBGene00244565	-	OVP13376	Acyl-CoA synthetase family member 4 homolog		0	0	0	0	0	0	1	0	0	0	0	0	0	0	0	0	0	0	0	1	1	0.00975081		Y	Y	Y	-	-	-	-	-			Acyl-CoA synthetase family member 4 homolog	Conserved with some hosts	0.001	0	923	Nonclassical secretion		IPR000873:AMP-dependent synthetase/ligase;IPR002372:Pyrrolo-quinoline quinone repeat;IPR011047:Quinoprotein alcohol dehydrogenase-like superfamily;IPR015943:WD40/YVTN repeat-like-containing domain superfamily;IPR018391:Pyrrolo-quinoline quinone beta-propeller repeat;IPR042099:AMP-dependent synthetase-like superfamily	K00142:AASDH: acyl-CoA synthetase [EC:6.2.1.-]	-
	OVOC7765	WBGene00244574	Ovo-nhl-1	OVP10293	RING finger protein nhl-1 homolog		0	0	0	1	0	0	0	0	0	0	0	0	0	0	0	0	0	0	0	1	1	0.0107084		Y	Y	Y	-	-	-	-	-			RING finger protein nhl-1 homolog	Conserved with some hosts	15.6917	1	1214	-		IPR001258:NHL repeat;IPR001841:Zinc finger, RING-type;IPR011042:Six-bladed beta-propeller, TolB-like;IPR013017:NHL repeat, subgroup;IPR013083:Zinc finger, RING/FYVE/PHD-type;IPR017907:Zinc finger, RING-type, conserved site;IPR018957:Zinc finger, C3HC4 RING-type	K12035:TRIM71: tripartite motif-containing protein 71 [EC:2.3.2.27]	-
	OVOC7769	WBGene00244578	-	OVP06797	THO complex subunit 5 homolog		1	0	0	1	0	0	0	0	0	0	0	0	0	0	0	0	0	0	0	5	1	0.0248175		Y	Y	Y	-	-	-	-	-			THO complex subunit 5 homolog	Conserved with some hosts	70.6636	1	685	-		IPR019163:THO complex, subunit 5	K13174:THOC5: THO complex subunit 5	-
	OVOC7774	WBGene00244583	Ovo-atl-1	OVP04633	Serine\/threonine-protein kinase ATR homolog		0	0	1	0	0	0	0	0	0	0	0	0	0	0	0	0	0	0	0	1	1	0.00573394		Y	Y	Y	-	-	-	-	-			Serine\/threonine-protein kinase ATR homolog	Conserved with all nems and hosts	2.63078	1	2616	-		IPR000403:Phosphatidylinositol 3-/4-kinase, catalytic domain;IPR003151:PIK-related kinase, FAT;IPR003152:FATC domain;IPR011009:Protein kinase-like domain superfamily;IPR012993:UME domain;IPR014009:PIK-related kinase;IPR016024:Armadillo-type fold;IPR018936:Phosphatidylinositol 3/4-kinase, conserved site;IPR036940:Phosphatidylinositol 3-/4-kinase, catalytic domain superfamily	K06640:ATR: serine/threonine-protein kinase ATR [EC:2.7.11.1]	-
	OVOC7776	WBGene00244585	-	OVP08151	Dual specificity protein phosphatase 19 homolog		1	0	0	0	0	0	0	0	0	0	0	0	0	0	0	0	0	0	7	1	1	0.0858369		Y	Y	Y	-	-	-	-	-			Dual specificity protein phosphatase 19 homolog	Conserved with all nems and hosts	83.0444	1	233	-		IPR000340:Dual specificity phosphatase, catalytic domain;IPR000387:Tyrosine specific protein phosphatases domain;IPR016130:Protein-tyrosine phosphatase, active site;IPR020417:Atypical dual specificity phosphatase;IPR020422:Dual specificity protein phosphatase domain;IPR029021:Protein-tyrosine phosphatase-like	K14165:K14165: atypical dual specificity phosphatase [EC:3.1.3.16 3.1.3.48]	-
	OVOC7786a	WBGene00244595	Ovo-aldo-1	OVP06275	Fructose-bisphosphate aldolase 1 homolog		0	0	0	1	0	0	0	0	0	0	0	0	0	0	0	0	0	0	0	1	1	0.0336538		Y	Y	Y	-	-	-	-	-			Fructose-bisphosphate aldolase 1 homolog	Conserved with all nems and hosts	1839.91	1	416	-		IPR000741:Fructose-bisphosphate aldolase, class-I;IPR013785:Aldolase-type TIM barrel;IPR029768:Fructose-bisphosphate aldolase class-I active site	K01623:ALDO: fructose-bisphosphate aldolase, class I [EC:4.1.2.13]	-
	OVOC7786b	WBGene00244595	Ovo-aldo-1	OVP14779	K01623:ALDO: fructose-bisphosphate aldolase, class I [EC:4.1.2.13]		0	0	0	0	1	0	0	0	0	0	0	0	0	0	0	0	0	0	33	1	1	0.0550964		Y	Y	Y	-	-	-	-	-			-	Conserved with all nems and hosts	-	0	363	-		IPR000741:Fructose-bisphosphate aldolase, class-I;IPR013785:Aldolase-type TIM barrel;IPR029768:Fructose-bisphosphate aldolase class-I active site	K01623:ALDO: fructose-bisphosphate aldolase, class I [EC:4.1.2.13]	-
	OVOC7788	WBGene00244597	Ovo-ubxn-4	OVP04585	BcDNA.GH10229 homolog		1	0	0	0	0	0	0	0	0	0	0	0	0	0	0	0	0	0	4	2	1	0.0242826		Y	Y	Y	-	-	-	-	-			BcDNA.GH10229 homolog	Conserved with some hosts	50.1877	1	453	-		IPR001012:UBX domain;IPR029071:Ubiquitin-like domain superfamily	K24348:UBXN1_4: UBX domain-containing protein 1/4	-
	OVOC7810	WBGene00244619	Ovo-rbf-1	OVP03886	Rabphilin-1 homolog		0	0	0	0	0	0	0	1	0	0	0	0	0	0	0	0	0	0	0	1	1	0.0202931		Y	Y	Y	-	-	-	-	-			Rabphilin-1 homolog	Conserved with all nems and hosts	4.52827	1	887	-		IPR000008:C2 domain;IPR001565:Synaptotagmin;IPR010911:Rab-binding domain;IPR011011:Zinc finger, FYVE/PHD-type;IPR013083:Zinc finger, RING/FYVE/PHD-type;IPR017455:Zinc finger, FYVE-related;IPR030541:Rabphilin-1;IPR035892:C2 domain superfamily;IPR041282:FYVE-type zinc finger	K19917:DOC2B: double C2-like domain-containing protein beta	-
	OVOC7857	WBGene00244666	-	OVP13885	-		0	0	0	0	0	0	0	1	0	0	0	0	0	0	0	0	0	0	0	1	1	0.0121212		Y	Y	Y	-	-	-	-	-			-	Nem-specific, not conserved in all species	0.00303549	0.375	1485	-		-	-	-
	OVOC7866	WBGene00244675	-	OVP03644	-		0	0	0	1	0	0	0	0	0	0	0	0	0	0	0	0	0	0	0	2	1	0.0990099		Y	Y	Y	-	-	-	-	-			-	Onchocerca-specific	0.001	0	101	Nonclassical secretion		-	-	-
	OVOC787	WBGene00237596	-	OVP14450	K10358:MYO6: myosin VI		0	0	0	0	0	0	0	1	0	0	1	0	0	0	0	0	0	0	5	1	1	0.012275		Y	Y	Y	-	-	-	-	-			-	Conserved with some hosts	1.00005	1	1222	-		IPR000048:IQ motif, EF-hand binding site;IPR001609:Myosin head, motor domain;IPR004009:Myosin, N-terminal, SH3-like;IPR008989:Myosin S1 fragment, N-terminal;IPR027417:P-loop containing nucleoside triphosphate hydrolase;IPR032412:Myosin VI, cargo binding domain;IPR036114:Class VI myosin, motor domain;IPR036961:Kinesin motor domain superfamily	K10358:MYO6: myosin VI	-
	OVOC7915	WBGene00244724	-	OVP03446	-		1	0	0	0	0	0	0	0	0	0	0	0	0	0	0	0	0	0	0	1	1	0.0752688		Y	Y	Y	-	-	-	-	-			-	Nem-specific, not conserved in all species	0.001	0	93	-		-	-	-
	OVOC7917	WBGene00244726	-	OVP02769	-		0	0	0	0	0	0	1	0	0	0	0	0	0	1	0	0	0	0	0	2	1	0.0888889		Y	Y	Y	-	-	-	-	-			-	Nem-specific, not conserved in all species	3.96852	1	225	Nonclassical secretion		-	-	-
	OVOC7929	WBGene00244738	-	OVP04190	IPR000742:EGF-like domain;IPR006149:EB domain;IPR006150:Cysteine-rich repeat		0	1	0	0	0	0	0	0	0	0	0	0	0	0	0	0	0	0	0	2	1	0.0141643		Y	Y	Y	-	-	-	-	-			-	Nem-specific, not conserved in all species	0.46176	1	706	Nonclassical secretion		IPR000742:EGF-like domain;IPR006149:EB domain;IPR006150:Cysteine-rich repeat	-	-
	OVOC7930	WBGene00244739	-	OVP02618	-		0	0	0	1	0	0	0	0	0	0	0	0	0	0	0	0	0	0	0	3	1	0.11194		Y	Y	Y	-	-	-	-	-			-	Nem-specific, not conserved in all species	55.8442	1	134	-		-	-	-
	OVOC7931	WBGene00244740	-	OVP08491	IPR020149:Uncharacterised protein family C02F5.10		0	1	0	0	0	0	0	0	0	0	0	0	0	0	0	0	0	0	0	1	1	0.0699301		Y	Y	Y	-	-	-	-	-			-	Nem-specific, not conserved in all species	0.887254	1	143	-		IPR020149:Uncharacterised protein family C02F5.10	-	-
	OVOC7964	WBGene00244773	-	OVP01785	-		0	0	1	0	0	0	0	0	0	0	0	0	0	0	0	0	0	0	0	1	1	0.107843		Y	Y	Y	-	-	-	-	-			-	Onchocerca-specific	0.00392647	0.25	102	-		-	-	-
	OVOC7967	WBGene00244776	-	OVP13334	IPR005026:SAPAP family		0	0	1	0	0	0	0	0	0	0	0	0	0	0	0	0	0	0	3	1	1	0.030303		Y	Y	Y	-	-	-	-	-			-	Conserved with some hosts	1.25082	1	594	-		IPR005026:SAPAP family	-	-
	OVOC7971	WBGene00244780	Ovo-frl-1	OVP01972	Formin-like protein CG32138 homolog		0	0	0	0	1	0	0	0	0	0	0	0	0	0	0	0	0	0	2	1	1	0.0110803		Y	Y	Y	-	-	-	-	-			Formin-like protein CG32138 homolog	Conserved with all nems and hosts	13.8728	1	1083	-		IPR010472:Formin, FH3 domain;IPR010473:Formin, GTPase-binding domain;IPR014768:Rho GTPase-binding/formin homology 3 (GBD/FH3) domain;IPR015425:Formin, FH2 domain;IPR016024:Armadillo-type fold;IPR042201:Formin, FH2 domain superfamily	K23957:	-
	OVOC7984	WBGene00244793	Ovo-npp-1	OVP02649	K14308:NUP54, NUP57: nuclear pore complex protein Nup54		0	0	1	0	0	0	0	0	0	0	0	0	0	0	0	0	0	0	2	2	1	0.0324544		Y	Y	Y	-	-	-	-	-			-	Conserved with all nems and hosts	113.537	1	493	-		IPR024864:Nucleoporin Nup54/Nup57/Nup44;IPR025712:Nucleoporin Nup54, alpha-helical domain	K14308:NUP54, NUP57: nuclear pore complex protein Nup54	-
	OVOC8000	WBGene00244809	-	OVP03539	Huntingtin interacting protein 1 homolog		0	0	0	0	1	0	0	0	0	0	0	0	0	0	0	0	0	0	3	1	1	0.0252101		Y	Y	Y	-	-	-	-	-			Huntingtin interacting protein 1 homolog	Conserved with all nems and hosts	28.676	1	952	-		IPR002558:I/LWEQ domain;IPR008942:ENTH/VHS;IPR011417:AP180 N-terminal homology (ANTH) domain;IPR013809:ENTH domain;IPR030224:Sla2 family;IPR035964:I/LWEQ domain superfamily	K04559:HIP1: huntingtin interacting protein 1	-
	OVOC8007	WBGene00244816	-	OVP05080	Tetratricopeptide repeat protein 28 homolog		0	1	0	0	0	0	0	0	0	0	0	0	0	0	0	0	0	0	2	1	1	0.011658		Y	Y	Y	-	-	-	-	-			Tetratricopeptide repeat protein 28 homolog	Conserved with all nems and hosts	4.95106	1	1544	-		IPR011990:Tetratricopeptide-like helical domain superfamily;IPR013026:Tetratricopeptide repeat-containing domain;IPR013105:Tetratricopeptide repeat 2;IPR019734:Tetratricopeptide repeat;IPR041617:MalT-like TPR region	-	-
	OVOC8010	WBGene00244819	-	OVP01492	IPR000424:Primosome PriB/single-strand DNA-binding;IPR012340:Nucleic acid-binding, OB-fold		0	0	0	1	0	0	0	0	0	0	0	0	0	0	0	0	0	0	5	1	1	0.0430622		Y	Y	Y	-	-	-	-	-			-	Filarial-specific, conserved with filarial species	548.249	1	209	-		IPR000424:Primosome PriB/single-strand DNA-binding;IPR012340:Nucleic acid-binding, OB-fold	-	-
	OVOC8029	WBGene00244838	-	OVP09983	IPR005552:Scramblase		0	0	0	0	1	0	0	0	0	0	0	0	0	0	0	0	0	0	0	1	1	0.0405797		Y	Y	Y	-	-	-	-	-			-	Filarial-specific, conserved with >1 filarial species (not all)	2.00064	1	345	-		IPR005552:Scramblase	-	-
	OVOC8060	WBGene00244869	Ovo-bath-43	OVP08703	Protein roadkill homolog		0	0	0	0	0	0	0	1	0	0	0	0	0	0	0	0	0	0	0	1	1	0.0342298		Y	Y	Y	-	-	-	-	-			Protein roadkill homolog	Conserved with all nems and hosts	102.459	1	409	-		IPR000210:BTB/POZ domain;IPR002083:MATH/TRAF domain;IPR008974:TRAF-like;IPR011333:SKP1/BTB/POZ domain superfamily	K10523:SPOP: speckle-type POZ protein	-
	OVOC8062	WBGene00244871	-	OVP02158	Troponin T, skeletal muscle homolog		0	0	0	0	1	0	0	0	0	0	0	0	0	0	0	0	0	0	0	1	1	0.0204082		Y	Y	Y	-	-	-	-	-			Troponin T, skeletal muscle homolog	Conserved with some hosts	68.891	1	392	-		IPR027707:Troponin T;IPR038077:Troponin domain superfamily	K12046:TNNT3: troponin T, fast skeletal muscle	-
	OVOC8066	WBGene00244875	Ovo-ads-1	OVP04150	Alkyldihydroxyacetonephosphate synthase homolog		0	0	0	0	0	1	0	0	0	0	0	0	0	0	0	0	0	0	16	1	1	0.0238908		Y	Y	Y	-	-	-	-	-			Alkyldihydroxyacetonephosphate synthase homolog	Conserved with some hosts	0.001	0	586	Nonclassical secretion		IPR004113:FAD-linked oxidase, C-terminal;IPR006094:FAD linked oxidase, N-terminal;IPR016164:FAD-linked oxidase-like, C-terminal;IPR016166:FAD-binding domain, PCMH-type;IPR016167:FAD-binding, type PCMH, subdomain 1;IPR016169:FAD-binding, type PCMH, subdomain 2;IPR016171:Vanillyl-alcohol oxidase, C-terminal subdomain 2;IPR025650:Alkyldihydroxyacetonephosphate synthase;IPR036318:FAD-binding, type PC…	K00803:AGPS, agpS: alkyldihydroxyacetonephosphate synthase [EC:2.5.1.26]	-
	OVOC807	WBGene00237616	-	OVP00451	-		0	0	0	0	0	0	0	1	0	0	0	0	0	0	0	0	0	0	3	1	1	0.0222513		Y	Y	Y	-	-	-	-	-			-	Nem-specific, not conserved in all species	81.3111	1	764	-		-	-	-
	OVOC8075	WBGene00244884	-	OVP08783	pre-rRNA processing protein FTSJ3 homolog		0	0	0	1	0	0	0	0	1	0	0	0	0	0	0	0	0	0	0	1	1	0.0340909		Y	Y	Y	-	-	-	-	-			pre-rRNA processing protein FTSJ3 homolog	Conserved with all nems and hosts	73.7617	1	792	-		IPR002877:Ribosomal RNA methyltransferase FtsJ domain;IPR012920:Ribosomal RNA methyltransferase, Spb1, C-terminal;IPR015507:Ribosomal RNA large subunit methyltransferase E;IPR024576:Ribosomal RNA methyltransferase Spb1, domain of unknown function DUF3381;IPR028589:AdoMet-dependent rRNA methyltransferase Spb1-like;IPR029063:S-adenosyl-L-methionine-dependent methyltransferase	K14857:SPB1, FTSJ3: AdoMet-dependent rRNA methyltransferase SPB1 [EC:2.1.1.-]	-
	OVOC8094	WBGene00244903	Ovo-ifet-1	OVP01620	K18728:EIF4ENIF1: eukaryotic translation initiation factor 4E transporter		0	1	0	0	0	0	0	0	0	0	0	0	0	0	0	0	0	0	0	3	1	0.0151351		Y	Y	Y	-	-	-	-	-			-	Conserved with some hosts	20.5298	1	925	-		IPR018862:Eukaryotic translation initiation factor 4E binding protein	K18728:EIF4ENIF1: eukaryotic translation initiation factor 4E transporter	-
	OVOC8134	WBGene00244943	-	OVP04343	Actin, aortic smooth muscle homolog		0	1	1	0	0	1	0	0	0	0	0	0	0	0	0	0	0	0	6	8	1	0.0558511		Y	Y	Y	-	-	-	-	-			Actin, aortic smooth muscle homolog	Conserved with all nems and hosts	706.232	1	376	Nonclassical secretion		IPR004000:Actin family;IPR004001:Actin, conserved site;IPR020902:Actin/actin-like conserved site;IPR043129:ATPase, nucleotide binding domain	K05692:ACTB_G1: actin beta/gamma 1	-
	OVOC814	WBGene00237623	Ovo-maco-1	OVP02635	Macoilin homolog		0	0	0	1	0	0	0	0	0	0	0	0	0	0	0	0	0	0	0	1	1	0.0114823		Y	Y	Y	-	-	-	-	-			Macoilin homolog	Conserved with all nems and hosts	30.4558	1	958	-		IPR019130:Macoilin	-	-
	OVOC8167	WBGene00244976	Ovo-ina-1	OVP05908	Integrin alpha ina-1 homolog		0	0	1	0	0	0	0	0	0	0	0	0	0	0	0	0	0	0	9	1	1	0.0164218		Y	Y	Y	-	-	-	-	-			Integrin alpha ina-1 homolog	Conserved with all nems and hosts	10.188	1	1157	-		IPR000413:Integrin alpha chain;IPR013519:Integrin alpha beta-propellor;IPR013649:Integrin alpha-2;IPR018184:Integrin alpha chain, C-terminal cytoplasmic region, conserved site;IPR028994:Integrin alpha, N-terminal;IPR032695:Integrin domain superfamily	-	-
	OVOC8168	WBGene00244977	Ovo-rps-3	OVP08104	40S ribosomal protein S3 homolog		0	0	1	0	0	0	0	0	0	0	0	0	0	0	0	0	0	0	8	1	1	0.036		Y	Y	Y	-	-	-	-	-			40S ribosomal protein S3 homolog	Conserved with all nems and hosts	476.822	1	250	-		IPR001351:Ribosomal protein S3, C-terminal;IPR004044:K Homology domain, type 2;IPR005703:Ribosomal protein S3, eukaryotic/archaeal;IPR009019:K homology domain superfamily, prokaryotic type;IPR015946:K homology domain-like, alpha/beta;IPR018280:Ribosomal protein S3, conserved site;IPR036419:Ribosomal protein S3, C-terminal domain superfamily	K02985:RP-S3e, RPS3: small subunit ribosomal protein S3e	-
	OVOC8182	WBGene00244991	-	OVP13405	IPR002486:Nematode cuticle collagen, N-terminal;IPR008160:Collagen triple helix repeat		0	0	0	0	1	0	0	0	0	0	0	0	0	0	0	0	0	0	5	1	1	0.039604		Y	Y	Y	-	-	-	-	-			-	Nem-specific, conserved with nem species	162.138	1	303	-		IPR002486:Nematode cuticle collagen, N-terminal;IPR008160:Collagen triple helix repeat	-	-
	OVOC819	WBGene00237628	Ovo-sec-8	OVP13009	Exocyst complex component 4 homolog		0	0	1	0	0	0	0	0	0	0	0	0	0	0	0	0	0	0	0	1	1	0.0192719		Y	Y	Y	-	-	-	-	-			Exocyst complex component 4 homolog	Conserved with some hosts	1.00664	1	934	-		IPR007191:Sec8 exocyst complex component specific domain;IPR039682:Exocyst complex component Sec8/EXOC4	K06111:EXOC4, SEC8: exocyst complex component 4	-
	OVOC8197	WBGene00245006	Ovo-lit-1	OVP14074	Serine\/threonine kinase NLK homolog		0	1	1	0	1	0	0	0	0	1	0	0	0	0	0	0	0	0	0	15	1	0.0205339		Y	Y	Y	-	-	-	-	-			Serine\/threonine kinase NLK homolog	Conserved with all nems and hosts	1.92714	1	487	Nonclassical secretion		IPR000719:Protein kinase domain;IPR003527:Mitogen-activated protein (MAP) kinase, conserved site;IPR008271:Serine/threonine-protein kinase, active site;IPR011009:Protein kinase-like domain superfamily;IPR017441:Protein kinase, ATP binding site	K04468:NLK: nemo like kinase [EC:2.7.11.24]	-
	OVOC8199	WBGene00245008	-	OVP04293	-		0	0	0	1	0	0	0	0	0	0	0	0	0	0	0	0	0	0	0	1	1	0.134146		Y	Y	Y	-	-	-	-	-			-	Filarial-specific, conserved with >1 filarial species (not all)	18.0272	1	82	-		-	-	-
	OVOC8206	WBGene00245015	-	OVP00239	-		0	0	1	0	0	0	0	0	0	0	0	0	0	0	0	0	0	0	0	2	1	0.0990991		Y	Y	Y	-	-	-	-	-			-	Onchocerca-specific	0.0108793	0.375	111	-		-	-	-
	OVOC8246	WBGene00245055	-	OVP13388	IPR000535:Major sperm protein (MSP) domain;IPR001251:CRAL-TRIO lipid binding domain;IPR008962:PapD-like superfamily;IPR013783:Immunoglobulin-like fold;IPR036273:CRAL/TRIO, N-terminal domain superfamily;IPR036865:CRAL-TRIO lipid binding domain superfamily		0	0	0	0	1	0	0	0	0	0	0	0	0	0	0	0	0	0	0	2	1	0.0143885		Y	Y	Y	-	-	-	-	-			-	Conserved with some hosts	3.04497	1	556	Nonclassical secretion		IPR000535:Major sperm protein (MSP) domain;IPR001251:CRAL-TRIO lipid binding domain;IPR008962:PapD-like superfamily;IPR013783:Immunoglobulin-like fold;IPR036273:CRAL/TRIO, N-terminal domain superfamily;IPR036865:CRAL-TRIO lipid binding domain superfamily	-	-
	OVOC8259	WBGene00245068	-	OVP03707	Putative solute carrier family 17, member 7		0	0	1	0	0	0	0	0	1	0	0	0	0	0	0	0	0	0	0	1	1	0.0619621		Y	Y	Y	-	-	-	-	-			Putative solute carrier family 17, member 7	Conserved with all nems and hosts	10.2558	1	581	-		IPR011701:Major facilitator superfamily;IPR020846:Major facilitator superfamily domain;IPR036259:MFS transporter superfamily	K12302:SLC17A6_7_8: MFS transporter, ACS family, solute carrier family 17 (sodium-dependent inorganic phosphate cotransporter), member 6/7/8	-
	OVOC8285	WBGene00245094	-	OVP10244	Brahma-associated protein of 60 kDa homolog		0	0	0	1	0	0	0	0	0	0	0	0	0	0	0	0	0	0	0	1	1	0.0425532		Y	Y	Y	-	-	-	-	-			Brahma-associated protein of 60 kDa homolog	Conserved with all nems and hosts	23.0105	1	470	-		IPR003121:SWIB/MDM2 domain;IPR019835:SWIB domain;IPR036885:SWIB/MDM2 domain superfamily	K11650:SMARCD: SWI/SNF-related matrix-associated actin-dependent regulator of chromatin subfamily D	-
	OVOC8297	WBGene00245106	Ovo-rpn-6.2	OVP07721	Putative 26S proteasome regulatory subunit rpn-6.2		0	0	0	0	0	0	0	1	0	0	0	0	0	0	0	0	0	0	0	1	1	0.030445		Y	Y	Y	-	-	-	-	-			Putative 26S proteasome regulatory subunit rpn-6.2	Conserved with all nems and hosts	0.0228321	0.625	427	-		IPR000717:Proteasome component (PCI) domain;IPR036390:Winged helix DNA-binding domain superfamily;IPR040773:26S proteasome regulatory subunit Rpn6, N-terminal	K03036:PSMD11, RPN6: 26S proteasome regulatory subunit N6	-
	OVOC8313	WBGene00245122	-	OVP09254	-		0	0	1	0	0	0	0	0	0	0	0	0	0	0	0	0	0	0	0	1	1	0.144737		Y	Y	Y	-	-	-	-	-			-	Onchocerca-specific	0.001	0	76	-		-	-	-
	OVOC8332	WBGene00245141	Ovo-mvk-1	OVP06468	K00869:E2.7.1.36, MVK, mvaK1: mevalonate kinase [EC:2.7.1.36]		0	0	0	1	0	0	0	0	0	0	0	0	0	0	0	0	0	0	2	1	1	0.0292505		Y	Y	Y	-	-	-	-	-			-	Conserved with all nems and hosts	24.1717	1	547	-		IPR006204:GHMP kinase N-terminal domain;IPR013750:GHMP kinase, C-terminal domain;IPR014721:Ribosomal protein S5 domain 2-type fold, subgroup;IPR020568:Ribosomal protein S5 domain 2-type fold;IPR036554:GHMP kinase, C-terminal domain superfamily	K00869:E2.7.1.36, MVK, mvaK1: mevalonate kinase [EC:2.7.1.36]	-
	OVOC8356	WBGene00245165	-	OVP13298	Dual oxidase homolog		1	0	0	0	0	0	0	0	0	0	0	0	0	0	0	0	0	0	0	1	1	0.0125578		Y	Y	Y	-	-	-	-	-			Dual oxidase homolog	Conserved with all nems and hosts	0.001	0	1513	-		IPR002048:EF-hand domain;IPR010255:Haem peroxidase superfamily;IPR011992:EF-hand domain pair;IPR013112:FAD-binding 8;IPR013121:Ferric reductase, NAD binding domain;IPR013130:Ferric reductase transmembrane component-like domain;IPR017927:FAD-binding domain, ferredoxin reductase-type;IPR017938:Riboflavin synthase-like beta-barrel;IPR019791:Haem peroxidase, animal-type;IPR029595:Dual oxidase 1/Duox;…	K13411:DUOX, THOX: dual oxidase [EC:1.6.3.1 1.11.1.-]	Y
	OVOC8358	WBGene00245167	-	OVP07318	IPR001436:Alpha crystallin/Small heat shock protein, animal type;IPR002068:Alpha crystallin/Hsp20 domain;IPR008978:HSP20-like chaperone		0	0	0	0	1	0	0	0	0	0	0	0	0	0	0	0	0	0	10	1	1	0.221239		Y	Y	Y	-	-	-	-	-			-	Nem-specific, conserved with nem species	68.1093	1	113	-		IPR001436:Alpha crystallin/Small heat shock protein, animal type;IPR002068:Alpha crystallin/Hsp20 domain;IPR008978:HSP20-like chaperone	-	-
	OVOC8363	WBGene00245172	-	OVP09133	-		0	0	0	0	0	0	0	1	0	0	0	0	0	0	0	0	0	0	0	1	1	0.0264463		Y	Y	Y	-	-	-	-	-			-	Filarial-specific, conserved with filarial species	3.80571	1	605	-		-	-	-
	OVOC8376	WBGene00245185	-	OVP14131	K14726:SLC9A10_11: solute carrier family 9 (sodium/hydrogen exchanger), member 10/11		0	0	0	0	0	1	0	0	0	0	0	0	0	0	0	0	0	0	0	19	1	-		Y	Y	Y	-	-	-	-	-			-	Nem-specific, not conserved in all species	0.145934	1	1339	-		IPR000595:Cyclic nucleotide-binding domain;IPR006153:Cation/H+ exchanger;IPR014710:RmlC-like jelly roll fold;IPR018422:Cation/H+ exchanger, CPA1 family;IPR018490:Cyclic nucleotide-binding-like	K14726:SLC9A10_11: solute carrier family 9 (sodium/hydrogen exchanger), member 10/11	-
	OVOC8391	WBGene00245200	Ovo-dig-1	OVP11296	Mesocentin homolog		0	0	0	0	1	0	0	0	0	0	0	0	0	0	0	0	0	0	138	1	1	0.00137028		Y	Y	Y	-	-	-	-	-			Mesocentin homolog	Nem-specific, conserved with nem species	10.437	1	6568	-		IPR000742:EGF-like domain;IPR001881:EGF-like calcium-binding domain;IPR002035:von Willebrand factor, type A;IPR003598:Immunoglobulin subtype 2;IPR003599:Immunoglobulin subtype;IPR003961:Fibronectin type III;IPR007110:Immunoglobulin-like domain;IPR011041:Soluble quinoprotein glucose/sorbosone dehydrogenase;IPR013151:Immunoglobulin;IPR013783:Immunoglobulin-like fold;IPR018097:EGF-like calcium-bindi…	-	-
	OVOC8392	WBGene00245201	Ovo-taf-1	OVP03854	Transcription initiation factor TFIID subunit 1 homolog		0	1	0	0	0	0	0	0	0	0	0	0	0	0	0	0	0	0	0	1	1	0.00498063		Y	Y	Y	-	-	-	-	-			Transcription initiation factor TFIID subunit 1 homolog	Conserved with all nems and hosts	19.405	1	1807	-		IPR001487:Bromodomain;IPR018359:Bromodomain, conserved site;IPR022591:Transcription initiation factor TFIID subunit 1, domain of unknown function;IPR036427:Bromodomain-like superfamily;IPR040240:Transcription initiation factor TFIID subunit 1	K03125:TAF1: transcription initiation factor TFIID subunit 1 [EC:2.3.1.48 2.7.11.1]	-
	OVOC8414	WBGene00245223	Ovo-lin-37	OVP07618	IPR028226:Protein LIN37		0	0	0	1	0	0	0	0	0	0	0	0	0	0	0	0	0	0	0	4	1	0.0650407		Y	Y	Y	-	-	-	-	-			-	Nem-specific, not conserved in all species	0.001	0	246	-		IPR028226:Protein LIN37	-	-
	OVOC8420	WBGene00245229	-	OVP09626	K20283:GOLGA4: golgin subfamily A member 4		0	1	1	0	1	0	0	1	0	0	0	0	0	0	0	0	0	0	6	4	1	0.00546075		Y	Y	Y	-	-	-	-	-			-	Conserved with all nems and hosts	57.7691	1	1465	-		-	K20283:GOLGA4: golgin subfamily A member 4	-
	OVOC8425	WBGene00245234	-	OVP01571	-		0	0	0	0	0	1	0	0	0	0	0	0	0	0	0	0	0	0	0	5	1	-		Y	Y	Y	-	-	-	-	-			-	Onchocerca-specific	0.001	0	125	-		-	-	-
	OVOC8426	WBGene00245235	Ovo-ral-1	OVP14129	K07834:RALA: Ras-related protein Ral-A		0	0	0	0	1	0	0	0	0	0	0	0	0	0	0	0	0	0	8	1	1	0.0747664		Y	Y	Y	-	-	-	-	-			-	Conserved with all nems and hosts	8.61403	1	214	-		IPR001806:Small GTPase;IPR005225:Small GTP-binding protein domain;IPR020849:Small GTPase superfamily, Ras-type;IPR027417:P-loop containing nucleoside triphosphate hydrolase	K07834:RALA: Ras-related protein Ral-A	-
	OVOC8453b	WBGene00245262	-	OVP14802	IPR007797:Transcription factor AF4/FMR2		0	0	0	0	1	0	0	0	0	0	0	0	0	0	0	0	0	0	0	1	1	0.0220674		Y	Y	Y	-	-	-	-	-			-	Nem-specific, not conserved in all species	-	0	861	-		IPR007797:Transcription factor AF4/FMR2	-	-
	OVOC8454	WBGene00245263	Ovo-stim-1	OVP05596	Stromal interaction molecule 1 homolog		0	0	0	1	0	0	0	0	0	0	0	0	0	0	0	0	0	0	6	1	1	0.0190476		Y	Y	Y	-	-	-	-	-			Stromal interaction molecule 1 homolog	Conserved with all nems and hosts	61.1193	1	630	-		IPR001660:Sterile alpha motif domain;IPR013761:Sterile alpha motif/pointed domain superfamily;IPR032393:Stromal interaction molecule, Orai1-activating region;IPR037608:Stromal interaction molecule	K16059:STIM1: stromal interaction molecule 1	-
	OVOC8457	WBGene00245266	Ovo-ceh-16	OVP14138	Homeobox protein engrailed-like ceh-16 homolog		0	0	1	0	0	0	0	0	0	0	0	0	0	0	0	0	0	0	0	1	1	0.0534759		Y	Y	Y	-	-	-	-	-			Homeobox protein engrailed-like ceh-16 homolog	Conserved with all nems and hosts	11.6244	1	187	-		IPR000047:Helix-turn-helix motif;IPR000747:Homeobox domain engrailed;IPR001356:Homeobox domain;IPR009057:Homeobox-like domain superfamily;IPR017970:Homeobox, conserved site;IPR019549:Homeobox engrailed, C-terminal;IPR019737:Homeobox engrailed-type, conserved site;IPR020479:Homeobox domain, metazoa	K09319:EN: homeobox protein engrailed	-
	OVOC8459	WBGene00245268	Ovo-iglr-2	OVP00877	IPR001611:Leucine-rich repeat;IPR003591:Leucine-rich repeat, typical subtype;IPR007110:Immunoglobulin-like domain;IPR013783:Immunoglobulin-like fold;IPR032675:Leucine-rich repeat domain superfamily;IPR036179:Immunoglobulin-like domain superfamily		0	0	0	0	0	0	0	1	0	0	0	0	0	0	0	0	0	0	1	1	1	0.0235149		Y	Y	Y	-	-	-	-	-			-	Nem-specific, not conserved in all species	10.8488	1	808	-		IPR001611:Leucine-rich repeat;IPR003591:Leucine-rich repeat, typical subtype;IPR007110:Immunoglobulin-like domain;IPR013783:Immunoglobulin-like fold;IPR032675:Leucine-rich repeat domain superfamily;IPR036179:Immunoglobulin-like domain superfamily	-	-
	OVOC8470	WBGene00245279	-	OVP07592	-		1	0	0	0	0	0	0	0	0	0	0	0	0	0	0	0	0	0	0	1	1	0.00831354		Y	Y	Y	-	-	-	-	-			-	Nem-specific, not conserved in all species	8.55321	1	1684	-		-	-	-
	OVOC8487	WBGene00245296	-	OVP03987	IPR006600:HTH CenpB-type DNA-binding domain;IPR009057:Homeobox-like domain superfamily		0	0	0	1	0	0	0	0	0	0	0	0	0	0	0	0	0	0	0	1	1	0.0276243		Y	Y	Y	-	-	-	-	-			-	Conserved with some hosts	30.244	1	543	-		IPR006600:HTH CenpB-type DNA-binding domain;IPR009057:Homeobox-like domain superfamily	-	-
	OVOC851	WBGene00237660	-	OVP09877	(Nematode-specific)		0	1	1	0	0	0	0	0	0	0	0	0	0	0	0	0	0	1	0	5	1	0.067757		Y	Y	Y	-	-	-	-	-			-	Nem-specific, not conserved in all species	165.103	1	428	-		-	-	-
	OVOC8522	WBGene00245331	Ovo-fnci-1	OVP01085	K10895:FANCI: fanconi anemia group I protein		0	0	0	0	0	0	1	0	0	0	0	0	0	0	0	0	0	0	0	1	1	0.0120755		Y	Y	Y	-	-	-	-	-			-	Nem-specific, not conserved in all species	18.4325	1	1325	Nonclassical secretion		IPR026171:Fanconi anemia group I protein;IPR029312:FANCI helical domain 2	K10895:FANCI: fanconi anemia group I protein	-
	OVOC8549	WBGene00245358	Ovo-tpst-1	OVP14318	Protein-tyrosine sulfotransferase A homolog		0	1	0	0	0	0	0	0	0	0	0	0	0	0	0	0	0	0	1	1	1	0.042328		Y	Y	Y	-	-	-	-	-			Protein-tyrosine sulfotransferase A homolog	Conserved with all nems and hosts	0.001	0	378	-		IPR026634:Protein-tyrosine sulfotransferase;IPR027417:P-loop containing nucleoside triphosphate hydrolase	K01021:TPST: protein-tyrosine sulfotransferase [EC:2.8.2.20]	-
	OVOC8569	WBGene00245378	-	OVP14302	(Nematode-specific)		0	1	1	0	0	0	0	0	1	0	0	0	0	0	0	0	0	0	0	5	1	0.0843373		Y	Y	Y	-	-	-	-	-			-	Nem-specific, not conserved in all species	14.089	1	166	-		-	-	-
	OVOC8578	WBGene00245387	Ovo-glr-2	OVP11306	Glutamate receptor 2 homolog		0	1	0	0	0	0	0	0	0	0	0	0	0	0	0	0	0	0	0	1	1	0.0201699		Y	Y	Y	-	-	-	-	-			Glutamate receptor 2 homolog	Conserved with all nems and hosts	23.0135	1	942	-		IPR001320:Ionotropic glutamate receptor;IPR001508:Ionotropic glutamate receptor, metazoa;IPR019594:Ionotropic glutamate receptor, L-glutamate and glycine-binding domain;IPR028082:Periplasmic binding protein-like I	K05313:GRIN: glutamate receptor, ionotropic, invertebrate	-
	OVOC8595	WBGene00245404	-	OVP06112	-		0	0	0	1	0	0	1	0	0	0	0	0	0	0	0	0	0	0	0	2	1	0.00687876		Y	Y	Y	-	-	-	-	-			-	Nem-specific, not conserved in all species	9.86139	1	1163	Signal peptide		-	-	Y
	OVOC8671	WBGene00245480	-	OVP12716	IPR001611:Leucine-rich repeat;IPR003591:Leucine-rich repeat, typical subtype;IPR005146:B3/B4 tRNA-binding domain;IPR020825:Phenylalanyl-tRNA synthetase, B3/B4;IPR032675:Leucine-rich repeat domain superfamily		0	1	0	0	0	0	0	0	0	0	0	0	0	0	0	0	0	0	3	2	1	0.0304183		Y	Y	Y	-	-	-	-	-			-	Conserved with some hosts	47.547	1	526	-		IPR001611:Leucine-rich repeat;IPR003591:Leucine-rich repeat, typical subtype;IPR005146:B3/B4 tRNA-binding domain;IPR020825:Phenylalanyl-tRNA synthetase, B3/B4;IPR032675:Leucine-rich repeat domain superfamily	-	-
	OVOC8673	WBGene00245482	Ovo-cif-1	OVP01167	COP9\/Signalosome and eIF3 complex-shared subunit 1 homolog		0	0	0	0	0	0	0	1	0	0	0	0	0	0	0	0	0	0	5	1	1	0.0409207		Y	Y	Y	-	-	-	-	-			COP9\/Signalosome and eIF3 complex-shared subunit 1 homolog	Conserved with all nems and hosts	63.9984	1	391	-		IPR000717:Proteasome component (PCI) domain;IPR016024:Armadillo-type fold;IPR027528:Eukaryotic translation initiation factor 3 subunit M	K15030:EIF3M: translation initiation factor 3 subunit M	-
	OVOC8699	WBGene00245508	Ovo-hlh-4	OVP07821	Helix-loop-helix protein 4 homolog		0	0	0	0	1	1	0	1	0	0	0	0	0	0	0	0	0	0	0	6	1	0.0864198		Y	Y	Y	-	-	-	-	-			Helix-loop-helix protein 4 homolog	Nem-specific, not conserved in all species	0.328657	1	162	-		IPR011598:Myc-type, basic helix-loop-helix (bHLH) domain;IPR015660:Achaete-scute transcription factor-related;IPR036638:Helix-loop-helix DNA-binding domain superfamily	K09067:ASCL: achaete-scute complex protein	-
	OVOC8701	WBGene00245510	-	OVP05883	-		0	0	0	1	0	0	0	0	0	1	0	0	1	0	0	0	0	0	1	1	1	0.00844206		Y	Y	Y	-	-	-	-	-			-	Nem-specific, not conserved in all species	13.8723	1	1303	-		-	-	-
	OVOC8721	WBGene00245530	-	OVP14371	UTP--glucose-1-phosphate uridylyltransferase homolog		0	0	0	0	0	1	0	0	0	0	0	0	0	0	0	0	0	0	20	3	1	-		Y	Y	Y	-	-	-	-	-			UTP--glucose-1-phosphate uridylyltransferase homolog	Conserved with all nems and hosts	0.001	0	515	-		IPR002618:UDPGP family;IPR016267:UTP--glucose-1-phosphate uridylyltransferase;IPR029044:Nucleotide-diphospho-sugar transferases	K00963:UGP2, galU, galF: UTP--glucose-1-phosphate uridylyltransferase [EC:2.7.7.9]	-
	OVOC873	WBGene00237682	-	OVP05208	-		0	0	0	0	0	0	1	0	0	0	0	0	0	0	0	0	0	0	0	1	1	0.0979021		Y	Y	Y	-	-	-	-	-			-	Onchocerca-specific	28.2222	1	143	-		-	-	-
	OVOC8735	WBGene00245544	-	OVP12946	-		0	1	0	0	0	0	0	0	0	0	0	0	0	0	0	0	0	0	0	1	1	0.0492424		Y	Y	Y	-	-	-	-	-			-	Onchocerca-specific	0.0343808	0.625	264	-		-	-	-
	OVOC8744	WBGene00245553	-	OVP03227	-		0	0	0	0	0	0	1	0	0	0	0	0	0	0	0	0	0	0	0	1	1	0.0985915		Y	Y	Y	-	-	-	-	-			-	Onchocerca-specific	0.001	0	71	-		-	-	-
	OVOC8747	WBGene00245556	Ovo-smc-3	OVP13673	Structural maintenance of chromosomes protein 3 homolog		0	0	0	0	0	0	1	0	0	0	0	0	0	0	0	0	0	0	0	1	1	0.00913621		Y	Y	Y	-	-	-	-	-			Structural maintenance of chromosomes protein 3 homolog	Conserved with some hosts	0.805195	1	1204	-		IPR003395:RecF/RecN/SMC, N-terminal;IPR010935:SMCs flexible hinge;IPR024704:Structural maintenance of chromosomes protein;IPR027417:P-loop containing nucleoside triphosphate hydrolase;IPR036277:SMCs flexible hinge superfamily;IPR041741:Structural maintenance of chromosomes 3, ABC domain, eukaryotic	K06669:SMC3, CSPG6: structural maintenance of chromosome 3 (chondroitin sulfate proteoglycan 6)	-
	OVOC875	WBGene00237684	-	OVP03657	-		0	1	0	0	0	0	0	0	0	0	0	0	0	0	0	0	0	0	0	1	1	0.24359		Y	Y	Y	-	-	-	-	-			-	Onchocerca-specific	0.0189955	0.5	78	-		-	-	-
	OVOC8751	WBGene00245560	-	OVP03731	IPR001660:Sterile alpha motif domain;IPR013761:Sterile alpha motif/pointed domain superfamily		0	0	0	0	1	0	0	0	0	0	0	0	0	0	0	0	0	0	0	1	1	0.0339623		Y	Y	Y	-	-	-	-	-			-	Nem-specific, not conserved in all species	74.9124	1	530	-		IPR001660:Sterile alpha motif domain;IPR013761:Sterile alpha motif/pointed domain superfamily	-	-
	OVOC8756	WBGene00245565	Ovo-dhc-1	OVP14364	Dynein heavy chain, cytoplasmic homolog		0	0	0	0	0	1	0	0	0	0	0	0	0	0	0	0	1	0	78	1	1	0.00261894		Y	Y	Y	-	-	-	-	-			Dynein heavy chain, cytoplasmic homolog	Conserved with all nems and hosts	2.63759	1	4582	-		IPR003593:AAA+ ATPase domain;IPR004273:Dynein heavy chain region D6 P-loop domain;IPR013594:Dynein heavy chain, domain-1;IPR013602:Dynein heavy chain, domain-2;IPR024317:Dynein heavy chain, AAA module D4;IPR024743:Dynein heavy chain, coiled coil stalk;IPR027417:P-loop containing nucleoside triphosphate hydrolase;IPR035699:Dynein heavy chain, hydrolytic ATP-binding dynein motor region;IPR035706:Dy…	K10413:DYNC1H: dynein heavy chain 1, cytosolic	-
	OVOC8795	WBGene00245604	-	OVP00783	K18625:SHROOM: protein Shroom		0	0	0	0	0	0	0	1	0	0	0	0	0	0	0	0	0	0	1	1	1	0.0276596		Y	Y	Y	-	-	-	-	-			-	Nem-specific, not conserved in all species	297.679	1	470	-		IPR014799:Apx/Shrm Domain 2	K18625:SHROOM: protein Shroom	-
	OVOC8809	WBGene00245618	-	OVP03091	IPR029063:S-adenosyl-L-methionine-dependent methyltransferase		1	0	0	0	0	0	0	0	0	0	0	0	0	0	0	0	0	0	0	1	1	0.032		Y	Y	Y	-	-	-	-	-			-	Nem-specific, not conserved in all species	4.48557	1	250	-		IPR029063:S-adenosyl-L-methionine-dependent methyltransferase	-	-
	OVOC8819	WBGene00245628	-	OVP06074	-		0	0	1	0	0	0	0	0	0	0	0	0	0	0	0	0	0	0	0	1	1	0.156627		Y	Y	Y	-	-	-	-	-			-	Onchocerca-specific	0.0331177	0.5	83	-		-	-	-
	OVOC8824	WBGene00245633	Ovo-baz-2	OVP13776	IPR001487:Bromodomain;IPR001739:Methyl-CpG DNA binding;IPR001965:Zinc finger, PHD-type;IPR011011:Zinc finger, FYVE/PHD-type;IPR013083:Zinc finger, RING/FYVE/PHD-type;IPR016177:DNA-binding domain superfamily;IPR018359:Bromodomain, conserved site;IPR018501:DDT domain;IPR019787:Zinc finger, PHD-finger;IPR028941:WHIM2 domain;IPR036427:Bromodomain-like superfamily		0	1	0	0	1	0	0	0	0	0	0	0	0	0	0	0	0	0	0	2	1	0.00949367		Y	Y	Y	-	-	-	-	-			-	Conserved with some hosts	7.25246	1	1580	-		IPR001487:Bromodomain;IPR001739:Methyl-CpG DNA binding;IPR001965:Zinc finger, PHD-type;IPR011011:Zinc finger, FYVE/PHD-type;IPR013083:Zinc finger, RING/FYVE/PHD-type;IPR016177:DNA-binding domain superfamily;IPR018359:Bromodomain, conserved site;IPR018501:DDT domain;IPR019787:Zinc finger, PHD-finger;IPR028941:WHIM2 domain;IPR036427:Bromodomain-like superfamily	-	-
	OVOC8839	WBGene00245648	-	OVP07010	-		0	0	0	0	1	0	0	0	0	0	0	0	0	0	0	0	0	0	0	1	1	0.0381679		Y	Y	Y	-	-	-	-	-			-	Filarial-specific, conserved with filarial species	1.46499	1	262	-		-	-	-
	OVOC8846	WBGene00245655	Ovo-zer-1	OVP05628	Zyg eleven-related protein 1 homolog		0	0	0	1	0	0	1	0	0	0	0	0	0	0	0	0	0	0	0	2	1	0.0128806		Y	Y	Y	-	-	-	-	-			Zyg eleven-related protein 1 homolog	Conserved with all nems and hosts	38.2293	1	854	Nonclassical secretion		IPR011989:Armadillo-like helical;IPR016024:Armadillo-type fold;IPR032675:Leucine-rich repeat domain superfamily	K10350:ZYG11: Zyg-11 protein homolog	-
	OVOC8862	WBGene00245671	Ovo-unc-32	OVP13520	Putative V-type proton ATPase 116 kDa subunit a		0	0	0	0	1	1	0	0	0	0	0	0	0	0	0	0	0	0	8	4	1	0.0194731		Y	Y	Y	-	-	-	-	-			Putative V-type proton ATPase 116 kDa subunit a	Conserved with all nems and hosts	5.89936	1	873	-		IPR002490:V-type ATPase, V0 complex, 116kDa subunit family;IPR026028:ATPase, V0 complex, subunit 116kDa, eukaryotic	K02154:ATPeV0A, ATP6N: V-type H+-transporting ATPase subunit a	-
	OVOC8872	WBGene00245681	Ovo-akap-1	OVP14222	A-kinase anchor protein 1, mitochondrial homolog		0	0	1	0	0	0	0	0	0	0	0	0	0	0	0	0	0	0	0	1	1	0.0301508		Y	Y	Y	-	-	-	-	-			A-kinase anchor protein 1, mitochondrial homolog	Conserved with all nems and hosts	0.001	0	597	-		IPR002999:Tudor domain;IPR033104:A-kinase anchor protein 1, mitochondrial;IPR035437:SNase-like, OB-fold superfamily;IPR036612:K Homology domain, type 1 superfamily	K16518:AKAP1: A-kinase anchor protein 1, mitochondrial	-
	OVOC8878	WBGene00245687	-	OVP14334	F-box only protein 42 homolog		0	0	0	0	1	0	0	0	0	0	0	0	0	0	0	0	0	0	0	1	1	0.0166667		Y	Y	Y	-	-	-	-	-			F-box only protein 42 homolog	Conserved with some hosts	2.40802	1	480	Nonclassical secretion		IPR001810:F-box domain;IPR011043:Galactose oxidase/kelch, beta-propeller;IPR015915:Kelch-type beta propeller;IPR036047:F-box-like domain superfamily	K10317:FBXO42: F-box protein 42	-
	OVOC8880	WBGene00245689	-	OVP13920	IPR002048:EF-hand domain;IPR011992:EF-hand domain pair;IPR018247:EF-Hand 1, calcium-binding site		0	0	1	0	0	0	0	0	0	0	0	0	0	0	0	0	0	0	0	1	1	0.00414079		Y	Y	Y	-	-	-	-	-			-	Nem-specific, not conserved in all species	0.148098	1	1932	Signal peptide		IPR002048:EF-hand domain;IPR011992:EF-hand domain pair;IPR018247:EF-Hand 1, calcium-binding site	-	Y
	OVOC8882	WBGene00245691	Ovo-har-1	OVP06524	Hemiasterlin resistant protein 1 homolog		0	0	0	0	0	0	0	1	0	0	0	0	0	0	0	0	0	0	3	1	1	0.133333		Y	Y	Y	-	-	-	-	-			Hemiasterlin resistant protein 1 homolog	Conserved with all nems and hosts	230.239	1	150	-		IPR010625:CHCH	K22758:CHCHD2: coiled-coil-helix-coiled-coil-helix domain-containing protein 2	-
	OVOC8883	WBGene00245692	Ovo-glod-4	OVP01612	Glyoxalase 1 homolog		0	0	0	0	1	0	0	0	1	0	0	0	0	0	0	0	0	0	9	1	1	0.0968858		Y	Y	Y	-	-	-	-	-			Glyoxalase 1 homolog	Conserved with all nems and hosts	2.05742	1	289	-		IPR029068:Glyoxalase/Bleomycin resistance protein/Dihydroxybiphenyl dioxygenase;IPR037523:Vicinal oxygen chelate (VOC) domain;IPR043193:Glyoxalase domain-containing protein 4;IPR043194:Glyoxalase domain-containing protein 4, C-terminal	-	-
	OVOC8900	WBGene00245709	Ovo-arf-1.2	OVP11914	ADP-ribosylation factor 1-like 2 homolog		0	1	1	0	0	0	0	0	0	0	0	0	0	0	0	0	0	0	2	8	1	0.121547		Y	Y	Y	-	-	-	-	-			ADP-ribosylation factor 1-like 2 homolog	Conserved with all nems and hosts	124.024	1	181	-		IPR005225:Small GTP-binding protein domain;IPR006689:Small GTPase superfamily, ARF/SAR type;IPR027417:P-loop containing nucleoside triphosphate hydrolase	K07937:ARF1_2: ADP-ribosylation factor 1/2	-
	OVOC8936	WBGene00245745	-	OVP12678	-		0	0	0	0	1	0	0	0	0	0	0	0	0	0	0	0	0	0	10	1	1	0.14966		Y	Y	Y	-	-	-	-	-			-	Onchocerca-specific	30330	1	147	-		-	-	-
	OVOC8945	WBGene00245754	-	OVP02490	IPR002110:Ankyrin repeat;IPR007858:Dpy-30 motif;IPR020683:Ankyrin repeat-containing domain;IPR036770:Ankyrin repeat-containing domain superfamily		0	0	0	0	0	0	0	1	0	0	0	0	0	0	0	0	0	0	0	1	1	0.0208589		Y	Y	Y	-	-	-	-	-			-	Conserved with some hosts	1.53299	1	815	-		IPR002110:Ankyrin repeat;IPR007858:Dpy-30 motif;IPR020683:Ankyrin repeat-containing domain;IPR036770:Ankyrin repeat-containing domain superfamily	-	-
	OVOC8958	WBGene00245767	-	OVP08034	IPR000008:C2 domain;IPR002219:Protein kinase C-like, phorbol ester/diacylglycerol-binding domain;IPR035892:C2 domain superfamily;IPR039934:C2 domain-containing protein 2-like		0	0	0	0	0	0	1	0	0	0	0	0	0	0	0	0	0	0	11	1	1	0.0172414		Y	Y	Y	-	-	-	-	-			-	Conserved with some hosts	0.0275189	1	870	-		IPR000008:C2 domain;IPR002219:Protein kinase C-like, phorbol ester/diacylglycerol-binding domain;IPR035892:C2 domain superfamily;IPR039934:C2 domain-containing protein 2-like	-	-
	OVOC8974	WBGene00245783	-	OVP01204	K11668:INO80D: INO80 complex subunit D		0	0	1	0	1	0	0	0	0	0	0	0	0	0	0	0	0	0	0	11	1	0.0081448		Y	Y	Y	-	-	-	-	-			-	Conserved with some hosts	19.1805	1	1105	-		IPR025927:Potential DNA-binding domain	K11668:INO80D: INO80 complex subunit D	-
	OVOC8985	WBGene00245794	Ovo-cyn-16	OVP06496	Triosephosphate isomerase homolog		0	0	0	1	0	0	0	0	0	0	0	0	0	0	0	0	0	0	16	1	1	0.0197183		Y	Y	Y	-	-	-	-	-			Triosephosphate isomerase homolog	Conserved with all nems and hosts	651.623	1	710	-		IPR000652:Triosephosphate isomerase;IPR002130:Cyclophilin-type peptidyl-prolyl cis-trans isomerase domain;IPR013785:Aldolase-type TIM barrel;IPR020861:Triosephosphate isomerase, active site;IPR020892:Cyclophilin-type peptidyl-prolyl cis-trans isomerase, conserved site;IPR022896:Triosephosphate isomerase, bacterial/eukaryotic;IPR029000:Cyclophilin-like domain superfamily;IPR035990:Triosephosphate …	K12737:SDCCAG10: peptidyl-prolyl cis-trans isomerase SDCCAG10 [EC:5.2.1.8]	-
	OVOC899	WBGene00237708	Ovo-smg-2	OVP14320	Regulator of nonsense transcripts 1 homolog		0	0	0	0	0	1	0	0	0	0	0	0	0	0	0	0	0	0	0	1	1	-		Y	Y	Y	-	-	-	-	-			Regulator of nonsense transcripts 1 homolog	Conserved with all nems and hosts	0.001	0	1059	Nonclassical secretion		IPR006935:Helicase/UvrB, N-terminal;IPR018999:RNA helicase UPF1, UPF2-interacting domain;IPR027417:P-loop containing nucleoside triphosphate hydrolase;IPR040812:Domain of unknown function DUF5599;IPR041677:DNA2/NAM7 helicase, AAA domain;IPR041679:DNA2/NAM7 helicase-like, AAA domain	K14326:UPF1, RENT1: regulator of nonsense transcripts 1 [EC:3.6.4.-]	-
	OVOC9011	WBGene00245820	-	OVP01846	K10766:ALKBH4: DNA N6-methyl adenine demethylase [EC:1.14.11.51]		0	0	0	0	1	0	0	0	0	0	0	0	0	0	0	0	0	0	0	1	1	0.0469799		Y	Y	Y	-	-	-	-	-			-	Conserved with all nems and hosts	128.108	1	298	-		IPR032857:Alpha-ketoglutarate-dependent dioxygenase alkB homologue 4;IPR037151:Alpha-ketoglutarate-dependent dioxygenase AlkB-like superfamily	K10766:ALKBH4: DNA N6-methyl adenine demethylase [EC:1.14.11.51]	-
	OVOC9018	WBGene00245827	-	OVP05029	Protein phosphatase Slingshot homolog		0	0	0	0	0	1	0	0	0	0	0	0	0	1	0	0	0	0	0	1	1	0.023569		Y	Y	Y	-	-	-	-	-			Protein phosphatase Slingshot homolog	Conserved with some hosts	8.57143	1	594	-		IPR000340:Dual specificity phosphatase, catalytic domain;IPR000387:Tyrosine specific protein phosphatases domain;IPR014876:DEK, C-terminal;IPR016130:Protein-tyrosine phosphatase, active site;IPR020422:Dual specificity protein phosphatase domain;IPR029021:Protein-tyrosine phosphatase-like	K05766:SSH: protein phosphatase slingshot [EC:3.1.3.16 3.1.3.48]	-
	OVOC9034	WBGene00245843	-	OVP06956	IPR000535:Major sperm protein (MSP) domain;IPR008962:PapD-like superfamily;IPR013783:Immunoglobulin-like fold		0	0	0	0	1	0	0	0	0	0	0	0	0	0	0	0	0	0	16	3	1	0.125984		Y	Y	Y	-	-	-	-	-			-	Nem-specific, conserved with nem species	0.0348295	0.5	127	-		IPR000535:Major sperm protein (MSP) domain;IPR008962:PapD-like superfamily;IPR013783:Immunoglobulin-like fold	-	-
	OVOC9037	WBGene00245846	Ovo-vha-14	OVP10071	V-type proton ATPase subunit D homolog		0	0	0	0	0	0	0	1	0	0	0	0	0	0	0	0	0	0	4	1	1	0.0509804		Y	Y	Y	-	-	-	-	-			V-type proton ATPase subunit D homolog	Conserved with all nems and hosts	61.6431	1	255	-		IPR002699:ATPase, V1 complex, subunit D	K02149:ATPeV1D, ATP6M: V-type H+-transporting ATPase subunit D	-
	OVOC9053	WBGene00245862	-	OVP03842	-		0	0	1	0	0	0	0	0	0	0	0	0	0	0	0	0	0	0	0	1	1	0.156627		Y	Y	Y	-	-	-	-	-			-	Conserved with some hosts	0.00201583	0.125	83	-		-	-	-
	OVOC9056	WBGene00245865	Ovo-chl-1	OVP11852	Putative ATP-dependent RNA helicase DDX11		0	1	0	0	0	0	0	0	0	0	0	0	0	0	0	0	0	0	0	1	1	0.0277443		Y	Y	Y	-	-	-	-	-			Putative ATP-dependent RNA helicase DDX11	Conserved with all nems and hosts	6.18737	1	829	-		IPR006554:Helicase-like, DEXD box c2 type;IPR006555:ATP-dependent helicase, C-terminal;IPR010614:DEAD2;IPR013020:ATP-dependent helicase Rad3/Chl1-like;IPR014013:Helicase superfamily 1/2, ATP-binding domain, DinG/Rad3-type;IPR027417:P-loop containing nucleoside triphosphate hydrolase;IPR028331:ATP-dependent RNA helicase CHL1/DDX11	K11273:DDX11, CHL1, CTF1: chromosome transmission fidelity protein 1 [EC:3.6.4.13]	-
	OVOC9057	WBGene00245866	-	OVP14052	Putative phosphorylase b kinase regulatory subunit alpha		0	0	1	0	0	0	0	0	0	0	0	0	0	0	0	0	0	0	1	1	1	0.00735895		Y	Y	Y	-	-	-	-	-			Putative phosphorylase b kinase regulatory subunit alpha	Conserved with all nems and hosts	0.001	0	1223	Nonclassical secretion		IPR008734:Phosphorylase kinase alpha/beta subunit;IPR008928:Six-hairpin glycosidase superfamily;IPR011613:GH15-like domain	-	-
	OVOC9062	WBGene00245871	-	OVP06993	IPR011047:Quinoprotein alcohol dehydrogenase-like superfamily		0	1	1	0	0	0	0	0	0	0	0	0	0	0	0	0	0	0	0	7	1	0.0389344		Y	Y	Y	-	-	-	-	-			-	Nem-specific, not conserved in all species	0.053258	0.875	488	-		IPR011047:Quinoprotein alcohol dehydrogenase-like superfamily	-	-
	OVOC910	WBGene00237719	-	OVP08900	Charged multivesicular body protein 2b homolog		0	0	0	1	0	0	0	0	0	0	0	0	0	0	0	0	0	0	0	1	1	0.0747126		Y	Y	Y	-	-	-	-	-			Charged multivesicular body protein 2b homolog	Conserved with some hosts	15.4396	1	174	-		IPR005024:Snf7 family	K12192:CHMP2B: charged multivesicular body protein 2B	-
	OVOC9143	WBGene00245952	-	OVP13072	Lysosome membrane protein 2 homolog		0	0	0	0	1	0	0	0	0	0	0	0	0	0	0	0	0	0	17	1	1	0.0314342		Y	Y	Y	-	-	-	-	-			Lysosome membrane protein 2 homolog	Conserved with all nems and hosts	409.539	1	509	-		IPR002159:CD36 family	K12384:SCARB2, LIMP2, CD36L2: lysosome membrane protein 2	-
	OVOC9159	WBGene00245968	-	OVP14550	IPR003656:Zinc finger, BED-type;IPR036236:Zinc finger C2H2 superfamily		0	0	1	0	0	0	0	0	0	1	0	0	0	0	0	0	0	0	0	1	1	0.0297619		Y	Y	Y	-	-	-	-	-			-	Nem-specific, not conserved in all species	0.00158125	0.125	504	-		IPR003656:Zinc finger, BED-type;IPR036236:Zinc finger C2H2 superfamily	-	-
	OVOC9167	WBGene00245976	Ovo-gab-1	OVP07020	Gamma-aminobutyric acid receptor subunit beta homolog		0	0	0	1	0	0	0	0	0	0	0	0	0	0	0	0	0	0	0	5	1	0.030303		Y	Y	Y	-	-	-	-	-			Gamma-aminobutyric acid receptor subunit beta homolog	Conserved with all nems and hosts	0.00161456	0.125	495	-		IPR006028:Gamma-aminobutyric acid A receptor/Glycine receptor alpha;IPR006029:Neurotransmitter-gated ion-channel transmembrane domain;IPR006201:Neurotransmitter-gated ion-channel;IPR006202:Neurotransmitter-gated ion-channel ligand-binding domain;IPR018000:Neurotransmitter-gated ion-channel, conserved site;IPR036719:Neurotransmitter-gated ion-channel transmembrane domain superfamily;IPR036734:Neur…	K05181:GABRB: gamma-aminobutyric acid receptor subunit beta	-
	OVOC9176	WBGene00245985	Ovo-pat-2	OVP03106	Integrin alpha pat-2 homolog		0	0	0	1	0	0	0	0	0	0	0	0	0	0	0	0	0	0	20	1	1	0.00836431		Y	Y	Y	-	-	-	-	-			Integrin alpha pat-2 homolog	Conserved with all nems and hosts	72.8627	1	1076	-		IPR000413:Integrin alpha chain;IPR013517:FG-GAP repeat;IPR013519:Integrin alpha beta-propellor;IPR013649:Integrin alpha-2;IPR018184:Integrin alpha chain, C-terminal cytoplasmic region, conserved site;IPR028994:Integrin alpha, N-terminal;IPR032695:Integrin domain superfamily	K06584:ITGA8: integrin alpha 8	-
	OVOC9189	WBGene00245998	Ovo-vesa-1	OVP12197	K23288:VPS50: syndetin		0	0	0	0	0	0	1	0	0	0	0	0	0	0	0	0	0	0	0	1	1	0.0196292		Y	Y	Y	-	-	-	-	-			-	Conserved with all nems and hosts	12.923	1	917	Nonclassical secretion		IPR019514:Syndetin, C-terminal;IPR019515:Vacuolar protein sorting-associated protein 54, N-terminal;IPR040047:Syndetin	K23288:VPS50: syndetin	-
	OVOC919	WBGene00237728	-	OVP05345	-		0	0	1	0	0	0	0	0	0	0	0	0	0	0	0	0	0	0	0	1	1	0.0392157		Y	Y	Y	-	-	-	-	-			-	Filarial-specific, conserved with filarial species	8.84434	1	408	Nonclassical secretion		-	-	-
	OVOC9196	WBGene00246005	-	OVP06685	IPR002486:Nematode cuticle collagen, N-terminal;IPR008160:Collagen triple helix repeat		0	0	0	0	1	0	0	0	0	0	0	0	0	0	0	0	0	0	2	3	1	0.0451389		Y	Y	Y	-	-	-	-	-			-	Nem-specific, conserved with nem species	219.324	1	288	-		IPR002486:Nematode cuticle collagen, N-terminal;IPR008160:Collagen triple helix repeat	-	-
	OVOC9209	WBGene00246018	-	OVP14275	-		0	0	0	1	0	0	0	0	0	0	0	0	0	0	0	0	0	0	0	1	1	0.0174216		Y	Y	Y	-	-	-	-	-			-	Nem-specific, not conserved in all species	0.656599	1	574	-		-	-	-
	OVOC9261	WBGene00246070	Ovo-pan-1	OVP01068	P-granule-associated novel protein 1 homolog		0	0	0	0	0	0	0	1	0	0	0	0	0	0	0	0	0	0	0	1	1	0.0181269		Y	Y	Y	-	-	-	-	-			P-granule-associated novel protein 1 homolog	Nem-specific, conserved with nem species	2.31205	1	662	Signal peptide		IPR001611:Leucine-rich repeat;IPR003591:Leucine-rich repeat, typical subtype;IPR032675:Leucine-rich repeat domain superfamily	-	Y
	OVOC9265	WBGene00246074	-	OVP11933	K05857:PLCD: phosphatidylinositol phospholipase C, delta [EC:3.1.4.11]		0	0	1	0	1	0	0	0	0	0	0	0	0	0	0	0	0	0	0	3	1	0.0192044		Y	Y	Y	-	-	-	-	-			-	Conserved with some hosts	1.50898	1	729	-		IPR000008:C2 domain;IPR000909:Phosphatidylinositol-specific phospholipase C, X domain;IPR001192:Phosphoinositide phospholipase C family;IPR001711:Phospholipase C, phosphatidylinositol-specific, Y domain;IPR011992:EF-hand domain pair;IPR011993:PH-like domain superfamily;IPR015359:Phosphoinositide-specific phospholipase C, EF-hand-like domain;IPR017946:PLC-like phosphodiesterase, TIM beta/alpha-bar…	K05857:PLCD: phosphatidylinositol phospholipase C, delta [EC:3.1.4.11]	-
	OVOC927	WBGene00237736	-	OVP07378	-		0	0	0	0	1	0	0	0	0	0	0	0	0	0	0	0	0	0	0	1	1	0.164557		Y	Y	Y	-	-	-	-	-			-	Onchocerca-specific	0.0108641	0.375	79	-		-	-	-
	OVOC9275	WBGene00246084	-	OVP07909	ATP-dependent RNA helicase DDX42 homolog		0	0	0	0	0	0	0	1	0	0	0	0	0	0	0	0	0	0	0	1	1	0.0124069		Y	Y	Y	-	-	-	-	-			ATP-dependent RNA helicase DDX42 homolog	Conserved with all nems and hosts	23.1075	1	806	-		IPR000629:ATP-dependent RNA helicase DEAD-box, conserved site;IPR001650:Helicase, C-terminal;IPR011545:DEAD/DEAH box helicase domain;IPR014001:Helicase superfamily 1/2, ATP-binding domain;IPR014014:RNA helicase, DEAD-box type, Q motif;IPR027417:P-loop containing nucleoside triphosphate hydrolase	K12835:DDX42, SF3B125: ATP-dependent RNA helicase DDX42 [EC:3.6.4.13]	-
	OVOC9337	WBGene00246146	Ovo-ufbp-1	OVP11870	K23344:DDRGK1: DDRGK domain-containing protein 1		0	0	0	1	0	0	0	0	0	0	0	0	0	0	0	0	0	0	3	1	1	0.0471698		Y	Y	Y	-	-	-	-	-			-	Conserved with all nems and hosts	49.4192	1	318	-		IPR019153:DDRGK domain containing protein;IPR036388:Winged helix-like DNA-binding domain superfamily;IPR036390:Winged helix DNA-binding domain superfamily	K23344:DDRGK1: DDRGK domain-containing protein 1	-
	OVOC9387	WBGene00246196	Ovo-unc-71	OVP13887	ADM-1 preproprotein homolog		0	0	0	1	0	0	0	0	0	0	0	0	0	0	0	0	0	0	0	2	1	0.0126697		Y	Y	Y	-	-	-	-	-			ADM-1 preproprotein homolog	Conserved with some hosts	0.00816592	0.5	1105	Signal peptide		IPR001590:Peptidase M12B, ADAM/reprolysin;IPR001762:Disintegrin domain;IPR002870:Peptidase M12B, propeptide;IPR006586:ADAM, cysteine-rich domain;IPR013032:EGF-like, conserved site;IPR024079:Metallopeptidase, catalytic domain superfamily;IPR034027:Reprolysin domain, adamalysin-type;IPR036436:Disintegrin domain superfamily	-	Y
	OVOC9392	WBGene00246201	-	OVP11335	Onchocerca-specific		0	0	0	0	1	0	0	0	0	0	0	0	0	0	0	0	0	0	0	1	1	0.168421		Y	Y	Y	-	-	-	-	-			-	Onchocerca-specific	0.0331172	0.5	95	-		-	-	-
	OVOC9416	WBGene00246225	-	OVP11216	IPR000873:AMP-dependent synthetase/ligase;IPR002347:Short-chain dehydrogenase/reductase SDR;IPR009081:Phosphopantetheine binding ACP domain;IPR010080:Thioester reductase-like domain;IPR013120:Male sterility, NAD-binding;IPR020806:Polyketide synthase, phosphopantetheine-binding domain;IPR020845:AMP-binding, conserved site;IPR020904:Short-chain dehydrogenase/reductase, conserved site;IPR025110:AMP-…		0	0	0	0	0	1	0	0	0	0	0	0	0	0	0	0	0	0	23	1	1	0.0127287		Y	Y	Y	-	-	-	-	-			-	Conserved with some hosts	79.4371	1	1257	Nonclassical secretion		IPR000873:AMP-dependent synthetase/ligase;IPR002347:Short-chain dehydrogenase/reductase SDR;IPR009081:Phosphopantetheine binding ACP domain;IPR010080:Thioester reductase-like domain;IPR013120:Male sterility, NAD-binding;IPR020806:Polyketide synthase, phosphopantetheine-binding domain;IPR020845:AMP-binding, conserved site;IPR020904:Short-chain dehydrogenase/reductase, conserved site;IPR025110:AMP-…	-	-
	OVOC9472	WBGene00246281	-	OVP03873	-		0	0	0	0	0	0	1	0	1	0	0	0	0	0	0	0	0	0	0	1	1	0.444444		Y	Y	Y	-	-	-	-	-			-	Onchocerca-specific	0.00259058	0.125	36	-		-	-	-
	OVOC9482	WBGene00246291	Ovo-him-1	OVP14181	Structural maintenance of chromosomes protein 1A homolog		0	0	0	0	0	0	1	0	0	0	0	0	0	0	0	0	0	0	0	1	1	0.00809061		Y	Y	Y	-	-	-	-	-			Structural maintenance of chromosomes protein 1A homolog	Conserved with all nems and hosts	2.42642	1	1236	-		IPR003395:RecF/RecN/SMC, N-terminal;IPR010935:SMCs flexible hinge;IPR024704:Structural maintenance of chromosomes protein;IPR027417:P-loop containing nucleoside triphosphate hydrolase;IPR036277:SMCs flexible hinge superfamily	K06636:SMC1: structural maintenance of chromosome 1	-
	OVOC9510	WBGene00246319	-	OVP10782	-		0	0	0	1	0	0	0	0	0	0	0	0	0	0	0	0	0	0	0	1	1	0.0821918		Y	Y	Y	-	-	-	-	-			-	Filarial-specific, conserved with >1 filarial species (not all)	5.83492	1	146	-		-	-	-
	OVOC9525	WBGene00246334	Ovo-flap-1	OVP05642	IPR019139:Leucine-rich repeat flightless-interacting protein 1/2		0	0	0	0	0	0	1	0	0	0	0	0	0	0	0	0	0	0	2	1	1	0.040625		Y	Y	Y	-	-	-	-	-			-	Conserved with all nems and hosts	41.4359	1	320	-		IPR019139:Leucine-rich repeat flightless-interacting protein 1/2	-	-
	OVOC955	WBGene00237764	-	OVP03345	Ferric-chelate reductase 1 homolog		0	0	1	0	0	0	0	0	0	0	0	0	0	0	0	0	0	0	5	2	1	0.0545852		Y	Y	Y	-	-	-	-	-			Ferric-chelate reductase 1 homolog	Conserved with all nems and hosts	55.0557	1	458	-		IPR005018:DOMON domain;IPR006593:Cytochrome b561/ferric reductase transmembrane	-	Y
	OVOC9592	WBGene00246401	-	OVP14496	IPR001534:Transthyretin-like;IPR038479:Transthyretin-like superfamily		0	0	0	0	1	0	0	0	0	0	0	0	0	0	0	0	0	0	18	4	1	0.0573477		Y	Y	Y	-	-	-	-	-			-	Nem-specific, conserved with nem species	27.313	1	279	-		IPR001534:Transthyretin-like;IPR038479:Transthyretin-like superfamily	-	Y
	OVOC960	WBGene00237769	-	OVP03916	-		0	1	1	0	0	0	0	0	0	0	0	0	0	0	0	0	0	0	0	7	1	0.134328		Y	Y	Y	-	-	-	-	-			-	Onchocerca-specific	0.292186	0.75	67	-		-	-	-
	OVOC9601	WBGene00246410	-	OVP02596	K17095:ANXA7_11: annexin A7/11		0	0	0	0	1	0	0	0	0	0	0	0	0	0	0	0	0	0	38	1	1	0.0590062		Y	Y	Y	-	-	-	-	-			-	Conserved with some hosts	37.2995	1	322	-		IPR001464:Annexin;IPR002391:Annexin A4;IPR018252:Annexin repeat, conserved site;IPR018502:Annexin repeat;IPR037104:Annexin superfamily	K17095:ANXA7_11: annexin A7/11	-
	OVOC9617	WBGene00246426	Ovo-gei-8	OVP11866	Nuclear receptor corepressor 1 homolog		0	0	0	0	0	0	0	1	0	0	0	0	0	0	0	0	0	0	0	1	1	0.010037		Y	Y	Y	-	-	-	-	-			Nuclear receptor corepressor 1 homolog	Conserved with some hosts	33.6098	1	1893	-		IPR001005:SANT/Myb domain;IPR009057:Homeobox-like domain superfamily;IPR017877:Myb-like domain;IPR017884:SANT domain;IPR038842:BRD4-interacting chromatin-remodeling complex-associated protein	K04650:NCOR1, N-CoR: nuclear receptor co-repressor 1	-
	OVOC9624	WBGene00246433	Ovo-cdh-3	OVP14636	Protocadherin-23 homolog		0	0	0	1	0	0	0	0	0	0	0	0	0	0	0	0	0	0	0	1	1	0.00461812		Y	Y	Y	-	-	-	-	-			Protocadherin-23 homolog	Conserved with all nems and hosts	0.217721	1	2815	-		IPR002126:Cadherin-like;IPR015919:Cadherin-like superfamily;IPR020894:Cadherin conserved site	K16507:DCHS1_2, PCDH16_23: protocadherin-16/23	-
	OVOC9638	WBGene00246447	-	OVP08696	K06231:HHIP: hedgehog interacting protein		0	0	0	0	1	0	0	0	0	0	0	0	0	0	0	0	0	0	0	2	1	0.168831		Y	Y	Y	-	-	-	-	-			-	Onchocerca-specific	0.001	0	77	-		-	K06231:HHIP: hedgehog interacting protein	-
	OVOC965	WBGene00237774	-	OVP03474	-		0	0	0	0	0	0	0	1	0	0	0	0	0	0	0	0	0	0	0	1	1	0.0680272		Y	Y	Y	-	-	-	-	-			-	Onchocerca-specific	2.70855	1	147	-		-	-	-
	OVOC9650	WBGene00246459	-	OVP06060	-		0	0	0	1	0	0	0	0	0	0	0	0	0	0	0	0	0	0	0	1	1	0.0238095		Y	Y	Y	-	-	-	-	-			-	Filarial-specific, conserved with >1 filarial species (not all)	0.198531	0.875	546	Nonclassical secretion		-	-	-
	OVOC9661	WBGene00246470	Ovo-agmo-1	OVP10465	Alkylglycerol monooxygenase homolog		0	0	0	0	0	0	0	1	1	0	0	0	0	0	0	0	0	0	0	1	1	0.025522		Y	Y	Y	-	-	-	-	-			Alkylglycerol monooxygenase homolog	Conserved with some hosts	0.00191614	0.125	431	-		IPR006694:Fatty acid hydroxylase	K15537:AGMO: alkylglycerol monooxygenase [EC:1.14.16.5]	-
	OVOC9695	WBGene00246504	-	OVP00369	IPR004148:BAR domain;IPR027267:AH/BAR domain superfamily		0	0	0	0	1	0	0	0	0	0	0	0	0	0	0	0	0	0	0	1	1	0.069869		Y	Y	Y	-	-	-	-	-			-	Nem-specific, not conserved in all species	46.4706	1	229	-		IPR004148:BAR domain;IPR027267:AH/BAR domain superfamily	-	-
	OVOC9701	WBGene00246510	-	OVP04889	K18463:CCDC53: WASH complex subunit CCDC53		1	0	0	0	0	0	0	0	0	0	0	0	0	0	0	0	0	0	0	1	1	0.0274262		Y	Y	Y	-	-	-	-	-			-	Conserved with all nems and hosts	96.098	1	474	-		IPR018780:BLOC-1-related complex subunit 5;IPR019309:WASH complex subunit 3	K18463:CCDC53: WASH complex subunit CCDC53	-
	OVOC9757	WBGene00246566	-	OVP13419	Exocyst complex component 3 homolog		0	1	0	0	0	0	0	0	0	0	1	0	0	0	0	0	0	0	26	1	1	0.00878906		Y	Y	Y	-	-	-	-	-			Exocyst complex component 3 homolog	Nem-specific, not conserved in all species	29.371	1	1024	-		IPR010326:Exocyst complex component EXOC3/Sec6	-	-
	OVOC9786	WBGene00246595	Ovo-lec-3	OVP13588	32 kDa beta-galactoside-binding lectin lec-3 homolog		0	0	0	0	1	0	0	0	0	0	0	0	0	0	0	0	0	0	14	1	1	0.0284698		Y	Y	Y	-	-	-	-	-			32 kDa beta-galactoside-binding lectin lec-3 homolog	Conserved with all nems and hosts	1.17701	1	281	-		IPR001079:Galectin, carbohydrate recognition domain;IPR013320:Concanavalin A-like lectin/glucanase domain superfamily	-	-
	OVOC9801	WBGene00246610	Ovo-zyg-12	OVP08121	Zygote defective protein 12 homolog		0	1	0	0	0	0	0	0	0	0	0	0	0	0	0	0	0	0	0	1	1	0.0186916		Y	Y	Y	-	-	-	-	-			Zygote defective protein 12 homolog	Conserved with all nems and hosts	40.9117	1	749	-		IPR008636:Hook-like protein family;IPR036872:CH domain superfamily	K16536:HOOK3: protein HOOK3	-
	OVOC9808	WBGene00246617	Ovo-hum-4	OVP13975	K10361:MYO15: myosin XV		1	0	0	0	0	0	0	0	0	0	0	0	0	0	0	0	0	0	4	2	1	0.0023577		Y	Y	Y	-	-	-	-	-			-	Conserved with all nems and hosts	0.399297	1	2969	-		IPR000048:IQ motif, EF-hand binding site;IPR000299:FERM domain;IPR000857:MyTH4 domain;IPR001452:SH3 domain;IPR001609:Myosin head, motor domain;IPR011993:PH-like domain superfamily;IPR019748:FERM central domain;IPR019749:Band 4.1 domain;IPR027417:P-loop containing nucleoside triphosphate hydrolase;IPR035487:Unconventional myosin-XV;IPR036028:SH3-like domain superfamily;IPR036961:Kinesin motor doma…	K10361:MYO15: myosin XV	-
	OVOC9817	WBGene00246626	-	OVP02652	UPF0046 protein homolog		0	0	0	1	0	0	0	0	0	0	0	0	0	0	0	0	1	0	0	1	1	0.0277078		Y	Y	Y	-	-	-	-	-			UPF0046 protein homolog	Conserved with all nems and hosts	0.696051	1	397	-		IPR004843:Calcineurin-like phosphoesterase domain, ApaH type;IPR029052:Metallo-dependent phosphatase-like	-	-
	OVOC9824	WBGene00246633	Ovo-toe-1	OVP03141	K14550:UTP10, HEATR1: U3 small nucleolar RNA-associated protein 10		0	0	1	0	0	0	0	0	0	0	0	0	0	0	0	0	0	0	0	1	1	0.0152999		Y	Y	Y	-	-	-	-	-			-	Conserved with all nems and hosts	3.63844	1	1634	-		IPR011989:Armadillo-like helical;IPR012954:BP28, C-terminal domain;IPR016024:Armadillo-type fold;IPR021133:HEAT, type 2;IPR022125:U3 small nucleolar RNA-associated protein 10, N-terminal;IPR040191:U3 small nucleolar RNA-associated protein 10	K14550:UTP10, HEATR1: U3 small nucleolar RNA-associated protein 10	-
	OVOC9834	WBGene00246643	-	OVP01156	Eukaryotic translation initiation factor 2D homolog		0	0	1	0	0	0	0	0	0	0	0	0	0	0	0	0	0	0	0	1	1	0.019469		Y	Y	Y	-	-	-	-	-			Eukaryotic translation initiation factor 2D homolog	Conserved with all nems and hosts	12.4215	1	565	-		IPR001950:SUI1 domain;IPR002478:PUA domain;IPR015947:PUA-like superfamily;IPR036877:SUI1 domain superfamily;IPR036974:PUA domain superfamily;IPR039757:Eukaryotic translation initiation factor 2D;IPR039759:Eukaryotic translation initiation factor 2D, SUI1 domain;IPR041366:Pre-PUA domain	K15027:EIF2D: translation initiation factor 2D	-
	OVOC9847	WBGene00246656	-	OVP11756	Nucleoredoxin-like protein 2 homolog		0	0	0	0	1	0	0	0	0	0	0	0	0	0	0	0	0	0	13	2	1	0.12		Y	Y	Y	-	-	-	-	-			Nucleoredoxin-like protein 2 homolog	Conserved with some hosts	7804.42	1	150	-		IPR012336:Thioredoxin-like fold;IPR013766:Thioredoxin domain;IPR029519:Nucleoredoxin-like protein 2;IPR036249:Thioredoxin-like superfamily	K17609:NXN: nucleoredoxin [EC:1.8.1.8]	-
	OVOC9857	WBGene00246666	Ovo-lec-1	OVP01129	32 kDa beta-galactoside-binding lectin homolog		0	0	0	0	1	0	0	0	0	0	0	0	0	0	0	0	0	0	32	1	1	0.0649819		Y	Y	Y	-	-	-	-	-			32 kDa beta-galactoside-binding lectin homolog	Conserved with all nems and hosts	196.063	1	277	-		IPR001079:Galectin, carbohydrate recognition domain;IPR013320:Concanavalin A-like lectin/glucanase domain superfamily	K10091:LGALS4: galectin-4	-
	OVOC9878	WBGene00246687	-	OVP05399	DNA topoisomerase 2 homolog		0	0	0	0	0	0	0	1	0	0	0	0	0	0	0	0	0	0	7	1	1	0.00664452		Y	Y	Y	-	-	-	-	-			DNA topoisomerase 2 homolog	Conserved with all nems and hosts	15.0846	1	1505	-		IPR001154:DNA topoisomerase II, eukaryotic-type;IPR001241:DNA topoisomerase, type IIA;IPR002205:DNA topoisomerase, type IIA, subunit A/C-terminal;IPR003594:Histidine kinase/HSP90-like ATPase;IPR006171:TOPRIM domain;IPR013506:DNA topoisomerase, type IIA, subunit B, domain 2;IPR013757:Type IIA DNA topoisomerase subunit A, alpha-helical domain superfamily;IPR013758:DNA topoisomerase, type IIA, subun…	K03164:TOP2: DNA topoisomerase II [EC:5.6.2.2]	-
	OVOC9881	WBGene00246690	-	OVP00572	-		0	0	0	0	1	0	0	0	0	0	0	0	0	0	0	0	0	0	0	1	1	0.0383877		Y	Y	Y	-	-	-	-	-			-	Nem-specific, not conserved in all species	0.001	0	521	-		-	-	-
	OVOC9893	WBGene00246702	Ovo-rps-18	OVP00439	40S ribosomal protein S18 homolog		0	0	0	1	0	0	0	0	0	0	0	0	0	0	0	0	0	0	9	1	1	0.0519481		Y	Y	Y	-	-	-	-	-			40S ribosomal protein S18 homolog	Conserved with some hosts	1489.73	1	154	-		IPR001892:Ribosomal protein S13;IPR010979:Ribosomal protein S13-like, H2TH;IPR018269:Ribosomal protein S13, conserved site;IPR027437:30s ribosomal protein S13, C-terminal	K02964:RP-S18e, RPS18: small subunit ribosomal protein S18e	-
	OVOC9896	WBGene00246705	-	OVP07011	IPR013633:siRNA-mediated silencing protein NRDE-2		1	0	0	0	0	0	0	0	0	0	0	0	0	0	0	0	0	0	0	2	1	0.0157262		Y	Y	Y	-	-	-	-	-			-	Conserved with all nems and hosts	12.8589	1	1081	-		IPR013633:siRNA-mediated silencing protein NRDE-2	-	-
	OVOC9902	WBGene00246711	-	OVP06867	-		0	0	1	0	0	0	0	0	0	0	0	0	0	0	0	0	0	0	0	1	1	0.0388199		Y	Y	Y	-	-	-	-	-			-	Nem-specific, not conserved in all species	15.8792	1	644	-		-	-	-
	OVOC9927	WBGene00246736	-	OVP09699	IPR019519:Elongator complex protein 5		0	0	1	0	0	0	0	0	0	0	0	0	0	0	0	0	0	0	0	1	1	0.0547445		Y	Y	Y	-	-	-	-	-			-	Conserved with some hosts	0.231051	1	274	-		IPR019519:Elongator complex protein 5	-	-
	OVOC993	WBGene00237802	-	OVP06504	Filamin-B homolog		0	0	0	0	1	0	0	0	0	0	0	0	0	0	0	0	0	0	11	1	1	0.00717703		Y	Y	Y	-	-	-	-	-			Filamin-B homolog	Conserved with all nems and hosts	6.53082	1	1672	-		IPR001298:Filamin/ABP280 repeat;IPR001589:Actinin-type actin-binding domain, conserved site;IPR001715:Calponin homology domain;IPR013783:Immunoglobulin-like fold;IPR014756:Immunoglobulin E-set;IPR017868:Filamin/ABP280 repeat-like;IPR036872:CH domain superfamily	K04437:FLNA: filamin	-
	OVOC9940	WBGene00246749	Ovo-mig-5	OVP14601	Segment polarity protein dishevelled homolog		0	1	0	0	0	0	0	0	0	0	0	0	0	0	0	0	0	0	0	2	1	0.0158273		Y	Y	Y	-	-	-	-	-			Segment polarity protein dishevelled homolog	Nem-specific, not conserved in all species	0.001	0	695	-		IPR000591:DEP domain;IPR001158:DIX domain;IPR001478:PDZ domain;IPR015506:Dishevelled-related protein;IPR029071:Ubiquitin-like domain superfamily;IPR036034:PDZ superfamily;IPR036388:Winged helix-like DNA-binding domain superfamily;IPR036390:Winged helix DNA-binding domain superfamily;IPR038207:DIX domain superfamily	K02353:DVL: segment polarity protein dishevelled	-
	OVOC9951	WBGene00246760	Ovo-tbc-2	OVP09444	K20166:TBC1D2B: TBC1 domain family member 2B		0	0	0	1	0	0	0	0	0	0	0	0	0	0	0	0	0	0	0	1	1	0.010551		Y	Y	Y	-	-	-	-	-			-	Conserved with some hosts	12.8224	1	853	-		IPR000195:Rab-GTPase-TBC domain;IPR001849:Pleckstrin homology domain;IPR011993:PH-like domain superfamily;IPR035969:Rab-GTPase-TBC domain superfamily	K20166:TBC1D2B: TBC1 domain family member 2B	-
	OVOC10102	WBGene00246911	Ovo-dna-2	OVP14284	DNA replication ATP-dependent helicase\/nuclease DNA2 homolog		1	0	0	0	0	0	0	0	0	0	1	0	0	0	0	0	0	0	0	1	1	0.00874636		Y	Y	-	-	-	-	-	Y			DNA replication ATP-dependent helicase\/nuclease DNA2 homolog	Conserved with all nems and hosts	0.28629	1	1029	Nonclassical secretion		IPR014808:DNA replication factor Dna2, N-terminal;IPR026851:DNA replication ATP-dependent helicase/nuclease Dna2;IPR027417:P-loop containing nucleoside triphosphate hydrolase;IPR041677:DNA2/NAM7 helicase, AAA domain;IPR041679:DNA2/NAM7 helicase-like, AAA domain	K10742:DNA2: DNA replication ATP-dependent helicase Dna2 [EC:3.6.4.12]	-
	OVOC10116	WBGene00246925	-	OVP08311	IPR007305:Vesicle transport protein, Got1/SFT2-like;IPR011691:Vesicle transport protein SFT2		0	0	0	0	1	0	0	0	0	0	0	0	0	0	0	0	1	0	0	1	1	0.0674157		Y	Y	-	-	-	-	-	Y			-	Conserved with some hosts	1.85641	1	178	-		IPR007305:Vesicle transport protein, Got1/SFT2-like;IPR011691:Vesicle transport protein SFT2	-	-
	OVOC10133	WBGene00246942	-	OVP06057	Translocation protein SEC62 homolog		0	0	0	0	0	0	1	0	0	0	0	0	1	0	0	0	0	0	1	1	1	0.0405728		Y	Y	-	-	-	-	-	Y			Translocation protein SEC62 homolog	Conserved with all nems and hosts	53.2012	1	419	-		IPR004728:Translocation protein Sec62	K12275:SEC62: translocation protein SEC62	-
	OVOC10147	WBGene00246956	-	OVP08295	K17751:MYH6_7: myosin heavy chain 6/7		0	0	0	1	0	0	0	0	1	0	0	1	0	0	0	0	0	0	112	1	1	0.0136709		Y	Y	-	-	-	-	-	Y			-	Conserved with all nems and hosts	176.346	1	1975	-		IPR001609:Myosin head, motor domain;IPR002928:Myosin tail;IPR004009:Myosin, N-terminal, SH3-like;IPR008989:Myosin S1 fragment, N-terminal;IPR027401:Myosin IQ motif-containing domain superfamily;IPR027417:P-loop containing nucleoside triphosphate hydrolase;IPR036961:Kinesin motor domain superfamily	K17751:MYH6_7: myosin heavy chain 6/7	-
	OVOC10244	WBGene00247053	Ovo-dyf-14	OVP09905	-		2	0	0	1	0	1	0	0	0	0	0	0	1	0	0	0	0	0	0	7	3	0.0207337		Y	Y	-	-	-	-	-	Y			-	Nem-specific, not conserved in all species	7.88249	1	1881	-		-	-	-
	OVOC10255	WBGene00247064	Ovo-ufd-2	OVP04621	Putative ubiquitin conjugation factor E4		1	0	0	0	0	0	0	0	0	0	0	0	1	0	0	0	0	0	1	1	1	0.0169154		Y	Y	-	-	-	-	-	Y			Putative ubiquitin conjugation factor E4	Conserved with all nems and hosts	15.5194	1	1005	-		IPR003613:U box domain;IPR013083:Zinc finger, RING/FYVE/PHD-type;IPR019474:Ubiquitin conjugation factor E4, core	K10597:UBE4B, UFD2: ubiquitin conjugation factor E4 B [EC:2.3.2.27]	-
	OVOC103	WBGene00236912	-	OVP13213	-		0	0	0	0	2	0	0	0	0	0	0	0	0	0	0	0	1	0	0	2	2	0.0967742		Y	Y	-	-	-	-	-	Y			-	Filarial-specific, conserved with >1 filarial species (not all)	0.542153	1	248	-		-	-	-
	OVOC10346	WBGene00247155	-	OVP13554	K11205:GCLM: glutamate--cysteine ligase regulatory subunit		1	1	1	0	1	0	0	1	0	0	0	0	0	1	0	0	0	1	12	34	1	0.0640569		Y	Y	-	-	-	-	-	Y			-	Conserved with all nems and hosts	21.2327	1	281	Nonclassical secretion		IPR032963:Glutamate--cysteine ligase regulatory subunit;IPR036812:NADP-dependent oxidoreductase domain superfamily	K11205:GCLM: glutamate--cysteine ligase regulatory subunit	-
	OVOC10375	WBGene00247184	-	OVP03605	-		0	0	0	0	0	0	0	1	0	0	0	0	0	0	0	0	1	0	0	1	1	0.0864865		Y	Y	-	-	-	-	-	Y			-	Nem-specific, not conserved in all species	0.225736	0.875	185	Nonclassical secretion		-	-	-
	OVOC10396	WBGene00247205	-	OVP13891	K00574:cfa: cyclopropane-fatty-acyl-phospholipid synthase [EC:2.1.1.79]		0	0	0	1	0	0	0	0	0	0	0	1	0	0	0	0	0	0	0	2	1	0.027897		Y	Y	-	-	-	-	-	Y			-	Nem-specific, not conserved in all species	0.263364	1	466	Nonclassical secretion		IPR003333:Mycolic acid cyclopropane synthase;IPR029063:S-adenosyl-L-methionine-dependent methyltransferase	K00574:cfa: cyclopropane-fatty-acyl-phospholipid synthase [EC:2.1.1.79]	-
	OVOC10474	WBGene00247283	-	OVP13758	IPR000731:Sterol-sensing domain;IPR003392:Protein patched/dispatched		0	1	1	0	1	1	1	1	0	0	0	0	1	0	0	0	1	0	0	146	1	0.0190797		Y	Y	-	-	-	-	-	Y			-	Nem-specific, not conserved in all species	0.001	0	891	-		IPR000731:Sterol-sensing domain;IPR003392:Protein patched/dispatched	-	Y
	OVOC10594	WBGene00247403	-	OVP04828	Solute carrier family 12 member 9 homolog		1	0	0	1	0	0	1	0	0	0	1	1	1	0	0	0	0	0	2	6	1	0.0206186		Y	Y	-	-	-	-	-	Y			Solute carrier family 12 member 9 homolog	Conserved with all nems and hosts	19.5068	1	970	-		IPR004841:Amino acid permease/ SLC12A domain;IPR018491:SLC12A transporter, C-terminal	K14429:SLC12A9, CCC6: solute carrier family 12 (potassium/chloride transporters), member 9	-
	OVOC1082	WBGene00237891	-	OVP02912	-		1	1	1	0	0	0	0	0	0	0	1	0	0	0	0	0	0	0	0	8	1	0.0411622		Y	Y	-	-	-	-	-	Y			-	Nem-specific, not conserved in all species	16.8201	1	413	-		-	-	-
	OVOC10854	WBGene00247663	-	OVP11157	Putative RNA methyltransferase		0	1	0	0	1	0	0	1	0	0	0	0	0	0	0	0	1	0	0	6	2	0.0265957		Y	Y	-	-	-	-	-	Y			Putative RNA methyltransferase	Conserved with all nems and hosts	38.2582	1	564	-		IPR010675:RNA methyltransferase bin3, C-terminal;IPR024160:Bin3-type S-adenosyl-L-methionine binding domain;IPR025714:Methyltransferase domain;IPR029063:S-adenosyl-L-methionine-dependent methyltransferase;IPR039772:RNA methyltransferase Bin3-like	K15190:MEPCE, BCDIN3: 7SK snRNA methylphosphate capping enzyme [EC:2.1.1.-]	-
	OVOC10881	WBGene00247690	-	OVP12327	-		1	0	0	0	0	0	0	0	0	0	1	0	0	0	0	0	0	1	0	1	1	0.0119332		Y	Y	-	-	-	-	-	Y			-	Filarial-specific, conserved with >1 filarial species (not all)	0.183388	1	838	-		-	-	-
	OVOC10904	WBGene00247713	-	OVP04297	Testis-specific protein pbs13-related homolog		0	0	0	1	0	0	0	0	0	0	0	1	0	0	0	0	0	0	0	1	1	0.0127389		Y	Y	-	-	-	-	-	Y			Testis-specific protein pbs13-related homolog	Conserved with some hosts	10.8956	1	785	Nonclassical secretion		IPR008862:T-complex 11	-	-
	OVOC11008	WBGene00247817	-	OVP11407	K15523:FN3KRP: protein-ribulosamine 3-kinase [EC:2.7.1.172]		0	0	0	1	1	0	0	0	0	0	0	1	0	0	0	0	0	0	8	3	2	0.0290965		Y	Y	-	-	-	-	-	Y			-	Conserved with some hosts	97.6477	1	653	-		IPR000210:BTB/POZ domain;IPR011009:Protein kinase-like domain superfamily;IPR011333:SKP1/BTB/POZ domain superfamily;IPR016477:Fructosamine/Ketosamine-3-kinase	K15523:FN3KRP: protein-ribulosamine 3-kinase [EC:2.7.1.172]	-
	OVOC1114	WBGene00237923	Ovo-let-603	OVP02137	Target of rapamycin homolog		0	0	1	1	0	0	0	0	0	0	0	1	0	0	0	0	0	0	0	4	2	0.00829384		Y	Y	-	-	-	-	-	Y			Target of rapamycin homolog	Conserved with all nems and hosts	11.8512	1	2532	-		IPR000403:Phosphatidylinositol 3-/4-kinase, catalytic domain;IPR003151:PIK-related kinase, FAT;IPR003152:FATC domain;IPR009076:FKBP12-rapamycin binding domain;IPR011009:Protein kinase-like domain superfamily;IPR011989:Armadillo-like helical;IPR014009:PIK-related kinase;IPR016024:Armadillo-type fold;IPR018936:Phosphatidylinositol 3/4-kinase, conserved site;IPR024585:Domain of unknown function DUF3…	K07203:MTOR, FRAP, TOR: serine/threonine-protein kinase mTOR [EC:2.7.11.1]	-
	OVOC11175	WBGene00247984	Ovo-din-1	OVP12482	Msx2-interacting protein homolog		0	0	0	1	1	0	0	0	1	0	0	1	0	0	0	0	0	0	0	2	2	0.0155334		Y	Y	-	-	-	-	-	Y			Msx2-interacting protein homolog	Conserved with some hosts	23.0081	1	3412	-		IPR000504:RNA recognition motif domain;IPR010912:Spen paralogue/orthologue C-terminal, metazoa;IPR012677:Nucleotide-binding alpha-beta plait domain superfamily;IPR012921:Spen paralogue and orthologue SPOC, C-terminal;IPR016194:SPOC-like, C-terminal domain superfamily;IPR035979:RNA-binding domain superfamily	-	-
	OVOC11279	WBGene00248088	-	OVP11235	Testis-specific serine\/threonine-protein kinase 3 homolog		0	1	1	0	0	0	0	0	0	0	0	0	0	0	0	0	1	0	0	5	1	0.0236967		Y	Y	-	-	-	-	-	Y			Testis-specific serine\/threonine-protein kinase 3 homolog	Conserved with some hosts	0.323054	1	422	-		IPR000719:Protein kinase domain;IPR008271:Serine/threonine-protein kinase, active site;IPR011009:Protein kinase-like domain superfamily;IPR017441:Protein kinase, ATP binding site	K08811:TSSK, STK22: testis-specific serine kinase [EC:2.7.11.1]	-
	OVOC11308	WBGene00248117	-	OVP05340	IPR000008:C2 domain;IPR019018:Rab-binding domain FIP-RBD;IPR035892:C2 domain superfamily;IPR037245:FIP-RBD, C-terminal domain superfamily;IPR037789:Rab11-family interacting protein class I		0	1	0	0	0	0	0	0	0	0	0	0	0	0	0	1	0	0	0	4	1	0.0291777		Y	Y	-	-	-	-	-	Y			-	Nem-specific, not conserved in all species	11.3458	1	377	-		IPR000008:C2 domain;IPR019018:Rab-binding domain FIP-RBD;IPR035892:C2 domain superfamily;IPR037245:FIP-RBD, C-terminal domain superfamily;IPR037789:Rab11-family interacting protein class I	-	-
	OVOC11459	WBGene00248268	Ovo-lron-15	OVP02492	IPR001611:Leucine-rich repeat;IPR003591:Leucine-rich repeat, typical subtype;IPR032675:Leucine-rich repeat domain superfamily		1	0	0	0	0	0	0	0	0	0	0	1	1	0	0	0	0	0	0	2	1	0.00978916		Y	Y	-	-	-	-	-	Y			-	Conserved with some hosts	3.54578	1	1328	-		IPR001611:Leucine-rich repeat;IPR003591:Leucine-rich repeat, typical subtype;IPR032675:Leucine-rich repeat domain superfamily	-	-
	OVOC11549	WBGene00248358	-	OVP10626	IPR031620:DDB1- and CUL4-associated factor 17		1	0	0	0	0	0	0	0	0	0	1	0	0	0	0	0	0	0	0	2	1	0.0133136		Y	Y	-	-	-	-	-	Y			-	Conserved with some hosts	13.8921	1	676	-		IPR031620:DDB1- and CUL4-associated factor 17	-	-
	OVOC11764	WBGene00248573	-	OVP13174	Putative double-stranded rna-binding protein zn72d		1	0	0	1	0	2	0	0	0	0	0	1	0	0	0	0	0	0	7	5	3	0.0433031		Y	Y	-	-	-	-	-	Y			Putative double-stranded rna-binding protein zn72d	Conserved with all nems and hosts	0.502863	1	993	-		IPR003604:Matrin/U1-C-like, C2H2-type zinc finger;IPR006561:DZF domain;IPR013087:Zinc finger C2H2-type;IPR036236:Zinc finger C2H2 superfamily;IPR043519:Nucleotidyltransferase superfamily	K13203:ZFR: zinc finger RNA-binding protein	-
	OVOC11982	WBGene00248791	-	OVP01178	Sperm vesicle fusion protein fer-1 homolog		1	0	0	1	0	0	0	0	0	0	1	1	0	0	0	0	0	0	0	5	1	0.00338655		Y	Y	-	-	-	-	-	Y			Sperm vesicle fusion protein fer-1 homolog	Conserved with some hosts	0.354219	1	2067	-		IPR000008:C2 domain;IPR006614:Peroxin/Ferlin domain;IPR012561:Ferlin B-domain;IPR032362:Ferlin, C-terminal domain;IPR035892:C2 domain superfamily;IPR037721:Ferlin family;IPR037723:Ferlin, fourth C2 domain;IPR037724:Ferlin, fifth C2 domain;IPR037725:Ferlin, sixth C2 domain	-	-
	OVOC12054	WBGene00248863	-	OVP03252	K01513:ENPP1_3, CD203: ectonucleotide pyrophosphatase/phosphodiesterase family member 1/3 [EC:3.1.4.1 3.6.1.9]		0	1	0	0	2	2	0	0	0	0	0	0	0	0	0	0	1	0	0	12	3	0.0497925		Y	Y	-	-	-	-	-	Y			-	Conserved with some hosts	14.216	1	723	-		IPR002591:Type I phosphodiesterase/nucleotide pyrophosphatase/phosphate transferase;IPR017850:Alkaline-phosphatase-like, core domain superfamily	K01513:ENPP1_3, CD203: ectonucleotide pyrophosphatase/phosphodiesterase family member 1/3 [EC:3.1.4.1 3.6.1.9]	-
	OVOC12074	WBGene00248883	-	OVP07600	Testis-specific serine\/threonine-protein kinase 3 homolog		0	0	0	1	0	0	0	0	0	0	0	1	0	0	0	0	0	0	0	1	1	0.0364238		Y	Y	-	-	-	-	-	Y			Testis-specific serine\/threonine-protein kinase 3 homolog	Conserved with some hosts	0.0144005	0.5	302	-		IPR000719:Protein kinase domain;IPR008271:Serine/threonine-protein kinase, active site;IPR011009:Protein kinase-like domain superfamily;IPR017441:Protein kinase, ATP binding site	K08811:TSSK, STK22: testis-specific serine kinase [EC:2.7.11.1]	-
	OVOC12093	WBGene00248902	-	OVP04704	Tubulin-specific chaperone E homolog		0	0	0	1	0	0	1	0	0	0	0	0	0	0	0	0	1	0	0	20	2	0.0392562		Y	Y	-	-	-	-	-	Y			Tubulin-specific chaperone E homolog	Conserved with some hosts	4.53822	1	484	-		IPR000938:CAP Gly-rich domain;IPR001611:Leucine-rich repeat;IPR029071:Ubiquitin-like domain superfamily;IPR032675:Leucine-rich repeat domain superfamily;IPR036859:CAP Gly-rich domain superfamily	K21768:TBCE: tubulin-specific chaperone E	-
	OVOC12173	WBGene00248982	-	OVP09474	-		0	0	0	0	0	0	1	1	0	0	0	0	0	0	0	0	1	0	0	3	2	0.019774		Y	Y	-	-	-	-	-	Y			-	Filarial-specific, conserved with filarial species	6.13429	1	708	-		-	-	-
	OVOC12178	WBGene00248987	-	OVP05375	IPR001810:F-box domain;IPR032675:Leucine-rich repeat domain superfamily;IPR036047:F-box-like domain superfamily		0	0	0	0	1	0	0	1	1	0	0	0	1	0	0	0	0	1	1	2	1	0.0305344		Y	Y	-	-	-	-	-	Y			-	Filarial-specific, conserved with filarial species	26.7833	1	524	-		IPR001810:F-box domain;IPR032675:Leucine-rich repeat domain superfamily;IPR036047:F-box-like domain superfamily	-	-
	OVOC1225	WBGene00238034	Ovo-pfd-2	OVP12864	Prefoldin subunit 2 homolog		0	0	0	1	0	0	0	0	0	0	0	1	0	0	0	0	0	0	3	1	1	0.127517		Y	Y	-	-	-	-	-	Y			Prefoldin subunit 2 homolog	Conserved with some hosts	13.997	1	149	Nonclassical secretion		IPR002777:Prefoldin beta-like;IPR009053:Prefoldin;IPR027235:Prefoldin subunit 2	K09549:PFDN2: prefoldin subunit 2	-
	OVOC12444	WBGene00249253	-	OVP12579	-		0	0	0	1	0	0	1	0	0	0	1	0	1	0	0	0	0	0	0	9	1	0.166667		Y	Y	-	-	-	-	-	Y			-	Onchocerca-specific	0.001	0	78	Nonclassical secretion		-	-	-
	OVOC12482	WBGene00249291	-	OVP10378	-		0	0	0	0	1	0	0	0	0	0	0	0	0	0	0	0	1	0	0	1	1	0.0561798		Y	Y	-	-	-	-	-	Y			-	Nem-specific, not conserved in all species	0.00634815	0.375	356	-		-	-	-
	OVOC12559	WBGene00249368	-	OVP12627	K01489:cdd, CDA: cytidine deaminase [EC:3.5.4.5]		1	0	1	0	0	0	0	0	0	0	1	0	0	0	0	0	0	0	7	4	1	0.135338		Y	Y	-	-	-	-	-	Y			-	Conserved with some hosts	6.72864	1	133	Nonclassical secretion		IPR002125:Cytidine and deoxycytidylate deaminase domain;IPR006262:Cytidine deaminase, homotetrameric;IPR016192:APOBEC/CMP deaminase, zinc-binding;IPR016193:Cytidine deaminase-like	K01489:cdd, CDA: cytidine deaminase [EC:3.5.4.5]	-
	OVOC12724	WBGene00249533	-	OVP06815	-		0	0	0	0	0	0	1	0	0	0	0	0	1	0	0	0	0	0	0	1	1	0.122449		Y	Y	-	-	-	-	-	Y			-	Nem-specific, not conserved in all species	0.001	0	147	-		-	-	-
	OVOC12951	WBGene00249760	-	OVP01759	-		0	1	0	0	1	0	0	0	0	1	0	0	0	1	1	0	0	0	0	3	2	0.247619		Y	Y	-	-	-	-	-	Y			-	Nem-specific, not conserved in all species	0.216176	0.75	105	Nonclassical secretion		-	-	-
	OVOC1310	WBGene00238119	-	OVP09591	K03917:F13A1: coagulation factor XIII A1 polypeptide [EC:2.3.2.13]		1	0	0	0	0	0	0	0	0	0	0	0	1	0	0	0	0	0	0	2	1	0.0722222		Y	Y	-	-	-	-	-	Y			-	Conserved with some hosts	37.0575	1	180	-		IPR002931:Transglutaminase-like;IPR036985:Transglutaminase-like superfamily;IPR038765:Papain-like cysteine peptidase superfamily	K03917:F13A1: coagulation factor XIII A1 polypeptide [EC:2.3.2.13]	-
	OVOC13496	WBGene00255523	-	OVP14054	IPR013212:Mad3/Bub1 homology region 1;IPR015661:Mitotic spindle checkpoint protein Bub1/Mad3		0	0	0	0	0	0	1	0	0	0	0	0	1	0	0	0	0	0	0	1	1	0.025641		Y	Y	-	-	-	-	-	Y			-	Conserved with some hosts	0.001	0	351	Nonclassical secretion		IPR013212:Mad3/Bub1 homology region 1;IPR015661:Mitotic spindle checkpoint protein Bub1/Mad3	-	-
	OVOC1455	WBGene00238264	Ovo-ada-2	OVP10863	K15127:TADA2B: transcriptional adapter 2-beta		0	0	0	1	0	0	0	0	0	0	0	1	0	0	0	0	0	0	0	3	1	0.0196429		Y	Y	-	-	-	-	-	Y			-	Conserved with some hosts	43.2358	1	560	Nonclassical secretion		IPR001005:SANT/Myb domain;IPR009057:Homeobox-like domain superfamily	K15127:TADA2B: transcriptional adapter 2-beta	-
	OVOC1604	WBGene00238413	-	OVP14616	Mitogen-activated protein kinase kinase kinase 7 homolog		0	0	0	0	1	0	0	1	0	0	0	0	0	0	0	0	1	0	0	2	1	0.0303797		Y	Y	-	-	-	-	-	Y			Mitogen-activated protein kinase kinase kinase 7 homolog	Conserved with all nems and hosts	0.253356	1	395	Nonclassical secretion		IPR000719:Protein kinase domain;IPR001245:Serine-threonine/tyrosine-protein kinase, catalytic domain;IPR008271:Serine/threonine-protein kinase, active site;IPR011009:Protein kinase-like domain superfamily;IPR017421:Mitogen-activated protein (MAP) kinase kinase kinase 7;IPR017441:Protein kinase, ATP binding site	K04427:MAP3K7, TAK1: mitogen-activated protein kinase kinase kinase 7 [EC:2.7.11.25]	-
	OVOC1639	WBGene00238448	-	OVP00853	K11252:H2B: histone H2B		0	1	1	0	1	1	1	1	1	1	0	0	0	1	1	0	1	1	1	55	1	0.11811		Y	Y	-	-	-	-	-	Y			-	Conserved with all nems and hosts	0.00191244	0.125	127	-		IPR000558:Histone H2B;IPR007125:Histone H2A/H2B/H3;IPR009072:Histone-fold	K11252:H2B: histone H2B	-
	OVOC1765	WBGene00238574	Ovo-lin-35	OVP02326	K04681:RBL1: retinoblastoma-like protein 1		0	0	0	0	0	0	1	0	0	0	1	0	0	0	0	0	0	0	0	1	1	0.0155119		Y	Y	-	-	-	-	-	Y			-	Conserved with all nems and hosts	26.9273	1	967	-		IPR002719:Retinoblastoma-associated protein, B-box;IPR002720:Retinoblastoma-associated protein, A-box;IPR013763:Cyclin-like;IPR024599:Retinoblastoma-associated protein, N-terminal;IPR028309:Retinoblastoma protein family;IPR036915:Cyclin-like superfamily	K04681:RBL1: retinoblastoma-like protein 1	-
	OVOC1835	WBGene00238644	Ovo-mec-7	OVP12913	Tubulin beta-1 chain homolog		0	0	0	0	1	0	0	0	0	0	0	0	0	1	1	1	0	0	8	1	1	0.0225225		Y	Y	-	-	-	-	-	Y			Tubulin beta-1 chain homolog	Conserved with all nems and hosts	10.7027	1	444	-		IPR000217:Tubulin;IPR002453:Beta tubulin;IPR003008:Tubulin/FtsZ, GTPase domain;IPR008280:Tubulin/FtsZ, C-terminal;IPR013838:Beta tubulin, autoregulation binding site;IPR017975:Tubulin, conserved site;IPR018316:Tubulin/FtsZ, 2-layer sandwich domain;IPR023123:Tubulin, C-terminal;IPR036525:Tubulin/FtsZ, GTPase domain superfamily;IPR037103:Tubulin/FtsZ, C-terminal domain superfamily	K07375:TUBB: tubulin beta	-
	OVOC1839	WBGene00238648	-	OVP13004	IPR000873:AMP-dependent synthetase/ligase;IPR001031:Thioesterase;IPR001227:Acyl transferase domain superfamily;IPR001242:Condensation domain;IPR006162:Phosphopantetheine attachment site;IPR009081:Phosphopantetheine binding ACP domain;IPR013968:Polyketide synthase, ketoreductase domain;IPR014030:Beta-ketoacyl synthase, N-terminal;IPR014031:Beta-ketoacyl synthase, C-terminal;IPR014043:Acyl transfer…		0	0	0	0	0	0	1	0	0	0	2	0	1	0	1	0	1	0	0	5	1	0.000960879		Y	Y	-	-	-	-	-	Y			-	Nem-specific, not conserved in all species	0.001	0	7285	-		IPR000873:AMP-dependent synthetase/ligase;IPR001031:Thioesterase;IPR001227:Acyl transferase domain superfamily;IPR001242:Condensation domain;IPR006162:Phosphopantetheine attachment site;IPR009081:Phosphopantetheine binding ACP domain;IPR013968:Polyketide synthase, ketoreductase domain;IPR014030:Beta-ketoacyl synthase, N-terminal;IPR014031:Beta-ketoacyl synthase, C-terminal;IPR014043:Acyl transfer…	-	-
	OVOC1999	WBGene00238808	-	OVP02042	IPR013151:Immunoglobulin;IPR036179:Immunoglobulin-like domain superfamily		1	0	0	0	0	0	0	0	0	0	0	0	1	0	0	0	0	0	0	1	1	0.055		Y	Y	-	-	-	-	-	Y			-	Nem-specific, not conserved in all species	0.0633268	0.625	200	Nonclassical secretion		IPR013151:Immunoglobulin;IPR036179:Immunoglobulin-like domain superfamily	-	-
	OVOC202	WBGene00237011	-	OVP12847	Histone-lysine N-methyltransferase, H3 lysine-79 specific homolog		0	0	0	1	0	0	0	0	0	0	0	1	0	0	0	0	0	0	0	1	1	0.011		Y	Y	-	-	-	-	-	Y			Histone-lysine N-methyltransferase, H3 lysine-79 specific homolog	Conserved with some hosts	19.9648	1	1000	-		IPR025789:Histone-lysine N-methyltransferase DOT1 domain;IPR029063:S-adenosyl-L-methionine-dependent methyltransferase;IPR030445:Histone H3-K79 methyltransferase	K11427:DOT1L, DOT1: [histone H3]-lysine79 N-trimethyltransferase [EC:2.1.1.360]	-
	OVOC2079	WBGene00238888	-	OVP09308	-		0	0	0	0	1	0	0	0	0	0	0	0	0	0	0	0	1	0	0	1	1	0.0925926		Y	Y	-	-	-	-	-	Y			-	Onchocerca-specific	0.0287536	0.5	162	Nonclassical secretion		-	-	-
	OVOC2109	WBGene00238918	-	OVP06952	-		0	0	0	0	1	0	0	1	0	0	0	0	0	0	0	0	1	0	0	3	1	0.1625		Y	Y	-	-	-	-	-	Y			-	Onchocerca-specific	0.001	0	80	-		-	-	-
	OVOC2164	WBGene00238973	-	OVP08772	IPR006020:PTB/PI domain;IPR011993:PH-like domain superfamily;IPR033930:FAM43A/B, phosphotyrosine-binding domain		0	0	1	0	0	0	0	0	0	0	0	0	0	0	0	0	1	0	0	1	1	0.0383693		Y	Y	-	-	-	-	-	Y			-	Conserved with all nems and hosts	11.4347	1	417	-		IPR006020:PTB/PI domain;IPR011993:PH-like domain superfamily;IPR033930:FAM43A/B, phosphotyrosine-binding domain	-	-
	OVOC2165	WBGene00238974	-	OVP01335	-		0	0	0	1	0	0	0	0	0	0	0	1	0	0	0	0	0	0	0	1	1	0.156863		Y	Y	-	-	-	-	-	Y			-	Onchocerca-specific	0.150185	0.625	51	Nonclassical secretion		-	-	-
	OVOC2190	WBGene00238999	Ovo-moma-1	OVP05406	IPR019166:MICOS complex subunit MIC26/MIC27;IPR033182:MICOS complex subunit MIC26/MIC27, animal		0	1	0	0	1	0	1	0	0	1	1	0	0	0	0	0	1	0	6	8	1	0.0628571		Y	Y	-	-	-	-	-	Y			-	Conserved with some hosts	62.9615	1	175	-		IPR019166:MICOS complex subunit MIC26/MIC27;IPR033182:MICOS complex subunit MIC26/MIC27, animal	-	-
	OVOC2221	WBGene00239030	-	OVP07159	K05309:PTGES2: microsomal prostaglandin-E synthase 2 [EC:5.3.99.3]		0	0	0	1	0	0	0	0	0	0	0	1	0	0	0	0	0	0	1	1	1	0.0300546		Y	Y	-	-	-	-	-	Y			-	Conserved with some hosts	8.69306	1	366	Nonclassical secretion		IPR002109:Glutaredoxin;IPR004045:Glutathione S-transferase, N-terminal;IPR010987:Glutathione S-transferase, C-terminal-like;IPR034334:Prostaglandin E synthase 2;IPR034335:Prostaglandin E synthase 2, C-terminal;IPR036249:Thioredoxin-like superfamily;IPR036282:Glutathione S-transferase, C-terminal domain superfamily	K05309:PTGES2: microsomal prostaglandin-E synthase 2 [EC:5.3.99.3]	-
	OVOC2275	WBGene00239084	Ovo-dpff-1	OVP04363	IPR001965:Zinc finger, PHD-type;IPR011011:Zinc finger, FYVE/PHD-type;IPR013083:Zinc finger, RING/FYVE/PHD-type;IPR013087:Zinc finger C2H2-type;IPR019787:Zinc finger, PHD-finger;IPR025750:Requiem/DPF N-terminal domain;IPR036236:Zinc finger C2H2 superfamily;IPR038047:Zinc finger protein DPF3		0	0	1	0	0	0	0	1	0	0	0	0	0	0	0	0	1	0	0	2	1	0.032345		Y	Y	-	-	-	-	-	Y			-	Conserved with all nems and hosts	18.8833	1	371	Nonclassical secretion		IPR001965:Zinc finger, PHD-type;IPR011011:Zinc finger, FYVE/PHD-type;IPR013083:Zinc finger, RING/FYVE/PHD-type;IPR013087:Zinc finger C2H2-type;IPR019787:Zinc finger, PHD-finger;IPR025750:Requiem/DPF N-terminal domain;IPR036236:Zinc finger C2H2 superfamily;IPR038047:Zinc finger protein DPF3	-	-
	OVOC2283	WBGene00239092	Ovo-herc-1	OVP11934	K10615:HERC4: E3 ubiquitin-protein ligase HERC4 [EC:2.3.2.26]		0	0	0	0	1	0	0	0	0	0	0	0	0	0	1	0	0	0	3	1	1	0.0108161		Y	Y	-	-	-	-	-	Y			-	Conserved with all nems and hosts	59.0849	1	1017	-		IPR000408:Regulator of chromosome condensation, RCC1;IPR000569:HECT domain;IPR009091:Regulator of chromosome condensation 1/beta-lactamase-inhibitor protein II;IPR035983:HECT, E3 ligase catalytic domain	K10615:HERC4: E3 ubiquitin-protein ligase HERC4 [EC:2.3.2.26]	-
	OVOC2356	WBGene00239165	-	OVP12472	-		0	0	0	0	1	0	0	0	0	0	0	0	0	0	0	0	1	0	12	1	1	0.0465116		Y	Y	-	-	-	-	-	Y			-	Onchocerca-specific	0.00182596	0.125	215	Nonclassical secretion		-	-	-
	OVOC2616	WBGene00239425	-	OVP07859	-		1	0	0	0	0	0	1	0	0	0	0	0	1	0	0	0	0	0	0	2	1	0.0228013		Y	Y	-	-	-	-	-	Y			-	Filarial-specific, conserved with >1 filarial species (not all)	0.0564782	0.625	307	Nonclassical secretion		-	-	-
	OVOC2648	WBGene00239457	-	OVP07842	IPR002918:Lipase EstA/Esterase EstB;IPR029058:Alpha/Beta hydrolase fold		0	1	0	0	1	0	0	0	0	0	0	0	0	1	0	0	0	0	0	2	1	0.037037		Y	Y	-	-	-	-	-	Y			-	Nem-specific, not conserved in all species	10.6525	1	324	Signal peptide		IPR002918:Lipase EstA/Esterase EstB;IPR029058:Alpha/Beta hydrolase fold	-	Y
	OVOC2663	WBGene00239472	-	OVP13551	IPR005491:ENT domain;IPR033482:BRCA2-interacting transcriptional repressor EMSY;IPR036142:ENT domain-like superfamily		1	0	0	1	0	0	0	0	0	0	1	0	1	0	0	0	0	0	0	2	1	0.0267966		Y	Y	-	-	-	-	-	Y			-	Conserved with some hosts	0.00471876	0.375	821	-		IPR005491:ENT domain;IPR033482:BRCA2-interacting transcriptional repressor EMSY;IPR036142:ENT domain-like superfamily	-	-
	OVOC2688	WBGene00239497	Ovo-crb-1	OVP09484	Neurogenic locus notch homolog		0	0	0	1	0	0	0	0	0	0	0	1	0	0	0	0	0	0	0	1	1	0.00804598		Y	Y	-	-	-	-	-	Y			Neurogenic locus notch homolog	Conserved with all nems and hosts	18.7804	1	1740	-		IPR000152:EGF-type aspartate/asparagine hydroxylation site;IPR000742:EGF-like domain;IPR001791:Laminin G domain;IPR001881:EGF-like calcium-binding domain;IPR009030:Growth factor receptor cysteine-rich domain superfamily;IPR013032:EGF-like, conserved site;IPR013320:Concanavalin A-like lectin/glucanase domain superfamily;IPR018097:EGF-like calcium-binding, conserved site	K16681:CRB: protein crumbs	-
	OVOC2756	WBGene00239565	Ovo-ift-81	OVP01094	K19677:IFT81: intraflagellar transport protein 81		0	0	0	1	0	0	0	0	0	0	0	1	0	0	0	0	0	0	0	4	1	0.0265625		Y	Y	-	-	-	-	-	Y			-	Conserved with some hosts	5.28236	1	640	-		IPR029600:Intraflagellar transport protein 81;IPR041146:IFT81, calponin homology domain;IPR043016:IFT81, N-terminal domain superfamily	K19677:IFT81: intraflagellar transport protein 81	-
	OVOC2869	WBGene00239678	-	OVP07607	IPR000210:BTB/POZ domain;IPR011333:SKP1/BTB/POZ domain superfamily		1	0	0	0	1	0	0	0	0	0	1	0	0	0	1	1	0	0	0	7	1	0.0214797		Y	Y	-	-	-	-	-	Y			-	Nem-specific, not conserved in all species	14.7545	1	419	-		IPR000210:BTB/POZ domain;IPR011333:SKP1/BTB/POZ domain superfamily	-	-
	OVOC2884	WBGene00239693	Ovo-dcn-1	OVP02821	Defective in cullin neddylation protein 1 homolog		0	0	0	0	1	0	0	0	0	0	0	0	0	0	1	0	0	0	2	2	1	0.0650407		Y	Y	-	-	-	-	-	Y			Defective in cullin neddylation protein 1 homolog	Conserved with all nems and hosts	13.8385	1	246	-		IPR005176:Potentiating neddylation domain;IPR009060:UBA-like superfamily;IPR014764:Defective-in-cullin neddylation protein;IPR042460:DCN1-like, PONY binding domain	K17822:DCUN1D1_2: DCN1-like protein 1/2	-
	OVOC2934	WBGene00239743	-	OVP07738	-		0	0	0	1	0	0	0	0	0	0	0	1	0	0	0	0	0	0	0	8	1	0.0747126		Y	Y	-	-	-	-	-	Y			-	Onchocerca-specific	0.0173918	0.5	174	Nonclassical secretion		-	-	-
	OVOC297	WBGene00237106	Ovo-anc-1	OVP13248	Spectrin-like nuclear envelope protein homolog		0	0	0	1	1	0	0	0	0	0	0	2	0	0	1	0	0	0	93	2	2	0.00469383		Y	Y	-	-	-	-	-	Y			Spectrin-like nuclear envelope protein homolog	Conserved with some hosts	3.58862	1	4687	-		IPR001589:Actinin-type actin-binding domain, conserved site;IPR001715:Calponin homology domain;IPR012315:KASH domain;IPR030265:Nesprin-1;IPR036872:CH domain superfamily	K19326:SYNE1: nesprin-1	-
	OVOC3125	WBGene00239934	Ovo-ftt-2	OVP04208	14-3-3-like protein 2 homolog		0	0	1	0	1	0	0	0	0	0	0	0	0	0	0	0	1	1	21	4	2	0.0833333		Y	Y	-	-	-	-	-	Y			14-3-3-like protein 2 homolog	Conserved with all nems and hosts	670.837	1	300	-		IPR000308:14-3-3 protein;IPR023409:14-3-3 protein, conserved site;IPR023410:14-3-3 domain;IPR036815:14-3-3 domain superfamily	K16197:YWHAB_Q_Z: 14-3-3 protein beta/theta/zeta	-
	OVOC3221	WBGene00240030	Ovo-homt-1	OVP04213	Alpha N-terminal protein methyltransferase 1 homolog		0	0	0	0	1	0	0	0	0	0	0	0	0	0	0	1	0	0	0	1	1	0.0350195		Y	Y	-	-	-	-	-	Y			Alpha N-terminal protein methyltransferase 1 homolog	Conserved with all nems and hosts	22.75	1	257	-		IPR008576:Alpha-N-methyltransferase NTM1;IPR029063:S-adenosyl-L-methionine-dependent methyltransferase	K16219:NTMT1, METTL11A, NTM1: protein N-terminal methyltransferase [EC:2.1.1.244]	-
	OVOC3333	WBGene00240142	-	OVP11656	K05125:DDR2, TKT, CD167b: discoidin domain receptor family member 2 [EC:2.7.10.1]		0	0	0	0	0	0	1	0	0	0	1	0	0	0	0	0	0	0	0	2	1	0.022646		Y	Y	-	-	-	-	-	Y			-	Conserved with all nems and hosts	1.24529	1	839	Signal peptide		IPR000421:Coagulation factor 5/8 C-terminal domain;IPR000719:Protein kinase domain;IPR001245:Serine-threonine/tyrosine-protein kinase, catalytic domain;IPR008979:Galactose-binding-like domain superfamily;IPR011009:Protein kinase-like domain superfamily	K05125:DDR2, TKT, CD167b: discoidin domain receptor family member 2 [EC:2.7.10.1]	Y
	OVOC3534	WBGene00240343	-	OVP03529	-		1	0	1	0	1	1	0	1	0	0	1	0	1	0	0	0	1	0	0	27	1	0.101911		Y	Y	-	-	-	-	-	Y			-	Nem-specific, not conserved in all species	8.79183	1	157	Nonclassical secretion		-	-	-
	OVOC3568	WBGene00240377	-	OVP12438	-		0	1	0	0	0	0	0	0	0	0	1	0	0	1	0	0	0	1	0	1	1	0.00852619		Y	Y	-	-	-	-	-	Y			-	Conserved with some hosts	5.41929	1	1642	-		-	-	-
	OVOC3615	WBGene00240424	-	OVP02256	-		0	1	0	0	0	0	1	0	0	0	0	0	1	0	0	0	0	0	0	3	2	0.0367232		Y	Y	-	-	-	-	-	Y			-	Nem-specific, not conserved in all species	12.2516	1	708	-		-	-	-
	OVOC3642	WBGene00240451	-	OVP08726	-		0	0	0	0	0	0	1	0	0	0	0	0	1	0	0	0	0	0	0	1	1	0.0643939		Y	Y	-	-	-	-	-	Y			-	Nem-specific, not conserved in all species	0.00204964	0.125	264	-		-	-	-
	OVOC3650	WBGene00240459	-	OVP07762	IPR001611:Leucine-rich repeat;IPR003591:Leucine-rich repeat, typical subtype;IPR032675:Leucine-rich repeat domain superfamily		0	0	1	0	2	1	0	1	0	0	0	0	0	0	0	0	2	0	6	8	2	0.0357143		Y	Y	-	-	-	-	-	Y			-	Conserved with some hosts	49.3726	1	448	-		IPR001611:Leucine-rich repeat;IPR003591:Leucine-rich repeat, typical subtype;IPR032675:Leucine-rich repeat domain superfamily	-	-
	OVOC3651	WBGene00240460	-	OVP00781	Zizimin ortholog homolog		0	0	0	1	0	0	0	0	0	0	0	1	0	0	0	0	0	0	0	2	1	0.00635497		Y	Y	-	-	-	-	-	Y			Zizimin ortholog homolog	Conserved with all nems and hosts	25.0753	1	2203	-		IPR001849:Pleckstrin homology domain;IPR010703:Dedicator of cytokinesis, C-terminal;IPR011993:PH-like domain superfamily;IPR021816:Dedicator of cytokinesis C/D, N-terminal;IPR026791:Dedicator of cytokinesis;IPR027007:DHR-1 domain;IPR027357:DHR-2 domain;IPR035892:C2 domain superfamily;IPR043161:Dedicator of cytokinesis, C-terminal, lobe A;IPR043162:Dedicator of cytokinesis, C-terminal, lobe C	K21853:DOCK9_10_11: dedicator of cytokinesis protein 9/10/11	-
	OVOC3804	WBGene00240613	-	OVP04272	-		0	0	0	1	0	0	0	0	0	0	0	1	0	0	0	0	0	0	0	1	1	0.112		Y	Y	-	-	-	-	-	Y			-	Nem-specific, not conserved in all species	0.001	0	125	Nonclassical secretion		-	-	-
	OVOC3828	WBGene00240637	Ovo-pkc-2	OVP11815	Protein kinase C, brain isozyme homolog		0	0	1	0	1	1	0	0	0	0	0	0	0	0	0	0	1	0	0	5	1	0.0160099		Y	Y	-	-	-	-	-	Y			Protein kinase C, brain isozyme homolog	Conserved with all nems and hosts	0.264543	1	812	-		IPR000008:C2 domain;IPR000719:Protein kinase domain;IPR000961:AGC-kinase, C-terminal;IPR002219:Protein kinase C-like, phorbol ester/diacylglycerol-binding domain;IPR008271:Serine/threonine-protein kinase, active site;IPR011009:Protein kinase-like domain superfamily;IPR014375:Protein kinase C, alpha/beta/gamma types;IPR017441:Protein kinase, ATP binding site;IPR020454:Diacylglycerol/phorbol-ester …	K02677:PRKCA: classical protein kinase C alpha type [EC:2.7.11.13]	-
	OVOC3842	WBGene00240651	Ovo-hum-9	OVP13745	K17751:MYH6_7: myosin heavy chain 6/7		1	1	0	0	0	2	0	0	0	0	1	0	0	0	0	0	1	0	0	45	3	0.0110421		Y	Y	-	-	-	-	-	Y			-	Conserved with all nems and hosts	0.99111	1	1449	-		IPR000048:IQ motif, EF-hand binding site;IPR001609:Myosin head, motor domain;IPR008989:Myosin S1 fragment, N-terminal;IPR027401:Myosin IQ motif-containing domain superfamily;IPR027417:P-loop containing nucleoside triphosphate hydrolase;IPR036961:Kinesin motor domain superfamily	K17751:MYH6_7: myosin heavy chain 6/7	-
	OVOC4031	WBGene00240840	Ovo-dsc-4	OVP13393	Microsomal triglyceride transfer protein homolog		0	0	0	1	0	0	0	0	0	0	0	1	0	0	0	0	0	0	0	1	1	0.0111857		Y	Y	-	-	-	-	-	Y			Microsomal triglyceride transfer protein homolog	Nem-specific, not conserved in all species	0.397029	1	894	-		IPR011030:Lipovitellin-phosvitin complex, superhelical domain;IPR039988:Microsomal triglyceride transfer protein large subunit	K14463:MTTP, MTP: microsomal triglyceride transfer protein large subunit	-
	OVOC4052	WBGene00240861	Ovo-eri-7	OVP11922	DNA-binding protein SMUBP-2 homolog		0	0	1	1	0	2	0	0	0	0	0	1	0	0	0	0	0	0	0	5	3	0.0641026		Y	Y	-	-	-	-	-	Y			DNA-binding protein SMUBP-2 homolog	Conserved with some hosts	9.59657	1	702	-		IPR014001:Helicase superfamily 1/2, ATP-binding domain;IPR027417:P-loop containing nucleoside triphosphate hydrolase;IPR041677:DNA2/NAM7 helicase, AAA domain;IPR041679:DNA2/NAM7 helicase-like, AAA domain	K19036:IGHMBP2: ATP-dependent RNA/DNA helicase IGHMBP2 [EC:3.6.4.12 3.6.4.13]	-
	OVOC410	WBGene00237219	Ovo-lrk-1	OVP08312	Leucine-rich repeat serine\/threonine-protein kinase 1 homolog		0	0	0	2	0	0	0	0	0	0	0	1	1	0	0	0	0	0	0	5	2	0.0127338		Y	Y	-	-	-	-	-	Y			Leucine-rich repeat serine\/threonine-protein kinase 1 homolog	Conserved with all nems and hosts	15.7492	1	2513	-		IPR000719:Protein kinase domain;IPR001611:Leucine-rich repeat;IPR002110:Ankyrin repeat;IPR003591:Leucine-rich repeat, typical subtype;IPR008271:Serine/threonine-protein kinase, active site;IPR011009:Protein kinase-like domain superfamily;IPR011047:Quinoprotein alcohol dehydrogenase-like superfamily;IPR017441:Protein kinase, ATP binding site;IPR020683:Ankyrin repeat-containing domain;IPR020859:Roc…	-	-
	OVOC4116	WBGene00240925	-	OVP07610	IPR016024:Armadillo-type fold;IPR026136:RIPOR family member 3;IPR031780:FAM65, N-terminal		0	1	0	0	0	0	0	0	0	0	0	0	0	1	0	0	0	0	0	3	1	0.0141935		Y	Y	-	-	-	-	-	Y			-	Conserved with some hosts	3.82252	1	775	-		IPR016024:Armadillo-type fold;IPR026136:RIPOR family member 3;IPR031780:FAM65, N-terminal	-	-
	OVOC4129	WBGene00240938	Ovo-hcf-1	OVP09394	Host cell factor 2 homolog		0	0	0	1	0	0	0	0	0	0	0	1	0	0	0	0	0	0	0	2	1	0.0107431		Y	Y	-	-	-	-	-	Y			Host cell factor 2 homolog	Conserved with some hosts	26.4734	1	1117	-		IPR003961:Fibronectin type III;IPR013783:Immunoglobulin-like fold;IPR015915:Kelch-type beta propeller;IPR036116:Fibronectin type III superfamily	K14966:HCFC: host cell factor	-
	OVOC4198	WBGene00241007	Ovo-eel-1	OVP12941	Ubiquitin-protein ligase,putative homolog		0	0	0	0	0	0	0	2	0	0	0	0	0	0	0	0	1	0	2	4	2	0.00708061		Y	Y	-	-	-	-	-	Y			Ubiquitin-protein ligase,putative homolog	Conserved with some hosts	16.6332	1	3672	-		IPR000569:HECT domain;IPR004170:WWE domain;IPR009060:UBA-like superfamily;IPR010309:E3 ubiquitin ligase, domain of unknown function DUF908;IPR010314:E3 ubiquitin ligase, domain of unknown function DUF913;IPR015940:Ubiquitin-associated domain;IPR016024:Armadillo-type fold;IPR018123:WWE domain, subgroup;IPR025527:HUWE1/Rev1, ubiquitin binding region;IPR035983:HECT, E3 ligase catalytic domain;IPR037…	K10592:HUWE1, MULE, ARF-BP1: E3 ubiquitin-protein ligase HUWE1 [EC:2.3.2.26]	-
	OVOC4239	WBGene00241048	-	OVP14012	Putative zinc finger protein		0	0	0	1	0	0	0	0	1	0	0	1	0	0	0	0	0	0	0	2	1	0.0274151		Y	Y	-	-	-	-	-	Y			Putative zinc finger protein	Nem-specific, not conserved in all species	0.154146	0.875	766	-		IPR013087:Zinc finger C2H2-type;IPR036236:Zinc finger C2H2 superfamily	-	-
	OVOC4288	WBGene00241097	-	OVP09110	K09189:MLL5: [histone H3]-lysine4 N-trimethyltransferase MLL5 [EC:2.1.1.354]		0	0	0	2	0	0	0	0	0	0	0	0	2	0	0	0	0	0	0	2	2	0.0111288		Y	Y	-	-	-	-	-	Y			-	Conserved with some hosts	25.2551	1	1887	-		IPR001214:SET domain;IPR001965:Zinc finger, PHD-type;IPR011011:Zinc finger, FYVE/PHD-type;IPR013083:Zinc finger, RING/FYVE/PHD-type;IPR019786:Zinc finger, PHD-type, conserved site;IPR019787:Zinc finger, PHD-finger	K09189:MLL5: [histone H3]-lysine4 N-trimethyltransferase MLL5 [EC:2.1.1.354]	-
	OVOC4325	WBGene00241134	Ovo-gpc-2	OVP12662	Guanine nucleotide-binding protein subunit gamma-e homolog		0	0	0	0	0	0	0	1	0	0	0	0	0	0	1	1	0	0	0	6	1	0.121951		Y	Y	-	-	-	-	-	Y			Guanine nucleotide-binding protein subunit gamma-e homolog	Conserved with some hosts	0.379273	1	82	Nonclassical secretion		IPR001770:G-protein, gamma subunit;IPR015898:G-protein gamma-like domain;IPR036284:G-protein gamma-like domain superfamily	K04547:GNG13: guanine nucleotide-binding protein G(I)/G(S)/G(O) subunit gamma-13	-
	OVOC4328	WBGene00241137	Ovo-prdx-3	OVP03468	Putative peroxiredoxin prdx-3		0	1	1	0	1	1	0	0	0	1	1	0	0	0	0	0	0	0	9	10	1	0.044		Y	Y	-	-	-	-	-	Y			Putative peroxiredoxin prdx-3	Conserved with all nems and hosts	336.416	1	250	Nonclassical secretion		IPR000866:Alkyl hydroperoxide reductase subunit C/ Thiol specific antioxidant;IPR013766:Thioredoxin domain;IPR019479:Peroxiredoxin, C-terminal;IPR024706:Peroxiredoxin, AhpC-type;IPR036249:Thioredoxin-like superfamily	K20011:PRDX3: peroxiredoxin 3 [EC:1.11.1.24 1.11.1.25]	-
	OVOC4401	WBGene00241210	Ovo-mam-5	OVP03504	K06724:NRP1, CD304: neuropilin 1		0	0	0	0	0	0	1	0	0	0	1	0	1	0	0	0	0	0	0	1	1	0.0225734		Y	Y	-	-	-	-	-	Y			-	Nem-specific, not conserved in all species	96.1395	1	443	Signal peptide		IPR000998:MAM domain;IPR013320:Concanavalin A-like lectin/glucanase domain superfamily	K06724:NRP1, CD304: neuropilin 1	Y
	OVOC4454	WBGene00241263	-	OVP12869	K23552:PGAP2: post-GPI attachment to proteins factor 2		0	0	0	0	1	1	0	1	1	0	0	0	0	0	1	0	1	0	0	3	2	0.0547945		Y	Y	-	-	-	-	-	Y			-	Nem-specific, not conserved in all species	0.0155516	0.5	292	-		IPR019402:Frag1/DRAM/Sfk1;IPR039545:Post-GPI attachment to proteins factor 2	K23552:PGAP2: post-GPI attachment to proteins factor 2	-
	OVOC4539	WBGene00241348	-	OVP09810	IPR011042:Six-bladed beta-propeller, TolB-like		2	1	0	0	0	0	0	0	0	0	1	0	1	0	0	0	0	0	0	3	2	0.0553191		Y	Y	-	-	-	-	-	Y			-	Nem-specific, not conserved in all species	120.054	1	470	-		IPR011042:Six-bladed beta-propeller, TolB-like	-	-
	OVOC4565	WBGene00241374	-	OVP00406	K13101:GPKOW: G patch domain and KOW motifs-containing protein		0	0	1	0	0	0	0	0	0	0	1	0	0	0	0	0	0	0	0	1	1	0.0879121		Y	Y	-	-	-	-	-	Y			-	Conserved with all nems and hosts	0.125209	0.625	91	Nonclassical secretion		-	K13101:GPKOW: G patch domain and KOW motifs-containing protein	-
	OVOC4612	WBGene00241421	-	OVP08351	-		1	1	1	0	2	1	1	1	1	1	1	0	1	1	1	1	1	0	11	102	2	0.105058		Y	Y	-	-	-	-	-	Y			-	Nem-specific, not conserved in all species	1021.39	1	257	Signal peptide		-	-	Y
	OVOC4642	WBGene00241451	Ovo-yars-1	OVP11287	K01866:YARS, tyrS: tyrosyl-tRNA synthetase [EC:6.1.1.1]		0	0	0	2	1	0	0	0	0	0	0	1	0	0	0	0	0	0	0	8	2	0.0477658		Y	Y	-	-	-	-	-	Y			-	Conserved with all nems and hosts	19.9864	1	649	-		IPR001412:Aminoacyl-tRNA synthetase, class I, conserved site;IPR002305:Aminoacyl-tRNA synthetase, class Ic;IPR002307:Tyrosine-tRNA ligase;IPR014729:Rossmann-like alpha/beta/alpha sandwich fold;IPR023128:Protein N-terminal glutamine amidohydrolase, alpha beta roll;IPR024088:Tyrosine-tRNA ligase, bacterial-type;IPR037132:Protein N-terminal glutamine amidohydrolase, alpha beta roll superfamily	K01866:YARS, tyrS: tyrosyl-tRNA synthetase [EC:6.1.1.1]	-
	OVOC482	WBGene00237291	-	OVP13200	Phosphatidylinositide phosphatase SAC2 homolog		0	0	0	0	1	0	0	1	0	0	0	0	0	0	0	0	1	0	0	2	1	0.0236025		Y	Y	-	-	-	-	-	Y			Phosphatidylinositide phosphatase SAC2 homolog	Conserved with some hosts	0.153357	1	805	-		IPR002013:SAC domain;IPR022158:Inositol phosphatase	K21798:SAC2, INPP5F: phosphatidylinositol 4-phosphatase [EC:3.1.3.-]	-
	OVOC4880	WBGene00241689	-	OVP01865	IPR026622:Matrix-remodeling-associated protein 7		1	1	1	0	0	0	1	0	0	0	1	0	0	1	0	0	0	0	0	34	1	0.0572917		Y	Y	-	-	-	-	-	Y			-	Nem-specific, not conserved in all species	22.1701	1	192	-		IPR026622:Matrix-remodeling-associated protein 7	-	-
	OVOC4881	WBGene00241690	Ovo-apl-1	OVP09292	Beta-amyloid-like protein homolog		1	0	0	1	0	0	0	0	0	0	0	0	1	0	0	0	0	0	3	2	1	0.0252454		Y	Y	-	-	-	-	-	Y			Beta-amyloid-like protein homolog	Conserved with all nems and hosts	246.095	1	713	Signal peptide		IPR008154:Amyloidogenic glycoprotein, extracellular;IPR008155:Amyloidogenic glycoprotein;IPR011178:Amyloidogenic glycoprotein, copper-binding;IPR011993:PH-like domain superfamily;IPR015849:Amyloidogenic glycoprotein, heparin-binding;IPR019543:Beta-amyloid precursor protein C-terminal;IPR019744:Amyloidogenic glycoprotein, copper-binding domain conserved site;IPR019745:Amyloidogenic glycoprotein, i…	K04520:APP: amyloid beta A4 protein	Y
	OVOC4913	WBGene00241722	-	OVP03290	-		0	0	0	0	0	0	1	0	0	0	0	0	1	0	0	0	0	0	0	1	1	0.0606061		Y	Y	-	-	-	-	-	Y			-	Filarial-specific, conserved with >1 filarial species (not all)	0.789515	0.875	231	-		-	-	-
	OVOC4939	WBGene00241748	Ovo-clec-180	OVP08381	IPR001304:C-type lectin-like;IPR016186:C-type lectin-like/link domain superfamily;IPR016187:C-type lectin fold		0	0	0	1	0	0	0	0	0	0	0	1	0	0	0	0	0	0	0	1	1	0.0143472		Y	Y	-	-	-	-	-	Y			-	Nem-specific, not conserved in all species	0.001	0	697	-		IPR001304:C-type lectin-like;IPR016186:C-type lectin-like/link domain superfamily;IPR016187:C-type lectin fold	-	-
	OVOC4941	WBGene00241750	Ovo-pes-8	OVP03440	-		1	0	0	0	0	0	1	1	0	0	1	0	1	0	0	0	0	0	6	19	1	0.0356295		Y	Y	-	-	-	-	-	Y			-	Nem-specific, not conserved in all species	36.5189	1	421	Signal peptide		-	-	Y
	OVOC4997	WBGene00241806	Ovo-rap-1	OVP02402	Ras-related protein Rap-1 homolog		0	0	0	0	0	1	1	0	0	0	1	0	0	0	0	0	0	0	2	2	1	0.139785		Y	Y	-	-	-	-	-	Y			Ras-related protein Rap-1 homolog	Conserved with all nems and hosts	147.283	1	186	Nonclassical secretion		IPR001806:Small GTPase;IPR005225:Small GTP-binding protein domain;IPR020849:Small GTPase superfamily, Ras-type;IPR027417:P-loop containing nucleoside triphosphate hydrolase;IPR038851:Ras-related protein Rap1	K04353:RAP1A: Ras-related protein Rap-1A	-
	OVOC5036	WBGene00241845	Ovo-ntl-4	OVP00320	CCR4-NOT transcription complex subunit 4 homolog		0	0	0	0	1	0	0	0	1	0	0	0	0	0	0	0	1	0	0	1	1	0.036129		Y	Y	-	-	-	-	-	Y			CCR4-NOT transcription complex subunit 4 homolog	Conserved with all nems and hosts	110.963	1	775	-		IPR000504:RNA recognition motif domain;IPR001841:Zinc finger, RING-type;IPR003954:RNA recognition motif domain, eukaryote;IPR012677:Nucleotide-binding alpha-beta plait domain superfamily;IPR013083:Zinc finger, RING/FYVE/PHD-type;IPR034261:CNOT4, RNA recognition motif;IPR035979:RNA-binding domain superfamily;IPR039515:NOT4, modified RING finger, HC subclass (C4C4-type);IPR039780:CCR4-NOT transcrip…	K10643:CNOT4, NOT4, MOT2: CCR4-NOT transcription complex subunit 4 [EC:2.3.2.27]	-
	OVOC5081	WBGene00241890	-	OVP12301	IPR002110:Ankyrin repeat;IPR020683:Ankyrin repeat-containing domain;IPR036770:Ankyrin repeat-containing domain superfamily		1	0	0	0	0	0	0	0	0	0	1	0	0	0	0	0	0	0	0	1	1	0.118012		Y	Y	-	-	-	-	-	Y			-	Conserved with some hosts	6.8906	1	322	Nonclassical secretion		IPR002110:Ankyrin repeat;IPR020683:Ankyrin repeat-containing domain;IPR036770:Ankyrin repeat-containing domain superfamily	-	-
	OVOC5104	WBGene00241913	Ovo-hosl-1	OVP03323	Hormone-sensitive lipase homolog		0	0	1	0	0	0	0	0	0	0	1	0	0	0	0	0	0	0	0	1	1	0.0151025		Y	Y	-	-	-	-	-	Y			Hormone-sensitive lipase homolog	Conserved with all nems and hosts	32.5298	1	927	-		IPR010468:Hormone-sensitive lipase, N-terminal;IPR013094:Alpha/beta hydrolase fold-3;IPR029058:Alpha/Beta hydrolase fold	K07188:LIPE, HSL: hormone-sensitive lipase [EC:3.1.1.79]	-
	OVOC5147	WBGene00241956	-	OVP01650	Protein real-time homolog		0	0	0	2	0	0	0	0	0	0	0	0	1	0	0	0	0	0	0	3	2	0.0431755		Y	Y	-	-	-	-	-	Y			Protein real-time homolog	Conserved with all nems and hosts	12.3652	1	718	-		IPR001251:CRAL-TRIO lipid binding domain;IPR006797:PRELI/MSF1 domain;IPR009038:GOLD domain;IPR011074:CRAL/TRIO, N-terminal domain;IPR036273:CRAL/TRIO, N-terminal domain superfamily;IPR036598:GOLD domain superfamily;IPR036865:CRAL-TRIO lipid binding domain superfamily	-	-
	OVOC5214	WBGene00242023	-	OVP08119	IPR004031:PMP-22/EMP/MP20/Claudin superfamily		1	1	1	1	1	0	1	1	1	0	1	1	1	1	0	0	1	0	2	16	1	0.05		Y	Y	-	-	-	-	-	Y			-	Conserved with some hosts	157.085	1	300	-		IPR004031:PMP-22/EMP/MP20/Claudin superfamily	-	Y
	OVOC5218	WBGene00242027	-	OVP11745	K11463:SUZ12: polycomb protein SUZ12		0	0	0	0	0	0	1	0	0	0	1	0	0	0	0	0	0	0	0	1	1	0.0148392		Y	Y	-	-	-	-	-	Y			-	Conserved with some hosts	6.8468	1	1213	-		IPR019135:Polycomb protein, VEFS-Box	K11463:SUZ12: polycomb protein SUZ12	-
	OVOC5251	WBGene00242060	Ovo-ets-4	OVP00771	DNA-binding protein D-ETS-4 homolog		0	0	0	1	0	0	0	0	0	0	0	1	0	0	1	0	0	0	0	1	1	0.025		Y	Y	-	-	-	-	-	Y			DNA-binding protein D-ETS-4 homolog	Conserved with some hosts	13.3636	1	440	-		IPR000418:Ets domain;IPR003118:Pointed domain;IPR013761:Sterile alpha motif/pointed domain superfamily;IPR036388:Winged helix-like DNA-binding domain superfamily;IPR036390:Winged helix DNA-binding domain superfamily	K09442:SPDEF: SAM pointed domain-containing ETS transcription factor	-
	OVOC526	WBGene00237335	Ovo-mafr-1	OVP04445	Repressor of RNA polymerase III transcription MAF1 homolog		1	0	0	0	0	0	0	0	0	0	1	0	0	0	0	0	0	0	0	2	1	0.0708661		Y	Y	-	-	-	-	-	Y			Repressor of RNA polymerase III transcription MAF1 homolog	Conserved with some hosts	1.45258	1	254	Nonclassical secretion		IPR015257:Repressor of RNA polymerase III transcription Maf1;IPR038564:Repressor of RNA polymerase III transcription Maf1 superfamily	-	-
	OVOC5328	WBGene00242137	-	OVP04547	(Onchocerca-specific)		0	1	0	0	1	0	0	1	0	0	0	0	0	1	1	1	0	0	0	4	1	0.237288		Y	Y	-	-	-	-	-	Y			-	Onchocerca-specific	0.0116027	0.375	59	-		-	-	-
	OVOC5425d	WBGene00242234	-	OVP14681	Multidrug resistance-associated protein 4 homolog		1	1	0	0	0	0	0	0	0	0	1	0	0	0	0	0	0	0	0	4	1	0.00715215		Y	Y	-	-	-	-	-	Y			Multidrug resistance-associated protein 4 homolog	Conserved with all nems and hosts	-	0	1538	-		IPR003439:ABC transporter-like;IPR003593:AAA+ ATPase domain;IPR005292:Multi drug resistance-associated protein;IPR011527:ABC transporter type 1, transmembrane domain;IPR017871:ABC transporter, conserved site;IPR027417:P-loop containing nucleoside triphosphate hydrolase;IPR036640:ABC transporter type 1, transmembrane domain superfamily	K05665:ABCC1: ATP-binding cassette, subfamily C (CFTR/MRP), member 1 [EC:7.6.2.3]	-
	OVOC5511	WBGene00242320	Ovo-pqn-87	OVP00898	IPR002083:MATH/TRAF domain;IPR008974:TRAF-like		1	0	1	0	0	0	0	0	0	0	1	0	0	0	0	0	0	0	0	9	2	0.0115702		Y	Y	-	-	-	-	-	Y			-	Nem-specific, conserved with nem species	43.3927	1	1815	-		IPR002083:MATH/TRAF domain;IPR008974:TRAF-like	-	-
	OVOC5515a	WBGene00242324	-	OVP14583	K15613:MEIS1: homeobox protein Meis1		1	0	1	0	0	0	0	0	0	0	1	0	0	0	0	0	0	0	0	6	1	0.0337662		Y	Y	-	-	-	-	-	Y			-	Nem-specific, not conserved in all species	0.0623608	0.75	385	-		IPR001356:Homeobox domain;IPR008422:Homeobox KN domain;IPR009057:Homeobox-like domain superfamily;IPR032453:Homeobox protein PKNOX/Meis, N-terminal	K15613:MEIS1: homeobox protein Meis1	-
	OVOC5599	WBGene00242408	-	OVP00876	IPR019383:Golgin subfamily A member 7/ERF4		1	0	0	1	0	0	1	1	0	0	1	1	1	0	0	1	0	0	0	7	1	0.081761		Y	Y	-	-	-	-	-	Y			-	Conserved with all nems and hosts	45.3051	1	159	-		IPR019383:Golgin subfamily A member 7/ERF4	-	-
	OVOC564	WBGene00237373	Ovo-idha-1	OVP05986	Putative isocitrate dehydrogenase [NAD] subunit alpha, mitochondrial		0	0	0	0	1	0	0	0	0	0	0	0	0	1	0	0	0	0	9	1	1	0.0445682		Y	Y	-	-	-	-	-	Y			Putative isocitrate dehydrogenase [NAD] subunit alpha, mitochondrial	Conserved with all nems and hosts	10.8867	1	359	-		IPR004434:Isocitrate dehydrogenase NAD-dependent;IPR019818:Isocitrate/isopropylmalate dehydrogenase, conserved site;IPR024084:Isopropylmalate dehydrogenase-like domain	K00030:IDH3: isocitrate dehydrogenase (NAD+) [EC:1.1.1.41]	-
	OVOC5661	WBGene00242470	-	OVP11831	IPR011701:Major facilitator superfamily;IPR020846:Major facilitator superfamily domain;IPR036259:MFS transporter superfamily		0	0	0	0	0	0	1	0	0	0	0	1	0	0	0	0	0	0	0	1	1	0.0233051		Y	Y	-	-	-	-	-	Y			-	Nem-specific, not conserved in all species	42.2507	1	472	-		IPR011701:Major facilitator superfamily;IPR020846:Major facilitator superfamily domain;IPR036259:MFS transporter superfamily	-	-
	OVOC5696	WBGene00242505	Ovo-atg-13	OVP07754	Autophagy-related protein 13 homolog		0	0	0	0	1	0	0	1	0	0	0	0	0	0	0	0	1	0	0	2	1	0.020073		Y	Y	-	-	-	-	-	Y			Autophagy-related protein 13 homolog	Conserved with some hosts	15.1381	1	548	-		IPR036570:HORMA domain superfamily;IPR040182:Autophagy-related protein 13	K08331:ATG13: autophagy-related protein 13	-
	OVOC5714	WBGene00242523	Ovo-magi-1	OVP13816	K05631:AIP3, WWP3, BAIAP1: atrophin-1 interacting protein 3 (BAI1-associated protein 1)		0	0	0	1	0	0	0	0	0	0	0	1	0	0	0	0	0	0	0	7	1	0.0113529		Y	Y	-	-	-	-	-	Y			-	Conserved with all nems and hosts	0.001	0	1057	-		IPR001202:WW domain;IPR001478:PDZ domain;IPR008144:Guanylate kinase-like domain;IPR008145:Guanylate kinase/L-type calcium channel beta subunit;IPR020590:Guanylate kinase, conserved site;IPR027417:P-loop containing nucleoside triphosphate hydrolase;IPR036020:WW domain superfamily;IPR036034:PDZ superfamily	K05631:AIP3, WWP3, BAIAP1: atrophin-1 interacting protein 3 (BAI1-associated protein 1)	-
	OVOC5756	WBGene00242565	-	OVP02915	Apoptosis inhibitor 5 homolog		0	0	0	0	0	0	1	0	0	0	0	0	1	1	1	1	0	0	0	2	1	0.0417495		Y	Y	-	-	-	-	-	Y			Apoptosis inhibitor 5 homolog	Conserved with some hosts	44.4633	1	503	-		IPR008383:Apoptosis inhibitory 5;IPR016024:Armadillo-type fold	-	-
	OVOC5923	WBGene00242732	-	OVP03556	IPR019140:Mini-chromosome maintenance complex-binding protein		0	0	0	1	0	0	0	0	0	0	0	1	0	0	0	0	0	0	0	4	1	0.0230263		Y	Y	-	-	-	-	-	Y			-	Nem-specific, not conserved in all species	22.5914	1	608	-		IPR019140:Mini-chromosome maintenance complex-binding protein	-	-
	OVOC5927	WBGene00242736	-	OVP00314	-		0	0	1	0	1	0	0	0	0	0	0	0	0	0	0	0	1	0	0	2	1	0.177215		Y	Y	-	-	-	-	-	Y			-	Onchocerca-specific	0.00206223	0.125	79	-		-	-	-
	OVOC6005	WBGene00242814	Ovo-cand-1	OVP04593	Cullin-associated NEDD8-dissociated protein 1 homolog		1	1	1	0	1	1	0	0	1	0	0	0	1	0	1	0	1	0	29	20	1	0.006886		Y	Y	-	-	-	-	-	Y			Cullin-associated NEDD8-dissociated protein 1 homolog	Conserved with all nems and hosts	22.4423	1	1307	-		IPR011989:Armadillo-like helical;IPR013932:TATA-binding protein interacting (TIP20);IPR016024:Armadillo-type fold;IPR039852:Cullin-associated NEDD8-dissociated protein 1/2	K17263:CAND1, TIP120A: cullin-associated NEDD8-dissociated protein 1	-
	OVOC6093	WBGene00242902	-	OVP12272	-		0	1	0	0	1	1	0	1	2	1	0	0	0	0	0	0	1	1	0	27	1	0.0179876		Y	Y	-	-	-	-	-	Y			-	Nem-specific, not conserved in all species	1.18753	1	1779	-		-	-	-
	OVOC6140	WBGene00242949	-	OVP08706	-		0	0	2	0	1	0	0	0	0	0	0	1	0	0	0	0	2	1	0	4	2	0.142857		Y	Y	-	-	-	-	-	Y			-	Onchocerca-specific	2.21975	1	140	Signal peptide		-	-	Y
	OVOC616	WBGene00237425	-	OVP00835	IPR001024:PLAT/LH2 domain;IPR003533:Doublecortin domain;IPR036392:PLAT/LH2 domain superfamily;IPR036572:Doublecortin domain superfamily;IPR037060:Catalase core domain superfamily		0	0	0	0	0	0	1	0	0	0	1	0	1	0	0	0	0	0	0	1	1	0.0110263		Y	Y	-	-	-	-	-	Y			-	Conserved with some hosts	0.589578	1	1179	-		IPR001024:PLAT/LH2 domain;IPR003533:Doublecortin domain;IPR036392:PLAT/LH2 domain superfamily;IPR036572:Doublecortin domain superfamily;IPR037060:Catalase core domain superfamily	-	-
	OVOC6190	WBGene00242999	-	OVP12305	E3 ubiquitin-protein ligase rpm-1 homolog		0	0	0	0	0	0	1	0	0	0	1	0	0	0	0	0	0	0	0	1	1	0.00474763		Y	Y	-	-	-	-	-	Y			E3 ubiquitin-protein ligase rpm-1 homolog	Conserved with some hosts	4.64539	1	4002	-		IPR000315:B-box-type zinc finger;IPR000408:Regulator of chromosome condensation, RCC1;IPR001841:Zinc finger, RING-type;IPR003646:SH3-like domain, bacterial-type;IPR004939:APC10/DOC domain;IPR008979:Galactose-binding-like domain superfamily;IPR009091:Regulator of chromosome condensation 1/beta-lactamase-inhibitor protein II;IPR012983:PHR;IPR013083:Zinc finger, RING/FYVE/PHD-type;IPR038648:PHR doma…	K10693:MYCBP2, PAM: RCR-type E3 ubiquitin transferase [EC:2.3.2.33]	-
	OVOC6294	WBGene00243103	Ovo-snpc-4	OVP11098	snRNA-activating protein complex subunit 4 homolog		0	0	0	1	0	0	0	0	0	0	0	1	0	0	0	0	0	0	0	5	1	0.00884956		Y	Y	-	-	-	-	-	Y			snRNA-activating protein complex subunit 4 homolog	Conserved with some hosts	47.0758	1	1017	-		IPR001005:SANT/Myb domain;IPR009057:Homeobox-like domain superfamily;IPR017877:Myb-like domain;IPR017930:Myb domain	K09453:SNAPC4: snRNA-activating protein complex subunit 4	-
	OVOC6329	WBGene00243138	-	OVP13794	IPR000884:Thrombospondin type-1 (TSP1) repeat;IPR036383:Thrombospondin type-1 (TSP1) repeat superfamily		1	1	0	0	0	0	0	0	0	0	1	0	0	0	0	0	0	0	5	3	1	0.0187075		Y	Y	-	-	-	-	-	Y			-	Nem-specific, not conserved in all species	0.490461	1	588	Signal peptide		IPR000884:Thrombospondin type-1 (TSP1) repeat;IPR036383:Thrombospondin type-1 (TSP1) repeat superfamily	-	Y
	OVOC6349	WBGene00243158	Ovo-sma-1	OVP06467	K06115:SPTB: spectrin beta		0	1	1	1	2	2	1	0	0	1	3	0	1	0	0	0	1	0	114	24	3	0.0100935		Y	Y	-	-	-	-	-	Y			-	Conserved with all nems and hosts	39.3022	1	4062	-		IPR001452:SH3 domain;IPR001589:Actinin-type actin-binding domain, conserved site;IPR001605:Pleckstrin homology domain, spectrin-type;IPR001715:Calponin homology domain;IPR001849:Pleckstrin homology domain;IPR002017:Spectrin repeat;IPR011993:PH-like domain superfamily;IPR018159:Spectrin/alpha-actinin;IPR036028:SH3-like domain superfamily;IPR036872:CH domain superfamily;IPR041681:Pleckstrin homolog…	K06115:SPTB: spectrin beta	-
	OVOC6383	WBGene00243192	Ovo-jmjc-1	OVP05811	Bifunctional lysine-specific demethylase and histidyl-hydroxylase NO66 homolog		0	1	0	0	0	1	0	0	1	0	0	0	0	1	0	0	0	0	0	2	2	0.0720839		Y	Y	-	-	-	-	-	Y			Bifunctional lysine-specific demethylase and histidyl-hydroxylase NO66 homolog	Conserved with some hosts	53.0762	1	763	-		IPR003347:JmjC domain;IPR039994:JmjC domain-containing	K16914:RIOX1, NO66: bifunctional lysine-specific demethylase and histidyl-hydroxylase NO66 [EC:1.14.11.- 1.14.11.27]	-
	OVOC6399	WBGene00243208	Ovo-elpc-1	OVP01309	Elongator complex protein 1 homolog		0	0	0	1	0	0	0	0	0	0	0	1	0	0	0	0	0	0	0	1	1	0.010728		Y	Y	-	-	-	-	-	Y			Elongator complex protein 1 homolog	Conserved with all nems and hosts	22.9432	1	1305	-		IPR006849:Elongator complex protein 1;IPR015943:WD40/YVTN repeat-like-containing domain superfamily;IPR036322:WD40-repeat-containing domain superfamily	K11373:ELP1, IKI3, IKBKAP: elongator complex protein 1	-
	OVOC6425	WBGene00243234	-	OVP04741	-		0	0	0	1	0	0	0	0	0	0	0	1	0	0	0	0	0	0	0	9	1	0.0921986		Y	Y	-	-	-	-	-	Y			-	Onchocerca-specific	0.001	0	141	Nonclassical secretion		-	-	-
	OVOC6516	WBGene00243325	Ovo-sfa-1	OVP12866	Splicing factor 1 homolog		0	1	1	0	0	0	0	0	0	0	0	0	0	0	0	0	1	0	4	2	1	0.00691017		Y	Y	-	-	-	-	-	Y			Splicing factor 1 homolog	Conserved with some hosts	89.6235	1	1013	-		IPR000504:RNA recognition motif domain;IPR001878:Zinc finger, CCHC-type;IPR002130:Cyclophilin-type peptidyl-prolyl cis-trans isomerase domain;IPR004087:K Homology domain;IPR004088:K Homology domain, type 1;IPR012677:Nucleotide-binding alpha-beta plait domain superfamily;IPR020892:Cyclophilin-type peptidyl-prolyl cis-trans isomerase, conserved site;IPR029000:Cyclophilin-like domain superfamily;IPR…	K13095:SF1: splicing factor 1	-
	OVOC6648	WBGene00243457	-	OVP09196	-		0	0	0	1	0	0	0	0	0	0	0	1	0	0	0	0	0	0	0	4	1	0.152941		Y	Y	-	-	-	-	-	Y			-	Onchocerca-specific	0.16539	0.75	85	Nonclassical secretion		-	-	-
	OVOC6659	WBGene00243468	-	OVP09595	K08815:TTBK: tau tubulin kinase [EC:2.7.11.26]		0	0	0	0	0	0	1	0	0	0	0	0	1	0	0	0	0	0	0	2	1	0.0302198		Y	Y	-	-	-	-	-	Y			-	Nem-specific, not conserved in all species	27.9897	1	364	-		IPR000719:Protein kinase domain;IPR011009:Protein kinase-like domain superfamily	K08815:TTBK: tau tubulin kinase [EC:2.7.11.26]	-
	OVOC689	WBGene00237498	Ovo-lmn-1	OVP04605	Intermediate filament		1	1	2	0	1	0	0	0	0	0	1	0	0	0	0	0	1	0	33	47	2	0.0267559		Y	Y	-	-	-	-	-	Y			Lamin-1 homolog (intermediate filament)	Conserved with all nems and hosts	62.772	1	598	Nonclassical secretion		IPR001322:Lamin tail domain;IPR036415:Lamin tail domain superfamily;IPR039008:Intermediate filament, rod domain;IPR042180:Intermediate filament, rod domain, coil 1B	K07611:LMNB: lamin B	-
	OVOC6894a	WBGene00243703	Ovo-daf-21	OVP09303	Endoplasmin homolog		0	1	1	0	0	1	0	0	0	0	0	0	0	0	0	0	1	0	45	7	2	0.0208914		Y	Y	-	-	-	-	-	Y			Endoplasmin homolog	Conserved with all nems and hosts	2136.06	1	718	-		IPR001404:Heat shock protein Hsp90 family;IPR003594:Histidine kinase/HSP90-like ATPase;IPR019805:Heat shock protein Hsp90, conserved site;IPR020568:Ribosomal protein S5 domain 2-type fold;IPR020575:Heat shock protein Hsp90, N-terminal;IPR036890:Histidine kinase/HSP90-like ATPase superfamily;IPR037196:HSP90, C-terminal domain	K04079:HSP90A, htpG: molecular chaperone HtpG	-
	OVOC6919	WBGene00243728	-	OVP13623	K12822:RBM25, S164: RNA-binding protein 25		0	0	0	0	0	1	0	0	0	0	0	0	0	0	0	0	1	0	0	17	1	-		Y	Y	-	-	-	-	-	Y			-	Conserved with all nems and hosts	1.2401	1	721	-		IPR000504:RNA recognition motif domain;IPR002483:PWI domain;IPR012677:Nucleotide-binding alpha-beta plait domain superfamily;IPR034268:RBM25, RNA recognition motif;IPR035979:RNA-binding domain superfamily;IPR036483:PWI domain superfamily	K12822:RBM25, S164: RNA-binding protein 25	-
	OVOC6937	WBGene00243746	Ovo-acs-12	OVP12819	K01904:4CL: 4-coumarate--CoA ligase [EC:6.2.1.12]		0	0	0	0	0	0	1	0	0	0	0	1	0	0	0	0	0	0	0	1	1	0.0252427		Y	Y	-	-	-	-	-	Y			-	Nem-specific, not conserved in all species	8.19216	1	515	Nonclassical secretion		IPR000873:AMP-dependent synthetase/ligase;IPR025110:AMP-binding enzyme, C-terminal domain;IPR042099:AMP-dependent synthetase-like superfamily	K01904:4CL: 4-coumarate--CoA ligase [EC:6.2.1.12]	-
	OVOC6979	WBGene00243788	-	OVP12553	-		1	0	1	0	0	0	0	0	0	0	0	0	0	0	0	0	1	0	3	2	1	0.0436681		Y	Y	-	-	-	-	-	Y			-	Nem-specific, not conserved in all species	0.001	0	229	Nonclassical secretion		-	-	-
	OVOC7180	WBGene00243989	-	OVP13666	K12567:TTN: titin [EC:2.7.11.1]		0	0	0	1	0	0	0	0	0	0	0	0	0	1	0	0	1	2	17	1	1	0.00102946		Y	Y	-	-	-	-	-	Y			-	Nem-specific, not conserved in all species	0.0179066	1	12628	-		IPR003598:Immunoglobulin subtype 2;IPR003599:Immunoglobulin subtype;IPR003961:Fibronectin type III;IPR007110:Immunoglobulin-like domain;IPR013098:Immunoglobulin I-set;IPR013783:Immunoglobulin-like fold;IPR036116:Fibronectin type III superfamily;IPR036179:Immunoglobulin-like domain superfamily	K12567:TTN: titin [EC:2.7.11.1]	-
	OVOC7266	WBGene00244075	Ovo-mcm-10	OVP05231	Protein MCM10 homolog		0	0	0	1	0	0	0	0	0	0	0	1	0	0	0	0	0	0	0	2	1	0.0251397		Y	Y	-	-	-	-	-	Y			Protein MCM10 homolog	Conserved with some hosts	0.001	0	716	-		IPR015408:Zinc finger, Mcm10/DnaG-type;IPR015411:Replication factor Mcm10, C-terminal;IPR040184:Minichromosome maintenance protein 10	K10736:MCM10: minichromosome maintenance protein 10	-
	OVOC733	WBGene00237542	Ovo-crn-1	OVP12315	Flap endonuclease 1 homolog		0	0	0	1	0	0	0	0	0	0	0	1	0	0	0	0	0	0	0	2	1	0.0263852		Y	Y	-	-	-	-	-	Y			Flap endonuclease 1 homolog	Conserved with some hosts	33.2913	1	379	-		IPR006084:XPG/Rad2 endonuclease;IPR006085:XPG N-terminal;IPR006086:XPG-I domain;IPR008918:Helix-hairpin-helix motif, class 2;IPR019974:XPG conserved site;IPR023426:Flap endonuclease 1;IPR029060:PIN-like domain superfamily;IPR036279:5'-3' exonuclease, C-terminal domain superfamily	K04799:FEN1, RAD2: flap endonuclease-1 [EC:3.-.-.-]	-
	OVOC735	WBGene00237544	-	OVP10802	-		0	0	0	0	1	0	0	0	0	0	0	0	0	0	0	0	1	0	0	4	1	0.112299		Y	Y	-	-	-	-	-	Y			-	Filarial-specific, conserved with filarial species	6.43235	1	187	-		-	-	-
	OVOC7373	WBGene00244182	Ovo-dhs-24	OVP09649	Putative transmembrane transport protein		0	0	1	0	1	0	0	1	0	1	0	0	0	0	0	0	1	0	3	6	1	0.0255973		Y	Y	-	-	-	-	-	Y			Putative transmembrane transport protein	Conserved with all nems and hosts	47.9055	1	586	-		IPR002347:Short-chain dehydrogenase/reductase SDR;IPR009038:GOLD domain;IPR015720:TMP21-related;IPR036291:NAD(P)-binding domain superfamily	K20346:TMED4_9_11: p24 family protein alpha	Y
	OVOC7433	WBGene00244242	-	OVP06099	-		0	0	0	1	0	0	0	0	0	0	0	1	0	0	0	0	0	0	0	1	1	0.0458333		Y	Y	-	-	-	-	-	Y			-	Nem-specific, not conserved in all species	0.678017	0.875	240	Nonclassical secretion		-	-	-
	OVOC7512	WBGene00244321	-	OVP04419	IPR000073:Alpha/beta hydrolase fold-1;IPR029058:Alpha/Beta hydrolase fold		0	0	0	1	0	0	1	0	0	0	1	0	1	0	0	0	0	0	0	6	1	0.0215264		Y	Y	-	-	-	-	-	Y			-	Conserved with all nems and hosts	6.96987	1	511	-		IPR000073:Alpha/beta hydrolase fold-1;IPR029058:Alpha/Beta hydrolase fold	-	-
	OVOC7785	WBGene00244594	-	OVP07852	-		0	0	0	1	0	0	0	0	0	0	0	0	1	0	0	0	0	0	0	5	1	0.0655738		Y	Y	-	-	-	-	-	Y			-	Onchocerca-specific	0.0802899	0.75	183	Nonclassical secretion		-	-	-
	OVOC7804	WBGene00244613	Ovo-pat-3	OVP11403	Integrin beta pat-3 homolog		0	1	0	0	0	0	0	0	0	0	1	0	0	0	0	0	0	0	22	1	1	0.0243605		Y	Y	-	-	-	-	-	Y			Integrin beta pat-3 homolog	Conserved with all nems and hosts	58.8449	1	821	-		IPR002369:Integrin beta subunit, VWA domain;IPR012896:Integrin beta subunit, tail;IPR013111:EGF-like domain, extracellular;IPR014836:Integrin beta subunit, cytoplasmic domain;IPR015812:Integrin beta subunit;IPR032695:Integrin domain superfamily;IPR033760:Integrin beta N-terminal;IPR036349:Integrin beta tail domain superfamily;IPR036465:von Willebrand factor A-like domain superfamily;IPR040622:Int…	K05719:ITGB1, CD29: integrin beta 1	-
	OVOC7873	WBGene00244682	Ovo-sql-1	OVP09242	-		1	0	0	0	0	0	1	0	0	0	2	0	0	0	0	0	0	0	0	3	1	0.00690184		Y	Y	-	-	-	-	-	Y			-	Conserved with some hosts	34.6253	1	1304	-		-	-	-
	OVOC7876	WBGene00244685	-	OVP05520	Fas apoptotic inhibitory molecule 1 homolog		0	0	1	0	0	0	0	0	0	0	0	0	0	0	0	0	1	0	0	2	1	0.0989011		Y	Y	-	-	-	-	-	Y			Fas apoptotic inhibitory molecule 1 homolog	Conserved with some hosts	1.9423	0.875	182	-		IPR010695:Fas apoptotic inhibitory molecule 1;IPR038513:FAIM1 domain superfamily	-	-
	OVOC7888	WBGene00244697	-	OVP09622	Uncharacterized tRNA-dihydrouridine synthase-like protein homolog		0	0	0	0	0	0	1	0	0	0	0	0	1	0	0	0	0	0	0	1	1	0.0461538		Y	Y	-	-	-	-	-	Y			Uncharacterized tRNA-dihydrouridine synthase-like protein homolog	Conserved with all nems and hosts	17.586	1	325	-		IPR001269:tRNA-dihydrouridine synthase;IPR013785:Aldolase-type TIM barrel;IPR018517:tRNA-dihydrouridine synthase, conserved site;IPR035587:DUS-like, FMN-binding domain	K05545:DUS4: tRNA-dihydrouridine synthase 4 [EC:1.3.1.90]	-
	OVOC789	WBGene00237598	-	OVP03245	Beta-catenin-like protein 1 homolog		1	1	1	0	0	0	0	1	0	0	1	0	0	0	0	0	0	0	0	5	1	0.0203327		Y	Y	-	-	-	-	-	Y			Beta-catenin-like protein 1 homolog	Conserved with all nems and hosts	72.2966	1	541	-		IPR011989:Armadillo-like helical;IPR013180:Beta-catenin-like protein 1, N-terminal;IPR016024:Armadillo-type fold;IPR039678:Beta-catenin-like protein 1	K12864:CTNNBL1: beta-catenin-like protein 1	-
	OVOC7906	WBGene00244715	-	OVP13259	-		0	0	0	1	0	0	0	0	0	0	0	1	0	0	0	0	0	0	1	4	1	0.027439		Y	Y	-	-	-	-	-	Y			-	Filarial-specific, conserved with filarial species	1.01874	1	328	-		-	-	-
	OVOC7911	WBGene00244720	Ovo-crt-1	OVP08015	Calreticulin homolog		0	0	0	0	1	0	0	0	0	0	0	0	0	1	1	0	0	0	21	1	1	0.0205479		Y	Y	-	-	-	-	-	Y			Calreticulin homolog	Conserved with all nems and hosts	1373.81	1	876	-		IPR001580:Calreticulin/calnexin;IPR009033:Calreticulin/calnexin, P domain superfamily;IPR013320:Concanavalin A-like lectin/glucanase domain superfamily;IPR018124:Calreticulin/calnexin, conserved site	K08057:CALR: calreticulin	-
	OVOC7937	WBGene00244746	-	OVP02037	Transmembrane protein 120 homolog		0	0	0	0	1	0	0	0	0	0	0	0	0	0	0	0	1	0	0	1	1	0.0362117		Y	Y	-	-	-	-	-	Y			Transmembrane protein 120 homolog	Conserved with all nems and hosts	5.77356	1	359	-		IPR012926:TMPIT-like	-	-
	OVOC8117	WBGene00244926	-	OVP00446	-		0	0	0	1	0	0	0	0	0	0	0	1	0	0	0	0	0	0	0	1	1	0.0337079		Y	Y	-	-	-	-	-	Y			-	Nem-specific, not conserved in all species	1.42422	1	267	-		-	-	-
	OVOC8139	WBGene00244948	-	OVP05724	K24024:RTKN: rhotekin		0	0	0	0	0	0	1	0	0	0	0	1	0	0	0	0	0	0	0	1	1	0.0290381		Y	Y	-	-	-	-	-	Y			-	Conserved with some hosts	3.98687	1	551	-		IPR012966:Anillin homology domain	K24024:RTKN: rhotekin	-
	OVOC8155	WBGene00244964	Ovo-spt-4	OVP07744	Transcription elongation factor SPT4 homolog		0	0	0	1	0	0	0	0	0	0	0	1	0	0	0	0	0	0	0	2	1	0.109244		Y	Y	-	-	-	-	-	Y			Transcription elongation factor SPT4 homolog	Conserved with some hosts	9.71626	1	119	-		IPR009287:Transcription initiation Spt4;IPR022800:Spt4/RpoE2 zinc finger;IPR029040:RNA polymerase subunit RPABC4/transcription elongation factor Spt4;IPR038510:Spt4 superfamily	K15171:SUPT4H1, SPT4: transcription elongation factor SPT4	-
	OVOC8265	WBGene00245074	-	OVP01908	-		0	0	0	1	0	0	0	0	0	0	0	0	1	0	0	0	0	0	0	1	1	0.0728155		Y	Y	-	-	-	-	-	Y			-	Nem-specific, conserved with nem species	0.0125218	0.75	206	-		-	-	-
	OVOC8347	WBGene00245156	Ovo-ten-1	OVP14026	Teneurin-1 homolog		1	0	1	0	0	0	0	0	0	0	1	0	0	0	0	0	0	0	2	5	1	0.00969479		Y	Y	-	-	-	-	-	Y			Teneurin-1 homolog	Conserved with all nems and hosts	0.923824	1	2785	Nonclassical secretion		IPR000742:EGF-like domain;IPR011042:Six-bladed beta-propeller, TolB-like;IPR013032:EGF-like, conserved site	K24473:TENM, ODZ: teneurin	-
	OVOC836	WBGene00237645	Ovo-timm-23	OVP04361	K17794:TIM23: mitochondrial import inner membrane translocase subunit TIM23		1	0	0	0	0	0	0	0	0	0	1	1	1	0	0	0	0	0	0	5	1	0.0461538		Y	Y	-	-	-	-	-	Y			-	Conserved with all nems and hosts	62.4645	1	260	-		-	K17794:TIM23: mitochondrial import inner membrane translocase subunit TIM23	-
	OVOC8406	WBGene00245215	-	OVP01864	K14354:SLCO4A: solute carrier organic anion transporter family, member 4A		0	0	0	1	0	0	0	0	0	0	0	0	1	1	0	0	0	0	0	1	1	0.0186667		Y	Y	-	-	-	-	-	Y			-	Conserved with all nems and hosts	3.22799	1	750	-		IPR004156:Organic anion transporter polypeptide;IPR020846:Major facilitator superfamily domain;IPR036058:Kazal domain superfamily;IPR036259:MFS transporter superfamily	K14354:SLCO4A: solute carrier organic anion transporter family, member 4A	-
	OVOC8460	WBGene00245269	-	OVP03180	Rho guanine nucleotide exchange factor 17 homolog		0	0	0	0	0	0	1	0	0	0	0	0	0	0	0	1	0	0	0	1	1	0.00813008		Y	Y	-	-	-	-	-	Y			Rho guanine nucleotide exchange factor 17 homolog	Conserved with all nems and hosts	0.00404973	0.375	1230	-		IPR000219:Dbl homology (DH) domain;IPR001331:Guanine-nucleotide dissociation stimulator, CDC24, conserved site;IPR011047:Quinoprotein alcohol dehydrogenase-like superfamily;IPR011993:PH-like domain superfamily;IPR015943:WD40/YVTN repeat-like-containing domain superfamily;IPR035899:Dbl homology (DH) domain superfamily;IPR039917:Rho guanine nucleotide exchange factor 17;IPR039919:Rho guanine nucleo…	K20689:ARHGEF17: Rho guanine nucleotide exchange factor 17	-
	OVOC8493	WBGene00245302	Ovo-mlc-4	OVP00228	Putative myosin regulatory light chain		0	1	1	0	1	1	0	1	0	0	0	0	0	0	0	0	1	0	6	25	1	0.104651		Y	Y	-	-	-	-	-	Y			Putative myosin regulatory light chain	Conserved with all nems and hosts	22.9089	1	172	-		IPR002048:EF-hand domain;IPR011992:EF-hand domain pair;IPR018247:EF-Hand 1, calcium-binding site	K12757:MYL12: myosin regulatory light chain 12	-
	OVOC8521	WBGene00245330	-	OVP03318	Vacuolar protein sorting-associated protein 8 homolog		0	0	0	0	0	0	1	0	0	0	0	0	2	0	0	0	0	0	0	1	1	0.00993377		Y	Y	-	-	-	-	-	Y			Vacuolar protein sorting-associated protein 8 homolog	Conserved with some hosts	14.7976	1	1208	-		IPR015943:WD40/YVTN repeat-like-containing domain superfamily;IPR025941:Vacuolar protein sorting-associated protein 8, central domain;IPR036322:WD40-repeat-containing domain superfamily	K20178:VPS8: vacuolar protein sorting-associated protein 8	-
	OVOC8627	WBGene00245436	Ovo-atp-2	OVP01524	ATP synthase subunit beta, mitochondrial homolog		0	1	1	0	2	1	0	1	0	1	1	0	0	0	0	0	1	1	16	22	2	0.0637523		Y	Y	-	-	-	-	-	Y			ATP synthase subunit beta, mitochondrial homolog	Conserved with all nems and hosts	500.52	1	549	Nonclassical secretion		IPR000194:ATPase, F1/V1/A1 complex, alpha/beta subunit, nucleotide-binding domain;IPR003593:AAA+ ATPase domain;IPR004100:ATPase, F1/V1/A1 complex, alpha/beta subunit, N-terminal domain;IPR005722:ATP synthase, F1 complex, beta subunit;IPR020003:ATPase, alpha/beta subunit, nucleotide-binding domain, active site;IPR024034:ATPase, F1/V1 complex, beta/alpha subunit, C-terminal;IPR027417:P-loop contain…	K02133:ATPeF1B, ATP5B, ATP2: F-type H+-transporting ATPase subunit beta [EC:7.1.2.2]	-
	OVOC8723	WBGene00245532	-	OVP06090	Zinc finger protein 622 homolog		1	0	0	0	0	0	0	0	0	0	1	0	0	0	0	0	0	0	0	3	1	0.0287958		Y	Y	-	-	-	-	-	Y			Zinc finger protein 622 homolog	Conserved with some hosts	6.11198	1	382	-		IPR003604:Matrin/U1-C-like, C2H2-type zinc finger;IPR013087:Zinc finger C2H2-type;IPR022755:Zinc finger, double-stranded RNA binding;IPR036236:Zinc finger C2H2 superfamily;IPR040025:Zinc finger protein 622/Rei1/Reh1;IPR041661:ZN622/Rei1/Reh1, zinc finger C2H2-type	K14816:REI1: pre-60S factor REI1	-
	OVOC8881	WBGene00245690	-	OVP00897	-		0	0	0	1	0	0	0	0	0	0	0	1	0	0	0	0	0	0	0	15	1	0.0420168		Y	Y	-	-	-	-	-	Y			-	Nem-specific, not conserved in all species	1.20778	1	238	-		-	-	-
	OVOC8908	WBGene00245717	Ovo-let-716	OVP03349	Protein RRP5 homolog		1	0	0	0	0	0	0	0	0	0	1	0	0	0	0	0	0	0	0	1	1	0.00859753		Y	Y	-	-	-	-	-	Y			Protein RRP5 homolog	Conserved with some hosts	14.7867	1	1861	-		IPR003029:S1 domain;IPR003107:HAT (Half-A-TPR) repeat;IPR008847:Suppressor of forked;IPR011990:Tetratricopeptide-like helical domain superfamily;IPR012340:Nucleic acid-binding, OB-fold;IPR013026:Tetratricopeptide repeat-containing domain;IPR022967:RNA-binding domain, S1	K14792:RRP5, PDCD11: rRNA biogenesis protein RRP5	-
	OVOC8909	WBGene00245718	-	OVP10527	Nematode-specific		1	1	2	0	0	1	1	0	1	1	1	0	1	0	0	0	1	1	0	9	2	0.0468966		Y	Y	-	-	-	-	-	Y			-	Nem-specific, not conserved in all species	12.4903	1	725	-		-	-	-
	OVOC8923	WBGene00245732	Ovo-daf-2	OVP12498	Insulin-like receptor homolog		0	0	0	1	0	0	0	0	0	0	1	1	0	0	0	0	0	0	0	1	1	0.00840925		Y	Y	-	-	-	-	-	Y			Insulin-like receptor homolog	Conserved with all nems and hosts	17.9811	1	1427	-		IPR000494:Receptor L-domain;IPR000719:Protein kinase domain;IPR001245:Serine-threonine/tyrosine-protein kinase, catalytic domain;IPR003961:Fibronectin type III;IPR006211:Furin-like cysteine-rich domain;IPR006212:Furin-like repeat;IPR008266:Tyrosine-protein kinase, active site;IPR009030:Growth factor receptor cysteine-rich domain superfamily;IPR011009:Protein kinase-like domain superfamily;IPR0137…	K05087:IGF1R, CD221: insulin-like growth factor 1 receptor [EC:2.7.10.1]	-
	OVOC9130	WBGene00245939	-	OVP05887	Cullin-1 homolog		1	0	0	0	0	0	0	0	0	0	1	0	0	0	0	0	0	0	1	1	1	0.0113493		Y	Y	-	-	-	-	-	Y			Cullin-1 homolog	Conserved with all nems and hosts	14.0451	1	793	-		IPR001373:Cullin, N-terminal;IPR016158:Cullin homology domain;IPR016159:Cullin repeat-like-containing domain superfamily;IPR019559:Cullin protein, neddylation domain;IPR036317:Cullin homology domain superfamily;IPR036388:Winged helix-like DNA-binding domain superfamily;IPR036390:Winged helix DNA-binding domain superfamily	K03347:CUL1, CDC53: cullin 1	-
	OVOC9141	WBGene00245950	Ovo-rpc-2	OVP01295	DNA-directed RNA polymerase III subunit RPC2 homolog		0	0	0	0	1	0	0	0	0	0	0	0	0	0	0	0	1	0	0	1	1	0.0105634		Y	Y	-	-	-	-	-	Y			DNA-directed RNA polymerase III subunit RPC2 homolog	Conserved with all nems and hosts	40.5332	1	1136	-		IPR007120:DNA-directed RNA polymerase, subunit 2, hybrid-binding domain;IPR007121:RNA polymerase, beta subunit, conserved site;IPR007641:RNA polymerase Rpb2, domain 7;IPR007642:RNA polymerase Rpb2, domain 2;IPR007644:RNA polymerase, beta subunit, protrusion;IPR007645:RNA polymerase Rpb2, domain 3;IPR007646:RNA polymerase Rpb2, domain 4;IPR007647:RNA polymerase Rpb2, domain 5;IPR014724:RNA polymer…	K03021:RPC2, POLR3B: DNA-directed RNA polymerase III subunit RPC2 [EC:2.7.7.6]	-
	OVOC9158	WBGene00245967	-	OVP05539	-		0	1	0	0	0	1	0	0	0	0	0	0	0	1	0	1	0	0	0	2	1	0.110092		Y	Y	-	-	-	-	-	Y			-	Nem-specific, not conserved in all species	5.74268	1	218	Signal peptide		-	-	Y
	OVOC9203	WBGene00246012	Ovo-ttll-4	OVP00101	Tubulin polyglutamylase ttll-4 homolog		0	0	0	0	1	0	0	1	1	0	0	0	0	1	0	0	1	0	0	13	1	0.0318021		Y	Y	-	-	-	-	-	Y			Tubulin polyglutamylase ttll-4 homolog	Conserved with all nems and hosts	9.70583	1	566	Nonclassical secretion		IPR004344:Tubulin-tyrosine ligase/Tubulin polyglutamylase;IPR013815:ATP-grasp fold, subdomain 1;IPR027748:Tubulin polyglutamylase TTLL-4	K16601:TTLL4: tubulin polyglutamylase TTLL4 [EC:6.-.-.-]	-
	OVOC9224	WBGene00246033	Ovo-pat-12	OVP11628	-		0	0	0	1	0	0	0	0	0	0	0	1	0	0	0	0	0	0	0	1	1	0.0090009		Y	Y	-	-	-	-	-	Y			-	Nem-specific, not conserved in all species	33.8637	1	1111	-		-	-	-
	OVOC9248	WBGene00246057	-	OVP10893	MAX gene-associated protein homolog		0	0	0	0	1	0	0	0	0	0	0	0	0	0	0	0	1	0	0	3	1	0.0211082		Y	Y	-	-	-	-	-	Y			MAX gene-associated protein homolog	Conserved with all nems and hosts	0.0332634	0.625	379	-		IPR001699:Transcription factor, T-box;IPR008967:p53-like transcription factor, DNA-binding;IPR036960:T-box superfamily	-	-
[truncated: 12,368 more rows]
[truncated: 148 more columns]
