# Supplementary material for: Direct Proteomic Detection and Prioritization of 19 Onchocerciasis Biomarker Candidates in Humans
Source: Mol Cell Proteomics. 2022 Nov 23;22(1):100454. doi: 10.1016/j.mcpro.2022.100454 (PMC9792368; doi:10.1016/j.mcpro.2022.100454)
Supplement: Table S5 [file mmc5.xlsx]

## Sheet: S5 Heavy peptide - LEGEND
	Supplemental Table S5: Isotope-labeled standard peptide (heavy peptide) fragment ion spectral matching data for all confirmed proteins.
	Legend
	Protein Accession	Peptide Sequence
	Endogenous	Source file for endogenous spectrum	Peptide modification state
	Fragment ion series
	Intensity
	Observed mass
	Mass error (ppm)
	Isotope labeled standard	Source file for isotope labeled standard spectrum	Peptide modification state
	Fragment ion series
	Intensity
	Observed mass
	Mass error (ppm)

## Sheet: OVOC11613
OVOC11613	DnALKnLEnTR
Endogenous	Weil_070_4110_2171_34_Slot2-4_1_3929	3 Deamidation (N)
Fragment ion series	y2	y3	y4	y5	y6	y7	y8	y9	y10	y3-H2O	y4-H2O	y5-H2O	y6-H2O	y7-H2O	y8-H2O	y2-NH3	y3-NH3	y4-NH3	y5-NH3	y6-NH3	y7-NH3	y8-NH3	y9-NH3	y10-NH3	a2	b2	b3	b4	b5	b6	b7	b8	b9	b10	b2-H2O	b3-H2O	b5-H2O	b6-H2O	b9-H2O	b2-NH3	b3-NH3	b4-NH3	b5-NH3	b6-NH3	b7-NH3	b9-NH3	b10-NH3
Intensity	800	500	1000	1000	ND	ND	ND	400	ND	40	300	ND	ND	ND	ND	40	60	90	200	ND	ND	ND	40	ND	ND	ND	ND	80	ND	ND	200	40	30	ND	ND	ND	ND	ND	20	ND	ND	ND	ND	ND	ND	ND	ND
Observed mass	276.166	391.193	520.237	633.321	ND	ND	ND	1060.54	ND	373.181	502.224	ND	ND	ND	ND	259.141	374.166	503.212	616.281	ND	ND	ND	1043.5	ND	ND	ND	ND	415.193	ND	ND	771.401	900.437	1015.48	ND	ND	ND	ND	ND	997.459	ND	ND	ND	ND	ND	ND	ND	ND
Mass error (ppm)	2.27275	1.87894	-2.14991	-0.591637	ND	ND	ND	25.8939	ND	5.75116	3.26028	ND	ND	ND	ND	-4.54208	2.71947	-5.13636	19.9527	ND	ND	ND	38.3246	ND	ND	ND	ND	-26.0393	ND	ND	-16.8148	-6.85033	-19.3954	ND	ND	ND	ND	ND	-11.7633	ND	ND	ND	ND	ND	ND	ND	ND
Isotope labeled standard	Weil_100_4782_2171_01_Slot1-10_1_7011	Heavy c-terminal R(R10)
Fragment ion series	y2	y3	y4	y5	y6	y7	y8	y9	y10	y3-H2O	y4-H2O	y5-H2O	y6-H2O	y7-H2O	y8-H2O	y2-NH3	y3-NH3	y4-NH3	y5-NH3	y6-NH3	y7-NH3	y8-NH3	y9-NH3	y10-NH3	a2	b2	b3	b4	b5	b6	b7	b8	b9	b10	b2-H2O	b3-H2O	b5-H2O	b6-H2O	b9-H2O	b2-NH3	b3-NH3	b4-NH3	b5-NH3	b6-NH3	b7-NH3	b9-NH3	b10-NH3
Intensity	500	2000	5000	8000	30000	30000	10000	7000	9000	ND	300	400	400	700	100	ND	300	300	ND	2000	2000	600	900	2000	90	3000	9000	3000	500	2000	1000	1000	300	300	200	200	200	300	ND	100	200	600	500	700	400	100	200
Observed mass	286.171	400.214	529.256	642.338	756.381	884.475	997.558	1068.59	1182.64	ND	511.241	624.313	738.363	866.456	979.542	ND	383.189	512.232	ND	739.355	867.451	980.535	1051.57	1165.61	202.079	230.074	301.111	414.194	542.29	656.33	769.414	898.456	1012.5	1113.54	212.064	283.101	524.278	638.32	ND	213.047	284.083	397.169	525.261	639.305	752.389	995.473	1096.53
Mass error (ppm)	12.377	10.102	8.8673	10.6278	8.87741	8.12756	8.17424	8.57959	9.23146	ND	17.8697	33.7572	18.2133	18.2373	14.2639	ND	4.70387	4.58597	ND	7.5445	5.88941	5.35291	10.0971	8.18678	13.9894	12.6301	12.2706	11.619	6.56295	8.73764	8.27481	7.1614	9.42317	10.9362	14.282	10.2103	8.56934	8.11044	ND	15.3221	15.2259	8.17985	11.3037	6.55049	6.10477	5.89544	0.105724
	IEmLLEEnKR
Endogenous	Weil_090_4660_2172_23_Slot2-23_1_5665	Oxidation (M),Deamidation (N)
Fragment ion series	y2	y3	y4	y5	y6	y7	y8	y9	y5-H2O	y6-H2O	y7-H2O	y8-H2O	y9-H2O	y3-NH3	y5-NH3	y6-NH3	y7-NH3	a2	b2	b3	b4	b5	b6	b9	b3-H2O	b4-H2O	b5-H2O	b6-H2O	b9-H2O	b9-NH3
Intensity	ND	ND	ND	2000	3000	900	ND	ND	40	50	20	ND	ND	ND	200	ND	50	ND	10	400	200	100	ND	600	300	500	90	ND	600	100
Observed mass	ND	ND	ND	676.326	789.41	902.493	ND	ND	658.321	771.399	884.469	ND	ND	ND	659.297	ND	885.476	ND	243.141	390.161	503.245	616.328	ND	1117.58	372.152	485.232	598.321	ND	1099.57	1100.56
Mass error (ppm)	ND	ND	ND	0.414732	0.564423	1.18233	ND	ND	-8.75211	0.439534	16.2402	ND	ND	ND	4.07077	ND	-9.07352	ND	-28.5136	20.6395	16.926	15.2323	ND	-35.7089	18.8924	21.7823	9.25272	ND	-34.5084	-42.2363
Isotope labeled standard	Weil_100_4782_2171_02_Slot1-11_1_7012	Heavy c-terminal R(R10)
Fragment ion series	y2	y3	y4	y5	y6	y7	y8	y9	y5-H2O	y6-H2O	y7-H2O	y8-H2O	y9-H2O	y3-NH3	y5-NH3	y6-NH3	y7-NH3	a2	b2	b3	b4	b5	b6	b9	b3-H2O	b4-H2O	b5-H2O	b6-H2O	b9-H2O	b9-NH3
Intensity	10	80	300	1000	2000	800	1000	900	90	50	10	40	300	30	60	80	20	20	50	600	200	90	80	ND	90	ND	ND	10	ND	ND
Observed mass	313.22	427.26	556.302	685.344	798.428	911.51	1058.54	1187.58	667.333	780.406	893.476	1040.54	1169.57	410.236	668.325	781.417	894.486	215.138	243.13	390.164	503.246	616.332	745.373	ND	372.153	ND	ND	727.346	ND	ND
Mass error (ppm)	5.74759	12.4978	9.743	8.71752	8.46199	8.86078	9.81964	9.8431	9.92205	22.8043	35.9962	2.23604	11.6148	5.89455	-1.61791	-11.4663	6.0915	3.41746	17.7407	13.2977	14.0538	8.38097	9.15648	ND	14.188	ND	ND	31.8307	ND	ND
	GDIDSLFGENDMLK
Endogenous	Weil_078_4553_2172_01_Slot2-1_1_4604	Unmodified
Fragment ion series	y2	y3	y4	y5	y6	y7	y8	y9	y10	y11	y12	y6-H2O	y7-H2O	y8-H2O	y10-H2O	y11-H2O	y12-H2O	y6-NH3	y7-NH3	y8-NH3	y9-NH3	y10-NH3	b3	b4	b5	b6	b7	b8	b9	b12	b13	b5-H2O	b6-H2O	b7-H2O	b8-H2O	b9-H2O	b13-H2O	b12-NH3	b13-NH3
Intensity	ND	ND	60	200	200	1000	1000	300	300	200	7	40	30	60	ND	ND	ND	60	60	ND	ND	ND	30	ND	200	300	100	ND	10	ND	ND	200	100	40	ND	ND	ND	ND	ND
Observed mass	ND	ND	506.264	620.307	749.35	806.369	953.438	1066.52	1153.55	1268.58	1381.66	731.335	788.365	935.428	ND	ND	ND	732.341	789.334	ND	ND	ND	286.138	ND	488.197	601.282	748.347	ND	934.419	ND	ND	470.185	583.273	730.34	ND	ND	ND	ND	ND
Mass error (ppm)	ND	ND	1.47358	0.00161856	0.0709313	2.81585	2.00518	1.05897	2.9992	0.688554	8.49174	6.07985	-5.5601	0.953356	ND	ND	ND	-24.416	13.8538	ND	ND	ND	4.85539	ND	3.94638	2.04111	5.96402	ND	-3.56629	ND	ND	6.73684	-1.5622	1.54043	ND	ND	ND	ND	ND
Isotope labeled standard	Weil_100_4782_2171_02_Slot1-11_1_7012	Heavy c-terminal R(R10)
Fragment ion series	y2	y3	y4	y5	y6	y7	y8	y9	y10	y11	y12	y6-H2O		y8-H2O	y10-H2O	y11-H2O	y12-H2O		y7-NH3	y8-NH3	y9-NH3	y10-NH3	b3	b4	b5	b6	b7	b8	b9	b12	b13	b5-H2O	b6-H2O	b7-H2O	b8-H2O	b9-H2O	b13-H2O	b12-NH3	b13-NH3
Intensity	60	100	200	400	500	4000	4000	700	800	500	6	30	ND	20	40	100	80	ND	100	50	10	10	100	500	900	1000	900	200	70	10	20	600	700	300	40	40	40	10	10
Observed mass	268.21	399.245	514.273	628.316	757.356	814.378	961.446	1074.53	1161.56	1276.59	1389.68	739.351	ND	943.459	1143.54	1258.57	1371.65	ND	797.361	944.417	1057.51	1144.56	286.137	401.163	488.194	601.278	748.345	805.366	934.406	1294.51	1407.6	470.184	583.268	730.334	787.357	916.396	1389.59	1277.51	1390.58
Mass error (ppm)	4.59902	16.0142	10.2147	8.18228	10.8258	9.11608	7.87801	8.32795	8.92283	7.55195	-0.161276	2.68008	ND	-16.5145	18.2448	10.1679	15.2819	ND	-2.89696	11.4793	1.23213	-11.731	11.0697	8.51204	9.41109	8.27482	8.53492	7.802	10.22	14.4553	6.00871	8.23386	7.69062	8.63648	6.52068	9.16775	5.19967	-12.0647	4.72565
	MEEIGDVDFANQLEDER
Endogenous	Weil_078_4553_2172_01_Slot2-1_1_4604	Unmodified
Fragment ion series	y2	y3	y4	y5	y6	y7	y8	y9	y10	y11	y12	y13	y14	y15	y16	y15-H2O	y9-NH3	y10-NH3	a2	b2	b3	b4	b5	b6	b7	b8	b9	b10	b12	b13	b14	b6-H2O	b7-H2O	b9-H2O	b10-H2O
Intensity	40	ND	60	80	30	40	90	90	200	10	20	50	ND	ND	40	ND	ND	ND	10	20	100	100	ND	70	80	50	ND	8	7	4	ND	ND	ND	ND	ND
Observed mass	304.16	ND	548.23	661.314	789.363	903.425	974.452	1121.53	1236.55	1335.61	1450.62	1507.67	ND	ND	1878.85	ND	ND	ND	233.094	261.092	390.131	503.215	ND	675.264	774.33	889.36	ND	1107.48	1349.57	1462.64	ND	ND	ND	ND	ND
Mass error (ppm)	4.96832	ND	1.49067	1.41686	13.7961	-9.19335	1.41881	-7.45247	2.23258	2.88624	14.1912	-0.842593	ND	ND	-5.75731	ND	ND	ND	4.8526	-7.83797	5.50264	4.30126	ND	2.21121	4.58552	0.617077	ND	-10.9664	-2.95292	7.21616	ND	ND	ND	ND	ND
Isotope labeled standard	Weil_100_4782_2171_01_Slot1-10_1_7011	Heavy c-terminal R(R10)
Fragment ion series	y2	y3	y4	y5	y6	y7	y8	y9	y10	y11	y12	y13	y14	y15	y16	y15-H2O	y9-NH3	y10-NH3	a2	b2	b3	b4	b5	b6	b7	b8	b9	b10	b12	b13	b14	b6-H2O	b7-H2O	b9-H2O	b10-H2O
Intensity	20	70	ND	40	100	200	100	50	200	40	10	50	100	100	ND	60	7	10	ND	30	200	60	50	200	100	30	30	30	ND	6	3	40	20	20	9
Observed mass	314.165	429.193	ND	671.321	799.377	913.42	984.453	1131.52	1246.54	1345.62	1460.67	1517.67	1630.75	1759.78	ND	1741.77	1114.53	1229.5	ND	261.083	390.129	503.21	560.235	675.258	774.329	889.355	1036.42	1107.45	ND	1462.66	1591.7	657.25	756.311	1018.41	1089.45
Mass error (ppm)	16.2252	8.97757	ND	2.89861	6.73479	5.43213	9.385	8.63905	10.2084	6.06855	-8.86309	1.21883	7.40643	10.1171	ND	13.4937	-19.2139	23.5247	ND	26.417	9.89372	14.8925	5.90432	10.4165	6.44396	6.72791	4.80168	18.9097	ND	-2.17668	-4.59908	6.95162	16.1622	5.65703	5.28557

## Sheet: OVOC1523
OVOC1523	GmALNLEPDNVGVVVFGNDK
Endogenous	Weil_084_4577_2172_10_Slot1-20_1_4225	Oxidation (M)
Fragment ion series	y2	y3	y4	y5	y6	y7	y8	y9	y10	y11	y12	y13	y14	y15	y19	y13-H2O	y14-H2O	y2-NH3	y13-NH3	y14-NH3	b3	b4	b5	b6	b7	b9	b10	b11	b13	b14	b7-H2O	b11-H2O	b5-NH3	b6-NH3	b7-NH3	b11-NH3	b13-NH3
Intensity	30	70	200	500	500	400	60	400	ND	30	10	600	100	10	ND	20	ND	10	30	20	50	ND	80	300	600	ND	ND	40	ND	20	100	10	ND	100	400	ND	ND
Observed mass	262.14	376.178	433.202	580.272	679.342	778.411	877.476	934.498	ND	1147.61	1262.65	1359.69	1488.74	1601.8	ND	1341.7	ND	245.113	1342.68	1471.71	276.1	ND	503.225	616.314	745.353	ND	ND	1170.55	ND	1425.71	727.344	1152.56	ND	599.284	728.328	ND	ND
Mass error (ppm)	-2.28342	11.4565	4.66671	0.718365	-1.11375	-2.2412	1.7687	1.82336	ND	0.818933	-11.4284	2.60606	-4.32411	8.06217	ND	-14.9406	ND	2.48254	-1.54826	-20.717	7.30054	ND	3.70475	11.2107	7.4104	ND	ND	18.9082	ND	4.31982	-4.06721	28.8031	ND	-36.9434	-26.6656	ND	ND
Isotope labeled standard	Weil_100_4782_2171_01_Slot1-10_1_7011	Oxidation (M), Heavy K(K8)
Fragment ion series	y2	y3	y4	y5	y6	y7	y8	y9	y10	y11	y12	y13	y14	y15	y19	y13-H2O	y14-H2O	y2-NH3	y13-NH3	y14-NH3	b3	b4	b5	b6	b7	b9	b10	b11	b13	b14	b7-H2O	b11-H2O	b5-NH3	b6-NH3	b7-NH3	b11-NH3	b13-NH3
Intensity	ND	20	100	300	200	200	40	300	20	9	7	500	20	20	20	ND	20	ND	7	ND	40	80	90	200	1000	60	30	50	30	9	70	8	100	200	300	40	6
Observed mass	ND	384.193	441.216	588.282	687.349	786.418	885.487	942.505	1041.59	1155.62	1270.64	1367.69	1496.74	1609.8	2055.01	ND	1478.74	ND	1350.68	ND	276.098	389.18	503.223	616.307	745.347	957.415	1071.46	1170.53	1326.63	1425.71	727.336	1407.69	486.196	599.282	728.323	1153.51	1309.61
Mass error (ppm)	ND	10.8392	5.96993	8.62527	8.93883	6.94032	5.07545	9.20655	-3.81362	1.40015	9.67374	9.13094	7.58415	16.5481	11.7741	ND	-4.96367	ND	1.92132	ND	13.0912	13.6408	9.86227	9.2321	10.5448	20.2309	12.1113	14.9965	6.84619	-1.87369	11.2998	5.20439	11.4463	5.9376	7.86689	8.92158	3.17207

## Sheet: OVOC247
OVOC247	LSQDLGLATnK
Endogenous	Weil_078_4553_2171_01_Slot2-4_1_3764	Deamidation (N)
Fragment ion series	y3	y4	y5	y6	y7	y8	y9	y10	y4-H2O	y7-H2O	y8-H2O	y9-H2O	y10-H2O	y3-NH3	y4-NH3	y5-NH3	y6-NH3	y7-NH3	y9-NH3	y10-NH3	b3	b4	b5	b6	b7	b8	b3-H2O	b4-H2O	b6-H2O	b7-H2O	b4-NH3	b5-NH3
Intensity	ND	ND	500	1000	800	900	300	300	ND	30	40	200	30	ND	ND	70	50	50	200	ND	ND	100	ND	30	ND	ND	ND	30	ND	ND	ND	ND
Observed mass	ND	ND	547.296	604.317	717.399	832.427	960.487	1047.52	ND	699.389	814.412	942.47	1029.51	ND	ND	530.271	587.287	700.376	943.458	ND	ND	444.203	ND	614.309	ND	ND	ND	426.198	ND	ND	ND	ND
Mass error (ppm)	ND	ND	23.3466	21.1759	20.9331	17.2298	13.1223	15.2277	ND	20.3521	22.378	20.6687	12.7671	ND	ND	20.2091	28.1456	17.1263	16.035	ND	ND	12.9719	ND	8.26098	ND	ND	ND	1.55131	ND	ND	ND	ND
Isotope labeled standard	Weil_100_4782_2171_01_Slot1-10_1_7011	Heavy c-terminal K(K8)
Fragment ion series	y3	y4	y5	y6	y7	y8	y9	y10	y4-H2O	y7-H2O	y8-H2O	y9-H2O	y10-H2O	y3-NH3	y4-NH3	y5-NH3	y6-NH3	y7-NH3	y9-NH3	y10-NH3	b3	b4	b5	b6	b7	b8	b3-H2O	b4-H2O	b6-H2O	b7-H2O	b4-NH3	b5-NH3
Intensity	700	1000	500	4000	2000	3000	1000	2000	90	70	200	1000	200	100	100	ND	100	90	800	600	60	700	300	200	200	100	50	ND	100	60	200	100
Observed mass	370.215	441.25	554.333	611.354	724.438	839.463	967.521	1054.55	423.24	706.427	821.45	949.51	1036.54	353.187	424.225	ND	594.327	707.414	950.496	1037.53	329.176	444.205	557.286	614.309	727.39	798.432	311.168	ND	596.298	709.382	427.179	540.267
Mass error (ppm)	7.70467	11.0196	11.2416	10.4942	8.88198	9.25551	9.07993	7.87375	10.4191	9.10111	12.7906	9.36307	8.02091	12.4341	6.40742	ND	11.1355	4.80542	7.54415	6.39123	19.2919	9.64974	11.7012	8.61886	11.4652	4.09815	10.3368	ND	10.515	7.90986	7.46862	-1.07723

## Sheet: OVOC11626
OVOC11626	kEnnIFQLSK
Endogenous	Weil_070_4110_2172_33_Slot2-3_1_4539	Acetyl (Protein N-term),2 Deamidation (N)
Fragment ion series	y2	y3	y4	y5	y6	y7	y8	y9	y2-H2O	y4-H2O	y4-NH3	y8-NH3	y9-NH3	b3	b4	b5	b6	b7	b8	b9	b6-H2O	b7-H2O	b8-H2O	b5-NH3	b6-NH3	b7-NH3	b8-NH3	b9-NH3
Intensity	ND	100	700	ND	ND	ND	ND	ND	ND	90	200	ND	ND	ND	ND	70	600	1000	1000	400	600	700	400	ND	ND	ND	ND	100
Observed mass	ND	347.226	475.286	ND	ND	ND	ND	ND	ND	457.275	458.26	ND	ND	ND	ND	643.315	790.371	918.429	1031.51	1118.55	772.362	900.42	1013.5	ND	ND	ND	ND	1101.54
Mass error (ppm)	ND	8.2529	2.46486	ND	ND	ND	ND	ND	ND	3.87363	2.44838	ND	ND	ND	ND	-33.6756	-11.9925	-9.36658	-8.09161	-7.85244	-14.4442	-11.3207	-6.44772	ND	ND	ND	ND	-28.7897
Isotope labeled standard	Weil_100_4782_2171_01_Slot1-10_1_7011	Heavy c-terminal K(K8)
Fragment ion series	y2	y3	y4	y5	y6	y7	y8	y9	y2-H2O	y4-H2O	y4-NH3	y8-NH3	y9-NH3	b3	b4	b5	b6	b7	b8	b9	b6-H2O	b7-H2O	b8-H2O	b5-NH3	b6-NH3	b7-NH3	b8-NH3	b9-NH3
Intensity	200	300	300	800	400	200	800	600	40	70	100	60	60	80	200	700	500	800	600	400	ND	80	ND	300	200	200	200	60
Observed mass	242.156	355.24	483.296	630.364	743.449	857.486	971.531	1100.58	224.142	465.286	466.271	954.511	1083.55	372.185	486.225	599.31	746.376	874.434	987.52	1074.55	ND	856.425	ND	582.284	729.348	857.409	970.504	1057.52
Mass error (ppm)	14.116	9.39848	11.6125	9.84345	7.41642	12.9121	8.83259	6.74084	27.7283	10.6175	8.56597	2.89421	8.14189	6.30932	12.102	8.60814	9.22152	9.05064	5.74772	6.50671	ND	7.61311	ND	6.95485	11.4844	7.73613	-4.69074	7.82951

## Sheet: OVOC9912
OVOC9912	SISmTLSKQnnEmK
Endogenous	Weil_084_4577_2171_14_Slot1-24_1_4143	2 Oxidation (M),2 Deamidation (N)
Fragment ion series	y2	y3	y4	y5	y6	y7	y8	y9	y10	y11	y12	y13	y14	y3-H2O	y6-H2O	y8-H2O	y10-H2O	y11-H2O	y12-H2O	y5-NH3	y6-NH3	y7-NH3	y8-NH3	y9-NH3	y10-NH3	y11-NH3	y12-NH3	b2	b3	b4	b5	b6	b7	b8	b9	b10	b11	b12	b13	b3-H2O	b4-H2O	b5-H2O	b6-H2O	b7-H2O	b13-H2O	b9-NH3	b10-NH3	b12-NH3
Intensity	100	ND	ND	ND	ND	ND	ND	30	2000	2000	1000	ND	200	ND	ND	ND	30	300	300	ND	ND	ND	ND	ND	30	ND	20	10	ND	500	800	ND	ND	ND	ND	ND	ND	ND	ND	ND	70	1000	ND	ND	ND	ND	ND	ND
Observed mass	275.206	ND	ND	ND	ND	ND	ND	1124.52	1237.6	1338.65	1485.71	ND	1685.78	ND	ND	ND	1219.6	1320.63	1467.69	ND	ND	ND	ND	ND	1220.59	ND	1468.69	201.12	ND	435.184	536.231	ND	ND	ND	ND	ND	ND	ND	ND	ND	417.173	518.221	ND	ND	ND	ND	ND	ND
Mass error (ppm)	7.46333	ND	ND	ND	ND	ND	ND	6.41921	6.90592	7.17885	-14.8206	ND	14.3021	ND	ND	ND	-2.30792	13.5685	-3.42837	ND	ND	ND	ND	ND	-3.00548	ND	-19.0534	15.057	ND	15.2995	14.448	ND	ND	ND	ND	ND	ND	ND	ND	ND	18.5298	13.7699	ND	ND	ND	ND	ND	ND
Isotope labeled standard	Weil_100_4782_2171_01_Slot1-10_1_7011	Heavy c-terminal K(K8)
Fragment ion series	y2	y3	y4	y5	y6	y7	y8	y9	y10	y11	y12	y13	y14	y3-H2O	y6-H2O	y8-H2O	y10-H2O	y11-H2O	y12-H2O	y5-NH3	y6-NH3	y7-NH3	y8-NH3	y9-NH3	y10-NH3	y11-NH3	y12-NH3	b2	b3	b4	b5	b6	b7	b8	b9	b10	b11	b12	b13	b3-H2O	b4-H2O	b5-H2O	b6-H2O	b7-H2O	b13-H2O	b9-NH3	b10-NH3	b12-NH3
Intensity	ND	400	300	800	1000	900	2000	1000	2000	100	5000	400	ND	100	80	80	100	ND	40	100	300	100	300	100	200	300	700	20	500	70	600	200	200	100	300	300	400	400	50	300	300	700	500	200	100	50	30	40
Observed mass	ND	415.203	529.247	643.289	771.349	899.442	986.473	1099.56	1200.61	1331.65	1418.67	1531.75	ND	397.196	753.339	968.457	1182.59	ND	1400.67	626.265	754.321	882.415	969.449	1082.53	1183.59	1314.63	1401.65	201.121	288.152	419.191	520.238	633.323	720.354	848.452	976.506	1090.55	1204.59	1333.63	1464.68	270.142	401.181	502.228	615.312	702.331	1446.66	959.502	1073.53	1316.6
Mass error (ppm)	ND	17.1786	11.8832	10.3977	7.51875	8.83576	8.44417	6.26739	6.53428	6.38402	8.57389	11.5535	ND	9.65534	6.34782	14.1163	7.88646	ND	3.59617	7.30684	9.32853	8.63056	6.53053	5.63104	0.542571	-1.56725	8.92275	13.7558	10.5623	11.8733	10.1231	7.45244	7.90687	2.9307	7.24547	6.19841	10.7715	7.67562	1.37769	11.6338	11.6049	9.74775	8.2172	25.1041	9.23051	-15.9065	2.60094	11.0417

## Sheet: OVOC10067
OVOC10067	HQMVYEGDPAMFR
Endogenous	Weil_085_4582_2171_02_Slot2-11_1_4025	Unmodified
Fragment ion series	y2	y3	y4	y5	y6	y7	y8	y9	y10	y11	y12	y6-H2O	y7-H2O	y8-H2O	y9-H2O	y10-H2O	y11-H2O	y12-H2O	y2-NH3	y3-NH3	y4-NH3	y5-NH3	y6-NH3	y7-NH3	y8-NH3	y9-NH3	y11-NH3	y12-NH3	a2	b2	b3	b4	b5	b6	b7	b8	b9	b10	b11	b12	b6-H2O	b8-H2O	b10-H2O	b11-H2O	b2-NH3	b4-NH3	b8-NH3
Intensity	400	300	200	20000	800	ND	4000	9000	6000	9000	4000	ND	ND	500	200	100	40	3000	300	500	100	1000	200	ND	ND	200	100	200	50	4000	4000	5000	ND	ND	300	6000	100	700	400	90		300		40	1000	200	600
Observed mass	322.182	453.22	524.259	621.31	736.336	ND	922.398	1085.46	1184.53	1315.57	1443.62	ND	ND	904.386	1067.45	1166.5	1297.56	1425.61	305.155	436.193	507.228	604.284	719.316	ND	ND	1068.44	1298.54	1426.6	238.126	266.12	397.159	496.227	ND	ND	845.349	960.377	1057.43	1128.47	1259.51	1406.57		942.367		1241.48	249.094	479.201	943.361
Mass error (ppm)	15.3826	16.6015	10.9375	13.0974	11.694	ND	11.6536	11.4213	11.0724	10.5628	11.3869	ND	ND	13.9155	9.19498	25.2557	5.19131	11.6545	18.7136	19.0132	19.7364	11.8831	2.81846	ND	ND	7.69954	11.268	6.52779	14.4072	17.1016	15.1173	13.9743	ND	ND	14.613	10.9524	7.55118	10.3495	7.26938	12.7017		11.3782		19.2385	15.9479	13.3818	0.268365
Isotope labeled standard	Weil_100_4782_2171_01_Slot1-10_1_7011	Heavy c-terminal R(R10)
Fragment ion series	y2	y3	y4	y5	y6	y7	y8	y9	y10	y11	y12	y6-H2O	y7-H2O	y8-H2O	y9-H2O	y10-H2O	y11-H2O	y12-H2O	y2-NH3	y3-NH3	y4-NH3	y5-NH3	y6-NH3	y7-NH3	y8-NH3	y9-NH3	y11-NH3	y12-NH3	a2	b2	b3	b4	b5	b6	b7	b8	b9	b10	b11	b12	b6-H2O	b8-H2O	b10-H2O	b11-H2O	b2-NH3	b4-NH3	b8-NH3
Intensity	50	ND	50	3000	100	800	600	1000	600	900	300	100	20	20	10	ND	9	400	ND	ND	ND	ND	ND	30	20	ND	ND	20	10	700	600	700	400	400	70	900	9	40	10	3	20	60	8
Observed mass	332.199	ND	534.266	631.323	746.35	803.372	932.412	1095.48	1194.55	1325.59	1453.65	728.332	785.381	914.391	1077.45	ND	1307.6	1435.64	ND	ND	ND	ND	ND	786.357	915.415	ND	ND	1436.62	238.131	266.124	397.163	496.231	659.293	788.337	845.358	960.385	1057.45	1128.49	1259.52	1406.58	770.319	942.372	1110.52
Mass error (ppm)	-9.40469	ND	12.7468	4.1148	3.63953	2.9512	4.94763	1.26205	2.85408	2.52961	1.70206	13.9277	-22.354	16.9569	13.7728	ND	-16.127	-7.16911	ND	ND	ND	ND	ND	-18.9715	2.94226	ND	ND	-20.0316	17.3614	12.5549	8.95794	8.30179	-5.90155	-3.05109	11.3818	7.55118	17.2913	18.2451	7.36116	10.6068	-26.906	-13.5723	26.5237

## Sheet: OVOC2745
OVOC2745	SYELPDGQVITVGNER
Endogenous	Weil_078_4553_2172_01_Slot2-1_1_4604	Unmodified
Fragment ion series	y4	y5	y6	y7	y8	y9	y10	y11	y12	y13	y14	y15	y7-H2O	y12-H2O	y13-H2O	y6-NH3	y11-NH3	y12-NH3	a2	b2	b3	b4	b5	b7	b8	b9	b10	b11	b12	b4-H2O	b8-H2O	b9-H2O	b10-H2O	b11-H2O	b12-H2O	b12-NH3
Intensity	200	60	400	400	200	20	100	ND	1000	300	30	ND	20	ND	ND	30	ND	80	50	80	600	100	ND	30	200	100	20	ND	ND	200	50	40	ND	ND	ND	ND
Observed mass	475.223	574.295	675.34	788.426	887.495	1015.55	1072.58	ND	1284.65	1397.74	1526.79	ND	770.407	ND	ND	658.318	ND	1267.64	223.108	251.103	380.145	493.229	ND	762.336	890.386	989.456	1102.55	ND	ND	475.223	872.376	971.44	ND	ND	ND	ND
Mass error (ppm)	6.2686	-1.19968	2.58855	0.434142	-0.557612	2.77108	-0.672161	ND	1.84265	1.45014	-8.75224	ND	10.7989	ND	ND	-3.46807	ND	-11.4148	-1.19992	-1.01259	1.40109	1.21985	ND	-6.62672	3.46366	1.81894	-10.7962	ND	ND	-8.90458	3.25681	6.68354	ND	ND	ND	ND
Isotope labeled standard	Weil_100_4782_2171_01_Slot1-10_1_7011	Heavy c-terminal R(R10)
Fragment ion series	y4	y5	y6	y7	y8	y9	y10	y11	y12	y13	y14	y15	y7-H2O	y12-H2O	y13-H2O	y6-NH3	y11-NH3	y12-NH3	a2	b2	b3	b4	b5	b7	b8	b9	b10	b11	b12	b4-H2O	b8-H2O	b9-H2O	b10-H2O	b11-H2O	b12-H2O	b12-NH3
Intensity	300	200	600	500	400	50	200	30	2000	10	80	60	ND	100	20	ND	5	ND	80	100	1000	400	30	40	100	50	100	20	10	20	ND	ND	20	20	20	20
Observed mass	485.231	584.299	685.344	798.429	897.494	1025.55	1082.57	1197.6	1294.65	1407.75	1536.78	1699.83	ND	1276.63	1389.72	ND	1180.57	ND	223.105	251.1	380.141	493.224	590.277	762.315	890.382	989.454	1102.54	1203.57	1302.65	475.216	ND	ND	1084.52	1185.57	1284.64	1285.62
Mass error (ppm)	7.10414	7.00224	8.80721	6.97065	9.49277	14.28	9.63876	10.958	7.23157	-4.84377	8.93707	12.8727	ND	14.7314	8.05225	ND	8.14235	ND	11.3938	12.2592	9.82846	9.75713	8.26649	19.7522	8.01912	2.98928	4.21955	14.9042	4.52464	5.92591	ND	ND	7.39738	4.32438	9.34125	5.64035

## Sheet: OVOC7893
OVOC7893	AMSIMNSFVNDVFER
Endogenous	Weil_078_4553_2172_01_Slot2-1_1_4604	Unmodified
Fragment ion series	y2	y3	y4	y5	y6	y7	y8	y9	y10	y11	y13	y6-H2O	y8-H2O	y10-H2O	y5-NH3	y6-NH3	y8-NH3	y10-NH3	y11-NH3	y13-NH3	b2	b3	b4	b5	b6	b7	b11	b12	b3-H2O	b4-H2O	b5-H2O	b6-H2O	b7-H2O	b7-NH3	b11-NH3	b12-NH3
Intensity	30	90	100	100	400	400	300	300	400	200	20	ND	ND	60	40	20	20	ND	30	ND	10	200	100	40	40	60	9	ND	ND	200	50	20	40	50	10	ND
Observed mass	304.158	451.227	550.296	665.322	779.368	878.437	1025.51	1112.54	1226.58	1357.62	1557.72	ND	ND	1208.56	648.284	762.344	1008.49	ND	1340.6	ND	203.084	290.118	403.201	534.245	648.284	735.317	1210.55	ND	ND	385.191	516.233	630.266	717.302	718.292	1193.51	ND
Mass error (ppm)	10.4952	7.46127	4.92763	4.9284	0.357216	0.157998	-1.44332	-1.75669	2.5495	1.30268	7.56377	ND	ND	9.71087	23.3532	-3.41315	-9.64819	ND	-7.26102	ND	6.32141	-4.29346	0.295246	-6.98997	1.15965	-1.3302	-21.9729	ND	ND	-0.577464	-3.65669	12.6009	4.87173	-3.42526	-7.77268	ND
Isotope labeled standard	Weil_100_4782_2171_01_Slot1-10_1_7011	Heavy c-terminal R(R10)
Fragment ion series	y2	y3	y4	y5	y6	y7	y8	y9	y10	y11	y13	y6-H2O	y8-H2O	y10-H2O	y5-NH3	y6-NH3	y8-NH3	y10-NH3	y11-NH3	y13-NH3	b2	b3	b4	b5	b6	b7	b11	b12	b3-H2O	b4-H2O	b5-H2O	b6-H2O	b7-H2O	b7-NH3	b11-NH3	b12-NH3
Intensity	5	70	100	100	400	200	200	200	300	200	70	20	7	10	ND	ND	ND	30	20	40	ND	80	100	40	ND	50	ND	30	20	300	20	ND	ND	30	ND	5
Observed mass	314.167	461.233	560.301	675.327	789.369	888.437	1035.5	1122.53	1236.58	1367.62	1567.73	771.354	1017.48	1218.58	ND	ND	ND	1219.56	1350.59	1550.7	ND	290.114	403.197	534.237	ND	735.308	ND	1309.58	272.106	385.186	516.232	ND	ND	718.281	ND	1292.56
Mass error (ppm)	7.49123	12.3871	10.1915	9.18165	9.0682	9.4669	9.83513	10.2151	6.90398	7.74839	12.3869	16.0999	18.8193	-2.29636	ND	ND	ND	1.82951	9.57852	13.2471	ND	10.6888	9.25184	9.17059	ND	11.6268	ND	8.66825	1.89693	12.6467	-1.95632	ND	ND	12.2347	ND	6.67813

## Sheet: OVOC10971
OVOC10971	ESLFSVDAGHR
Endogenous	Weil_078_4553_2171_10_Slot2-13_1_3775	Unmodified
Fragment ion series	y2	y3	y4	y5	y6	y7	y8	y9	y10	y5-H2O	y6-H2O	y7-H2O	y8-H2O	y9-H2O	y10-H2O	y5-NH3	y6-NH3	y9-NH3	b2	b3	b4	b5	b10	b2-H2O	b3-H2O	b4-H2O	b5-H2O
Intensity	20	80	ND	700	1000	ND	ND	100	20	60	ND	ND	ND	20	ND	100	50	20	7	60	50	40	ND	20	ND	20	70
Observed mass	312.17	369.193	ND	555.259	654.328	ND	ND	1001.51	1088.56	537.248	ND	ND	ND	983.511	ND	538.234	637.305	984.481	217.078	330.174	477.221	564.263	ND	199.068	ND	459.227	546.253
Mass error (ppm)	26.7046	16.0194	ND	8.21749	5.70377	ND	ND	4.07507	-9.0419	8.78926	ND	ND	ND	-5.27709	ND	5.71344	1.08451	8.78618	16.3844	-23.4701	28.1516	6.50593	ND	16.9254	ND	-6.44722	6.09912
Isotope labeled standard	Weil_100_4782_2171_01_Slot1-10_1_7011	Heavy c-terminal R(R10)
Fragment ion series	y2	y3	y4	y5	y6	y7	y8	y9	y10	y5-H2O	y6-H2O	y7-H2O	y8-H2O	y9-H2O	y10-H2O	y5-NH3	y6-NH3	y9-NH3	b2	b3	b4	b5	b10	b2-H2O	b3-H2O	b4-H2O	b5-H2O
Intensity	600	2000	8000	10000	10000	40000	20000	6000	2000	2000	1000	3000	2000	900	400	ND	ND	200	400	2000	800	600	200	300	4000	1000	1000
Observed mass	322.182	379.204	450.24	565.266	664.335	751.366	898.434	1011.52	1098.55	547.249	646.314	733.349	880.419	993.503	1080.54	ND	ND	994.502	217.08	330.162	477.229	564.263	1043.47	199.069	312.152	459.219	546.252
Mass error (ppm)	11.5371	9.51453	10.3696	9.4075	8.3059	8.04782	7.59251	8.28861	8.64847	22.4995	24.2982	17.4589	12.8884	10.7801	6.90776	ND	ND	-4.1051	10.4434	10.6634	10.4905	6.8635	10.1345	13.1802	11.5174	10.2852	7.41015
	FNASQLITQR
Endogenous	Weil_075_4517_2171_39_Slot2-14_1_3194	Unmodified
Fragment ion series	y2	y3	y4	y5	y6	y7	y8	y9	y4-H2O	y5-H2O	y6-H2O	y7-H2O	y8-H2O	y9-H2O	y2-NH3	y3-NH3	y5-NH3	y6-NH3	y7-NH3	y8-NH3	y9-NH3	a2	b2	b3	b4	b5	b6	b7	b4-H2O	b5-H2O	b6-H2O	b7-H2O	b2-NH3	b3-NH3	b4-NH3	b5-NH3	b6-NH3	b7-NH3
Intensity	50	200	600	900	700	1000	1000	400	ND	ND	20	40	40	20	30	40	30	100	100	80	80	20	200	100	20	50	70	ND	50	20	40	ND	30	ND	30	50	ND	ND
Observed mass	303.173	404.222	517.307	630.393	758.452	845.483	916.521	1030.56	ND	ND	740.446	827.471	898.511	1012.54	286.154	387.195	613.368	741.428	828.46	899.504	1013.54	234.124	262.115	333.153	420.189	548.243	661.328	ND	402.175	530.222	643.32	ND	245.091	ND	403.154	531.219	ND	ND
Mass error (ppm)	16.5359	8.81397	4.912	0.775717	0.480548	0.584903	0.504805	0.823114	ND	ND	-5.79388	2.96982	-0.678174	10.521	-10.1868	10.4196	-2.57502	-4.07644	-3.41339	-10.2193	-3.31666	-2.32981	13.47	6.71684	-2.24403	6.94484	3.1957	ND	6.23403	25.7179	0.373798	ND	6.31108	ND	16.8603	1.50392	ND	ND
Isotope labeled standard	Weil_100_4782_2171_01_Slot1-10_1_7011	Heavy c-terminal R(R10)
Fragment ion series	y2	y3	y4	y5	y6	y7	y8	y9	y4-H2O	y5-H2O	y6-H2O	y7-H2O	y8-H2O	y9-H2O	y2-NH3	y3-NH3	y5-NH3	y6-NH3	y7-NH3	y8-NH3	y9-NH3	a2	b2	b3	b4	b5	b6	b7	b4-H2O	b5-H2O	b6-H2O	b7-H2O	b2-NH3	b3-NH3	b4-NH3	b5-NH3	b6-NH3	b7-NH3
Intensity	900	8000	10000	10000	10000	20000	20000	5000	700	600	900	700	900	800	ND	ND	ND	3000	2000	1000	900	400	5000	3000	900	900	2000	400	ND	ND	ND	200	900	700	1000	900	1000	400
Observed mass	313.183	414.229	527.312	640.395	768.453	855.485	926.522	1040.56	509.294	622.372	750.439	837.474	908.507	1022.55	ND	ND	ND	751.428	838.462	909.499	1023.54	234.121	262.116	333.152	420.184	548.241	661.325	774.409	ND	ND	ND	756.396	245.089	316.126	403.159	531.217	644.3	757.382
Mass error (ppm)	10.421	10.8567	9.97823	9.61989	8.972	8.72666	7.80794	8.38498	26.1304	30.8854	13.9177	9.05773	12.8928	9.7169	ND	ND	ND	7.38702	4.48137	4.2284	5.4778	13.4434	11.5683	9.78095	9.37503	9.38909	8.64202	6.71049	ND	ND	ND	10.1705	12.9235	10.9077	5.87274	5.96907	6.35301	7.24129

[truncated: 2 more sheets: OVOC1599, OVOC9445]
